# Supplementary material for: Dynamic interactions within the host-associated microbiota cause tumor formation in the basal metazoan Hydra
Source: PLoS Pathog. 2020 Mar 19;16(3):e1008375. doi: 10.1371/journal.ppat.1008375 (PMC7081986; doi:10.1371/journal.ppat.1008375)
Supplement: S1 Table — (XLSX) [file ppat.1008375.s020.xlsx]

## Sheet: Sheet1
Pseudomonas 16S rRNA gene sequences
Species name	GenBank Accession	Nucleotide sequence
Pseudomonas aeruginosa strain EN18	MH142640.1	AAAGGGCAGCCGAACCTAACACTGAATTGCGGAGGAAGGGAAGTTGCTCCTGGATTCAGCGGCGGACGGGTGAGTAATGCCTCAGGAATCTGCCTGGTAGTGGGGGATAACGTCCGGAAACGGGCGCTAATACCGCATACGTCCTGAGGGAGAAAGTGGGGGATCTTCGGACCTCCACGCTATCAGATGAGCCTTAGGTCGGATTAGCTAGTTGGTGGGGTAAAGGCCTCACCAAGGCGACGATTCCGTAACTGGTCTGAGAGGATGATCAGTCACACTGGAACATGAGACACGGTTCCAGACTCCTTACGGGAGGCAGCAGTGGGGAATATTGGACAATGGGCGAAAGCCTGATCCAGCCATGCCGCGTGTGTGAAGAAGGTCTTCGGATTGTAAAGC…
Pseudomonas antarctica culture DSM:15318	KX186936.1	TTGAACGCTGGCGGCAGGCCTAACACATGCAAGTCGAGCGGTAGAGAGAAGCTTGCTTCTCTTGAGAGCGGCGGACGGGTGAGTAATGCCTAGGAATCTGCCTGGTAGTGGGGGATAACGTTCGGAAACGGACGCTAATACCGCATACGTCCTACGGGAGAAAGCAGGGGACCTTCGGGCCTTGCGCTATCAGATGAGCCTAGGTCGGATTAGCTAGTTGGTGAGGTAATGGCTCACCAAGGCTACGATCCGTAACTGGTCTGAGAGGATGATCAGTCACACTGGAACTGAGACACGGTCCAGACTCCTACGGGAGGCAGCAGTGGGGAATATTGGACAATGGGCGAAAGCCTGATCCAGCCATGCCGCGTGTGTGAAGAAGGTCTTCGGATTGTAAAG…
Pseudomonas putida strain Pp	KF278708.1	AGAGTTTGATCCTGGCTCAGATTGAACGCTGGCGGCAGGCCTAACACATGCAAGTCGAGCGGATGACGGGAGCTTGCTCCTTGATTCAGCGGCGGACGGGTGAGTAATGCCTAGGAATCTGCCTGGTAGTGGGGGACAACGTTTCGAAAGGAACGCTAATACCGCATACGTCCTACGGGAGAAAGCAGGGGACCTTCGGGCCTTGCGCTATCAGATGAGCCTAGGTCGGATTAGCTAGTTGGTGGGGTAATGGCTCACCAAGGCGACGATCCGTAACTGGTCTGAGAGGATGATCAGTCACACTGGAACTGAGACACGGTCCAGACTCCTACGGGAGGCAGCAGTGGGGAATATTGGACAATGGGCGAAAGCCTGATCCAGCCATGCCGCGTGTGTGAA…
Pseudomonas fluorescens strain PC17	AY538263.1	ATTGAACGCTGGCGGCAGGCCTAACACATGCAAGTCGAGCGGCAGCACGGGTACTTGTACCTGGTGGCGAGCGGCGGACGGGTGAGTAATGCCTAGGAATCTGCCTGGTAGTGGGGGATAACGCTCGGAAACGGACGCTAATACCGCATACGTCCTACGGGAGAAAGCAGGGGACCTTCGGGCCTTGCGCTATCAGATGAGCCTAGGTCGGATTAGCTAGTTGGTGAGGTAATGGCTCACCAAGGCGACGATCCGTAACTGGTCTGAGAGGATGATCAGTCACACTGGAACTGAGACACGGTCCAGACTCCTACGGGAGGCAGCAGTGGGGAATATTGGACAATGGGCGAAAGCCTGATCCAGCCATGCCGCGTGTGTGAAGAAGGTCTTCGGATTGTA…
Pseudomonas denitrificans IAM 12023	AB021419.1	AGTTTGATCCTGGCTCAGATTGAACGCTGGCGGCAGGCCTAACACATGCAAGTCGAGCGGAAGAAGGGAGCTTGCTCCCGGNATTCAGCGGCGGACGGGTGAGTAACACCTGGGAATCTGCCTGGTAGTGGGGGATAACGTTCGGAAACGGGCGCTAATACCGCATACGTCCTACGGGAGAAAGCAGGGGATCTTCGGACCTTGCGCTATCAGATGAGCCCAGGTCGGATTAGCTAGTAGGTGAGGTAATGGCTCACCTAGGCGACGATCCGTAACTGGTCTGAGAGGATGATCAGTCACACTGGAACTGAGACACGGTCCAGACTCCTACGGGAGGCAGCAGTGGGGAATATTGGACAATGGGGGAAACCCTGATCCAGCCATGCCGCGTGTGTTAAG…
Pseudomonas syringae strain DC3000	NR_074597.1	GATCATGGCTCAGATTGAACGCTGGCGGCAGGCCTAACACATGCAAGTCGAGCGGCAGCACGGGTACTTGTACCTGGTGGCGAGCGGCGGACGGGTGAGTAATGCCTAGGAATCTGCCTGGTAGTGGGGGATAACGCTCGGAAACGGACGCTAATACCGCATACGTCCTACGGGAGAAAGCAGGGGACCTTCGGGCCTTGCGCTATCAGATGAGCCTAGGTCGGATTAGCTAGTTGGTGAGGTAATGGCTCACCAAGGCGACGATCCGTAACTGGTCTGAGAGGATGATCAGTCACACTGGAACTGAGACACGGTCCAGACTCCTACGGGAGGCAGCAGTGGGGAATATTGGACAATGGGCGAAAGCCTGATCCAGCCATGCCGCGTGTGTGAAGAAGG…
Pseudomonas marginalis strain ATCC 10844	NR_112072.1	ATTGAACGCTGGCGGCAGGCCTAACACATGCAAGTCGAGCGGTAGAGAGAAGCTTGCTTCTCTTGAGAGCGGCGGACGGGTGAGTAATGCCTAGGAATCTGCCTGGTAGTGGGGGATAACGTTCGGAAACGGACGCTAATACCGCATACGTCCTACGGGAGAAAGCAGGGGACCTTCGGGCCTTGCGCTATCAGATGAGCCTAGGTCGGATTAGCTAGTTGGTGGGGTAATGGCTCACCAAGGCGACGATCCGTAACTGGTCTGAGAGGATGATCAGTCACACTGGAACTGAGACACGGTCCAGACTCCTACGGGAGGCAGCAGTGGGGAATATTGGACAATGGGCGAAAGCCTGATCCAGCCATGCCGCGTGTGTGAAGAAGGTCTTCGGATTGTAAA…
Pseudomonas_oligactis_1.2	MN823220	TCGACGGNNCNCCATGCAGTCGAGCGGTAGANNGAGCTTGCTTCTCTTGAGAGCGGCGGACGGGTGAGTAATGCCTAGGAATCTGCCTAGTGGTGGGGGATAACGTTCGGAAACGGACGCTAATACCGCATACGTCCTACGGGAGAAAGCGGGGGACCTTCGGGCCTCGCGCCATTAGATGAGCCTAGGTCGGATTAGCTAGTTGGTGAGGTAATGGCTCACCAAGGCGACGATCCGTAACTGGTCTGAGAGGATGATCAGTCACACTGGAACTGAGACACGGTCCAGACTCCTACGGGAGGCAGCAGTGGGGAATATTGGACAATGGGCGAAAGCCTGATCCAGCCATGCCGCGTGTGTGAAGAAGGTCTTCGGATTGTAAAGCACTTTAAGTTGGGA…
Pseudomonas_H.magnipapillata_2.2	MN823221	TAGCTGCGCGGCCANNTGCAGTCGAGCGTAGAGAGAGCTTGCTTCTCTTGAGAGCGGCGGACGGGTGAGTAATGCCTAGGAATCTGCCCTAGTGGTGGGGGATAACGTTCGGAAACGGACGCTAATACCGCATACGTCCTACGGGAGAAAGCGGGGGATCTTCGGACCTCGCGCCATTAGATGAGCCTAGGTCGGATTAGCTAGTTGGTGAGGTAATGGCTCACCAAGGCGACGATCCGTAACTGGTCTGAGAGGATGATCAGTCACACTGGAACTGAGACACGGTCCAGACTCCTACGGGAGGCAGCAGTGGGGAATATTGGACAATGGGCGAAAGCCTGATCCAGCCATGCCGCGTGTGTGAAGAAGGTCTTCGGATTGTAAAGCACTTTAAGTTGG…
Pseduomonas_H.oligactis_mesoglea	MN823222	TAGCTGCGCGGCCANNTGCAGTCGAGCGTAGAGAGAGCTTGCTTCTCTTGAGAGCGGCGGACGGGTGAGTAATGCCTAGGAATCTGCCCTAGTGGTGGGGGATAACGTTCGGAAACGGACGCTAATACCGCATACGTCCTACGGGAGAAAGCGGGGGATCTTCGGACCTCGCGCCATTAGATGAGCCTAGGTCGGATTAGCTAGTTGGTGAGGTAATGGCTCACCAAGGCGACGATCCGTAACTGGTCTGAGAGGATGATCAGTCACACTGGAACTGAGACACGGTCCAGACTCCTACGGGAGGCAGCAGTGGGGAATATTGGACAATGGGCGAAAGCCTGATCCAGCCATGCCGCGTGTGTGAAGAAGGTCTTCGGATTGTAAAGCACTTTAAGTTGG…
Spirochete 16S rRNA gene sequences
Species name	GenBank Accession	Nucleotide sequence
Leptospira kirschneri Cynopteri 3522 CT	CT AY631895	AACTAACGCTGGCGGCGCGTCTTAAACATGCAAGTCAAGCGGAGTAGCAATACTCAGCGGCGAACGGGTGAGTAACACGTGGGTAATCTTCCTCCGAGTCTGGGATAACTTTCCGAAAGGGAAGCTAATACTGGATGGTCCCGAGAGATCATAAGATTTTTCGGGTAAAGATTTATTGCTCGGAGATGAGCCCGCGTCCGATTAGCTAGTTGGTGAGGTAAAGGCTCACCAAGGCGACGATCGGTAGCCGGCCTGAGAGGGTGTTCGGCCACAATGGAACTGAGACACGGTCCATACTCCTACGGGAGGCAGCAGTTAAGAATCTTGCTCAATGGGGGGAACCCTGAAGCAGCGACGCCGCGTGAACGATGAAGGTCTTCGGATTGTAAAGTTCAGTAA…
Leptospira weili Celledoni CelledoniT	AY631877	AACTAACGCTGGCGGCGCGTCTTAAACATGCAAGTCAAGCGGAGTAGCAATACTCAGCGGCGAACGGGTGAGTAACACGTGGGTAATCTTCCTCCGAGTCTGGGATAACTTTCCGAAAGGGGAGCTAATACTGGATGGTCCCGAGAGGTCATATGATTTTTCGGGTAAAGATTTATTGCTCGGAGCTGAGCCCGCGCCCGATTAGCTAGTTGGTGAGGTAATGGCTCACCAAGGCGACGATCGGTAGCCGGCCTGAGAGGGTGTTCGGCCACAATGGAACTGAGACACGGTCCATACTCCTACGGGAGGCAGCAGTTAAGAATCTTGCTCAATGGGGGGAACCCTGAAGCAGCGACGCCGCGTGAACGATGAAGGTCTTCGGATTGTAAAGTTCAATAA…
Leptospira santarosai Shermani LT 821T	AY631883	AACTAACGCTGGCGGCGCGTCTTAAACATGCAAGTCAAGCGGAGTAGCAATACTCAGCGGCGAACGGGTGAGTAACACGTGGGTAATCTTCCTTCGAGTCTGGGATAACTTTCCGAAAGGGGAGCTAATACTGGATAGTCCCGATAGATCATAGGATGTATCGGGTAAAGATTCATTGCTCGGAGATGAGCCCGCGYCCGATTAGCTAGTTGGTGAGGTAAAGGCTCACCAAGGCGACGATCGGTAGCCGGCCTGAGAGGGTGTTCGGCCACAATGGAACTGAGACACGGTCCATACTCCTACGGGAGGCAGCAGTTAAGAATCTTGCTCAATGGGGGGAACCCTGAAGCAGCGACGCCGCGTGAACGATGAAGGTCTTCGGATTGTAAAGTTCAATAA…
Leptospira fainei Hurstbridge BKID 6	AY996789	AACTAACGCTGGCGGCGCGTCTTAAACATGCAAGTCGAGCGGGGTAGCAATACCTAGCGGCGAACGGGTGAGTAACACGTGGGTAATCTTCCTCCGAGTCTGGGATAACTTTCCGAAAGGAAAGCTAATACCGGATAGTCCTGTTGGATCACAAGATTTGATAGGTAAAGATTTATTGCTTGGAGATGAGCCCGCGGCCGATTAGCTAGTTGGTGAGGTAATGGCTCACCAAGGCGACGATCGGTAGCCGGCCTGAGAGGGTGTCCGGCCACAATGGAACTGAGACACGGTCCATACTCCTACGGGAGGCAGCAGTTAAGAATCTTGCTCAATGGGGGAAACCCTGAAGCAGCGACGCCGCGTGAACGAAGAAGGTCTTCGGATTGTAAAGTTCATTAA…
Leptospira inadai Lyme 10T	AY631896	AACTAACGCTGGCGGCGCGTCTTAAACATGCAAGTCGAGCGGGGTAGCAATACCTAGCGGCGAACGGGTGAGTAACACGTGGGTAATCTTCCTCCGAGTCTGGGATAACTTTCCGAAAGGAAAGCTAATACCGGATAGTCCTACTGGATCACAGGATCTGATAGGTAAAGATTTATTGCTTGGAGATGAGCCCGCGGCCGATTAGCTAGTTGGTGAGGTAAAGGCTCACCAAGGCGACGATCGGTAGCCGGCCTGAGAGGGTGTCCGGCCACAATGGAACTGAGACACGGTCCATACTCCTACGGGAGGCAGCAGTTAAGAATCTTGCTCAATGGGGGAAACCCTGAAGCAGCGACGCCGCGTGAACGAAGAAGGTCTTCGGATTGTAAAGTTCATTAA…
Leptospira wolbachii Codice CDCT AY631879	AY631879	AACTAACGCTGGCGGCGCGTCTTAAACATGCAAGTCAAACGGGTAGCAATACCAGTGGCGAACGGGTGAGTAATACATGGATAACCTACCTAGAAGTTGGGGATAACACAGAGAAATTTGTGCTAATACCGAATGTGACGGTTCCTGGTAGCAGGGATTGGTTAAAGCAGCAATGCGCTTTTAGATGGGTCCATGGCTGATTAGCTAGTTGGTGGGGTAAAGGCTCACCAAGGCGACGATCAGTAGCCGGCCTGAGAGGGTGAACGGCCACAATGGAACTGAGACACGGTCCATACTCCTACGGGAGGCAGCAGTTAAGAATCTTGCTCAATGGGCGAAAGCCTGAAGCAGCGACGCCGCGTGAACGATGAAGGTCTTCGGATTGTAAAGTTCAGTAAG…
Leptospira biflexa Andamana CH 11	AY631893	AACTAACGCTGGCGGCGCGTCTTAAACATGCAAGTCAAACGGGTAGCAATACCAGTGGCGAACGGGTGAGTAATACATGGATAACCTACCTAGAAGTTGGGGATAACACAGAGAAATTTGTGCTAATACCGAATGTGACGGTTCCTGGTAGCAGGGATTGGTTAAAGCAGCAATGCGCTTTTAGATGGGTCCATGGCTGATTAGCTAGTTGGTGGGGTAAAGGCTCACCAAGGCGACGATCAGTAGCCGGCCTGAGAGGGTGAACGGCCACAATGGAACTGAGACACGGTCCATACTCCTACGGGAGGCAGCAGTTAAGAATCTTGCTCAATGGGCGAAAGCCTGAAGCAGCGACGCCGCGTGAACGATGAAGGTCTTCGGATTGTAAAGTTCAGTAAG…
Leptonema illini Illini 3055T	AY714984	AACTAACGCTGGCGGCGCGTCTTAAACATGCAAGTCGAGCGGCAGCACTTCGGGTGGCGAGCGGCGAACGGGTGAGTAACACGTAGGTAATTTGCCCACGGATGGGGGATAACCTTTCGAAAGGAAGGCTAATACCGCATAACACCATGGTTACCACGGTAATTATGGTCAAAGCAGCAATGCGTCTGTGGAGAAGCCTGCGTCCGATTAGGTAGTTGGTGAGGTAACGGCTCACCAAGCCGGCGATCGGTAGCCGGCCTGAGAGGGTGAACGGCCACACTGGAACTGGGACACGGTCCAGACTCCTACGGGAGGCAGCAGTTAAGAATCTTGCGCAATGGAGGCAACTCTGACGCAGCGACGCCGCGTGTGCGATGAAGGCCCTCGGGTTGTAAAGCA…
Leptonema illini Habaki Habaki	AY996806	AACTAACGCTGGCGGCGCGTCTTAAACATGCAAGTCGAGCGGCAGCACTTCGGGTGGCGAGCGGCGAACGGGTGAGTAACACGTAGGTAATTTGCCCACGGATGGGGGATAACCTTTCGAAAGGAAGGCTAATACCGCATAACACCAYGGTKWCYAYGGWMATTRTGGTCAAAGCAGCAATGCGTCTGTGGAGAAGCCTGCGTCCGATTAGGTAGTTGGTGAGGTAACGGCTCACCAAGCCAGCGATCGGTAGCCGGCCTGAGAGGGTGAACGGCCACACTGGAACTGGGACACGGTCCAGACTCCTACGGGAGGCAGCAGTTAAGAATCTTGCGCAATGGAGGCAACTCTGACGCAGCGACGCCGCGTGTGCGATGAAGGCCCTCGGGTTGTAAAGCA…
Turneriella_H.oligactis_tumor_St.Petersburg	MN823223	TGAGGAACACGTAGGAATCTACCTAGAAGAGCGGGACAACTTTGGGAAACCGGGGCTAATACCGCATAGTACAGTGATGTTAAAGGGCTAGCAATAGTCGCTTCTAGATGAGCCTGCGGTCTATCAGCTTGTTGGCGGGGTAACGGCCCACCAAGGCTACGACGGATAGCCGGTCTGAGAGGATGATCGGCCACACTGGCACTGAGACACGGGCCAGACTCCTACGGGAGGCAGCAGTTAAGAATCTTGCGCAATGGRSGAAASYCTGACGCAGCGACGCCGCGTGAAGGATGAAGGCTTTCGGGTTGTAAACTTCGGTAGACTGGGAAGAARAARTAYGTTCGTTGAGGGCRTAYATTGACGGTACCAGTCTGAAGCCCCGGCTAATTACGTGCCAGC…
Turneriella parva strain DSM 21527	NR_074444.1	AGAGTTTGATTCTGGCTCAGAACGAACGCTGGCGGCGCGTCTTAAACATGCAAGTCGAACGATCTGTAGCAATACAGGGAGTGGCGGACGGGTGAGGAACACGTAGGAATCTACCTCGAAGAGCGGGACAACTTTGGGAAACCGGGGCTAATACCGCATAGTACAGAGATGTTAAAGGGCTAGCAATAGTCGCTTCGAGATGAGCCTGCGGTCTATCAGCTTGTTGGTGAGGTAATGGCTCACCAAGGCTACGACGGATAGCCGGTCTGAGAGGATGATCGGCCACACTGGCACTGAGACACGGGCCAGACTCCTACGGGAGGCAGCAGTTAAGAATCTTGCGCAATGGGGGCAACCCTGACGCAGCGACGCCGCGTGAAGGATGAAGGCTTTCGGGTT…
Uncultured bacterium clone CN-20	KP054233.1	TGAGGAACACGTAGGAATCTACCTAGAAGAGCGGGACAACTTTGGGAAACCGGGGCTAATACCGCATAGTACAGCGATGTTAAAGGGCTAGCAATAGTCGCTTCTAGATGAGCCTGCGGTCTATCAGCTTGTTGGCGGGGTAACGGCCCACCAAGGCGACGACGGATAGCCGGTCTGAGAGGATGATCGGCCACACTGGCACTGAGACACGGGCCAGACTCCTACGGGAGGCAGCAGTTAAGAATCTTGCGCAATGGACGAAAGTCTGACGCAGCGACGCCGCGTGAAGGATGAAGGCTTTCGGGTTGTAAACTTCGGTAGACTGGGAAGAAAAAGTATGTTCGTTGAGGGCATACATTGACGGTACCAGTCTGAAGCCCCGGCTAATTACGTGCCAGC…
Spirochaete_H.circumcincta	MN823224	ATGGACCGTGTCTCAGTTCCATTGTGGCCGTTCACCCTCTCAGGCCGGCTACTGATCGTCGCCTTGGTGAGCCTTTACCCCACCAACTAGCTAATCAGCCATGGACCCATCTAAAAGCGCATTGCTGCTTTAACCAATCCCTGCTACCAGGAACCGTCACATTCGGTATTAGCACAAATTTCTCTGTGTTATCCCCAACTTCTAGGTAGGTTATCCATGTATTACTCACCCGTTCGCCACTGGTATTGCTACCCGTTTGACTTGCATGTTTAAGACGCGCCGCCAGCGTTAGTTCTGAGCCAGGATCAAACTCTGA
