# Supplementary material for: Dynamic interactions within the host-associated microbiota cause tumor formation in the basal metazoan Hydra
Source: PLoS Pathog. 2020 Mar 19;16(3):e1008375. doi: 10.1371/journal.ppat.1008375 (PMC7081986; doi:10.1371/journal.ppat.1008375)
Supplement: S2 Table — (XLSX) [file ppat.1008375.s021.xlsx]

## Sheet: results
Gene	Name	Function	is_secretion	has_kegg	has_virulence	KEGG ID	KEGG Description	KEGG Pathway	VFDB ID	VFDB Name	VFDB function	Blast score
POV2_00010		peptidase S24	0	1	0	K03503	DNA polymerase V [EC:3.4.21.-]
POV2_00020		DNA polymerase V subunit UmuC	0	1	0	K03502	DNA polymerase V
POV2_t00010		tRNA-Pro	0	0	0
POV2_00030		hypothetical protein	0	0	0
POV2_00040	ihfA	integration host factor subunit alpha	0	1	0	K04764	integration host factor subunit alpha
POV2_00050	pheT	phenylalanine--tRNA ligase beta subunit	0	1	0	K01890	phenylalanyl-tRNA synthetase beta chain [EC:6.1.1.20]	ko00970 Aminoacyl-tRNA biosynthesis
POV2_00060	pheS	phenylalanine--tRNA ligase alpha subunit	0	1	0	K01889	phenylalanyl-tRNA synthetase alpha chain [EC:6.1.1.20]	ko00970 Aminoacyl-tRNA biosynthesis
POV2_00070	rplT	50S ribosomal protein L20	0	1	0	K02887	large subunit ribosomal protein L20	ko03010 Ribosome
POV2_00080	rpmI	50S ribosomal protein L35	0	1	0	K02916	large subunit ribosomal protein L35	ko03010 Ribosome
POV2_00090	infC	translation initiation factor IF-3	0	1	0	K02520	translation initiation factor IF-3
POV2_00100	thrS	threonine--tRNA ligase	0	1	0	K01868	threonyl-tRNA synthetase [EC:6.1.1.3]	ko00970 Aminoacyl-tRNA biosynthesis
POV2_t00020		tRNA-Val	0	0	0
POV2_00110		hypothetical protein	0	1	0	K09471	gamma-glutamylputrescine oxidase [EC:1.4.3.-]	ko00330 Arginine and proline metabolism, ko01100 Metabolic pathways
POV2_00120		hypothetical protein	0	0	0
POV2_00130		urease	0	0	0
POV2_00140	oprD	porin D	0	0	0
POV2_00150		agmatine deiminase	0	1	0	K10536	agmatine deiminase [EC:3.5.3.12]	ko00330 Arginine and proline metabolism, ko01100 Metabolic pathways
POV2_00160	spuD	putrescine-binding periplasmic protein SpuD	0	1	0	K11073	putrescine transport system substrate-binding protein	ko02010 ABC transporters
POV2_00170		N-carbamoylputrescine amidase	0	1	0	K12251	N-carbamoylputrescine amidase [EC:3.5.1.53]	ko00330 Arginine and proline metabolism, ko01100 Metabolic pathways
POV2_00180		porphyromonas-type peptidyl-arginine deiminase	0	1	0	K10536	agmatine deiminase [EC:3.5.3.12]	ko00330 Arginine and proline metabolism, ko01100 Metabolic pathways
POV2_00190		LysR family transcriptional regulator	0	1	0	K03566	LysR family transcriptional regulator, glycine cleavage system transcriptional activator	ko02026 Biofilm formation - Escherichia coli
POV2_00200		hypothetical protein	0	0	0
POV2_00210		ABC transporter permease	0	1	0	K01992	ABC-2 type transport system permease protein
POV2_00220		ABC transporter ATP-binding protein/permease	0	1	0	K13926	ribosome-dependent ATPase
POV2_00230		hypothetical protein	0	1	0	K01993	HlyD family secretion protein
POV2_00240		hypothetical protein	0	1	0	K18997	chaperone modulatory protein CbpM
POV2_00250	cbpA	curved DNA-binding protein	0	1	0	K05516	curved DNA-binding protein
POV2_00260	arcC	carbamate kinase	0	1	0	K00926	carbamate kinase [EC:2.7.2.2]	ko00220 Arginine biosynthesis, ko00230 Purine metabolism, ko00910 Nitrogen metabolism, ko01100 Metabolic pathways, ko01120 Microbial metabolism in diverse environments, ko01200 Carbon metabolism
POV2_00270	argF	ornithine carbamoyltransferase	0	1	0	K00611	ornithine carbamoyltransferase [EC:2.1.3.3]	ko00220 Arginine biosynthesis, ko01100 Metabolic pathways, ko01110 Biosynthesis of secondary metabolites, ko01130 Biosynthesis of antibiotics, ko01230 Biosynthesis of amino acids
POV2_00280	arcA	arginine deiminase	0	1	0	K01478	arginine deiminase [EC:3.5.3.6]	ko00220 Arginine biosynthesis, ko01100 Metabolic pathways, ko01110 Biosynthesis of secondary metabolites, ko01130 Biosynthesis of antibiotics
POV2_00290		amino acid permease	0	1	0	K03758	arginine:ornithine antiporter / lysine permease
POV2_00300		hypothetical protein	0	0	0
POV2_00310		LysR family transcriptional regulator	0	0	0
POV2_00320		membrane protein	0	1	0	K06889	uncharacterized protein
POV2_00330	opdE	MFS transporter	0	0	0
POV2_00340		hypothetical protein	0	0	0
POV2_00350	dusA	tRNA-dihydrouridine(20/20a) synthase	0	1	0	K05539	tRNA-dihydrouridine synthase A [EC:1.-.-.-]
POV2_00360	tal	transaldolase	0	1	0	K00616	transaldolase [EC:2.2.1.2]	ko00030 Pentose phosphate pathway, ko01100 Metabolic pathways, ko01110 Biosynthesis of secondary metabolites, ko01120 Microbial metabolism in diverse environments, ko01130 Biosynthesis of antibiotics, ko01200 Carbon metabolism, ko01230 Biosynthesis of amino acids
POV2_00370		anti-anti-sigma factor	0	0	0
POV2_00380		fused response regulator/phosphatase	0	0	0
POV2_00390		pilus assembly protein	0	0	0
POV2_00400		hypothetical protein	0	0	0
POV2_00410		lipoprotein	0	1	0	K04754	phospholipid-binding lipoprotein MlaA
POV2_00420		hypothetical protein	0	0	0
POV2_00430		hypothetical protein	0	0	0
POV2_00440	queF	NADPH-dependent 7-cyano-7-deazaguanine reductase	0	1	0	K06879	7-cyano-7-deazaguanine reductase [EC:1.7.1.13]	ko00790 Folate biosynthesis, ko01100 Metabolic pathways
POV2_00450	pyrF	orotidine 5'-phosphate decarboxylase	0	1	0	K01591	orotidine-5'-phosphate decarboxylase [EC:4.1.1.23]	ko00240 Pyrimidine metabolism, ko01100 Metabolic pathways
POV2_00460		hypothetical protein	0	0	0
POV2_00470		LysR family transcriptional regulator	0	0	0
POV2_00480		UPF0721 transmembrane protein	0	1	0	K07090	uncharacterized protein
POV2_00490		transcriptional regulator	0	0	0
POV2_00500	efp	elongation factor P	0	1	0	K02356	elongation factor P
POV2_00510		hypothetical protein	0	0	0
POV2_t00030		tRNA-Ser	0	0	0
POV2_00520		hypothetical protein	0	0	0
POV2_00530		enoyl-CoA hydratase	0	1	0	K01692	enoyl-CoA hydratase [EC:4.2.1.17]	ko00071 Fatty acid degradation, ko00280 Valine, leucine and isoleucine degradation, ko00281 Geraniol degradation, ko00310 Lysine degradation, ko00360 Phenylalanine metabolism, ko00362 Benzoate degradation, ko00380 Tryptophan metabolism, ko00410 beta-Alanine metabolism, ko00627 Aminobenzoate degradation, ko00640 Propanoate metabolism, ko00650 Butanoate metabolism, ko00903 Limonene and pinene degra…
POV2_00540		methyl-accepting chemotaxis protein	0	1	0	K03406	methyl-accepting chemotaxis protein	ko02020 Two-component system, ko02030 Bacterial chemotaxis
POV2_00550		hypothetical protein	0	0	0
POV2_00560	plsC	1-acyl-sn-glycerol-3-phosphate acyltransferase	0	1	0	K00655	1-acyl-sn-glycerol-3-phosphate acyltransferase [EC:2.3.1.51]	ko00561 Glycerolipid metabolism, ko00564 Glycerophospholipid metabolism, ko01100 Metabolic pathways, ko01110 Biosynthesis of secondary metabolites
POV2_00570		magnesium transporter	0	1	0	K03284	magnesium transporter
POV2_00580		amidotransferase	0	0	0
POV2_00590		hypothetical protein	0	0	0
POV2_00600		hypothetical protein	0	0	0
POV2_00610		3-hydroxyacyl-CoA dehydrogenase	0	1	0	K01782	3-hydroxyacyl-CoA dehydrogenase / enoyl-CoA hydratase / 3-hydroxybutyryl-CoA epimerase [EC:1.1.1.35 4.2.1.17 5.1.2.3]	ko00071 Fatty acid degradation, ko00280 Valine, leucine and isoleucine degradation, ko00281 Geraniol degradation, ko00310 Lysine degradation, ko00362 Benzoate degradation, ko00380 Tryptophan metabolism, ko00410 beta-Alanine metabolism, ko00640 Propanoate metabolism, ko00650 Butanoate metabolism, ko00903 Limonene and pinene degradation, ko00930 Caprolactam degradation, ko01100 Metabolic pathways, …
POV2_00620		acetyl-CoA acetyltransferase	0	1	0	K00626	acetyl-CoA C-acetyltransferase [EC:2.3.1.9]	ko00071 Fatty acid degradation, ko00072 Synthesis and degradation of ketone bodies, ko00280 Valine, leucine and isoleucine degradation, ko00310 Lysine degradation, ko00362 Benzoate degradation, ko00380 Tryptophan metabolism, ko00620 Pyruvate metabolism, ko00630 Glyoxylate and dicarboxylate metabolism, ko00640 Propanoate metabolism, ko00650 Butanoate metabolism, ko00720 Carbon fixation pathways in…
POV2_00630		hypothetical protein	0	0	0
POV2_00640		hypothetical protein	0	1	0	K03972	phage shock protein E
POV2_00650		hypothetical protein	0	0	0
POV2_00660		transglutaminase	0	0	0
POV2_00670		hypothetical protein	0	0	0
POV2_00680		hypothetical protein	0	0	0
POV2_00690		GMP synthase	0	0	0
POV2_00700		hypothetical protein	0	0	0
POV2_00710		short-chain dehydrogenase	0	0	0
POV2_00720		esterase	0	0	0
POV2_00730		flavin-binding monooxygenase	0	0	0
POV2_00740		transcriptional regulator	0	0	0
POV2_00750		hypothetical protein	0	0	0
POV2_00760	alkA	3-methyladenine DNA glycosylase 2	0	1	0	K13529	AraC family transcriptional regulator, regulatory protein of adaptative response / DNA-3-methyladenine glycosylase II [EC:3.2.2.21]	ko03410 Base excision repair
POV2_00770		methylated-DNA--protein-cysteine methyltransferase	0	1	0	K00567	methylated-DNA-[protein]-cysteine S-methyltransferase [EC:2.1.1.63]
POV2_00780		hypothetical protein	0	0	0
POV2_00790		hypothetical protein	0	0	0
POV2_00800	mtnD	acireductone dioxygenase	0	1	0	K08967	1,2-dihydroxy-3-keto-5-methylthiopentene dioxygenase [EC:1.13.11.53 1.13.11.54]	ko00270 Cysteine and methionine metabolism, ko01100 Metabolic pathways
POV2_00810		MFS metabolite transporter	0	1	0	K05820	MFS transporter, PPP family, 3-phenylpropionic acid transporter
POV2_00820	aroC	chorismate synthase	0	1	0	K01736	chorismate synthase [EC:4.2.3.5]	ko00400 Phenylalanine, tyrosine and tryptophan biosynthesis, ko01100 Metabolic pathways, ko01110 Biosynthesis of secondary metabolites, ko01130 Biosynthesis of antibiotics, ko01230 Biosynthesis of amino acids
POV2_00830		alpha/beta hydrolase	0	1	0	K06889	uncharacterized protein
POV2_00840		hypothetical protein	0	0	0
POV2_00850		transcriptional regulator	0	0	0
POV2_00860		N-acetyltransferase	0	0	0
POV2_00870		two-component sensor	0	0	0
POV2_00880	prmB	50S ribosomal protein L3 glutamine methyltransferase	0	1	0	K07320	ribosomal protein L3 glutamine methyltransferase [EC:2.1.1.298]
POV2_00890	nhaD	sodium:proton antiporter	0	0	0
POV2_00900		hypothetical protein	0	0	0
POV2_00910		cysteine hydrolase	0	0	0
POV2_00920		hypothetical protein	0	0	0
POV2_00930		DNA mismatch repair protein MutS	0	0	0
POV2_00940	folE2	GTP cyclohydrolase 1 2	0	1	0	K01495	GTP cyclohydrolase IA [EC:3.5.4.16]	ko00790 Folate biosynthesis, ko01100 Metabolic pathways
POV2_00950	mqo1	putative malate:quinone oxidoreductase 1	0	1	0	K00116	malate dehydrogenase (quinone) [EC:1.1.5.4]	ko00020 Citrate cycle (TCA cycle), ko00620 Pyruvate metabolism, ko01100 Metabolic pathways, ko01110 Biosynthesis of secondary metabolites, ko01120 Microbial metabolism in diverse environments, ko01130 Biosynthesis of antibiotics, ko01200 Carbon metabolism
POV2_00960		hypothetical protein	0	1	0	K09954	uncharacterized protein
POV2_00970		glutaredoxin	0	0	0
POV2_00980		hypothetical protein	0	0	0
POV2_00990		hypothetical protein	0	0	0
POV2_01000		hypothetical protein	0	0	0
POV2_01010		hypothetical protein	0	0	0
POV2_01020	flaR	topology modulation protein	0	0	0
POV2_01030		NUDIX hydrolase	0	0	0
POV2_01040		DNA helicase	0	0	0
POV2_01050		glutathione S-transferase	0	1	0	K00799	glutathione S-transferase [EC:2.5.1.18]	ko00480 Glutathione metabolism, ko00980 Metabolism of xenobiotics by cytochrome P450, ko00982 Drug metabolism - cytochrome P450, ko00983 Drug metabolism - other enzymes, ko01524 Platinum drug resistance, ko05200 Pathways in cancer, ko05204 Chemical carcinogenesis, ko05225 Hepatocellular carcinoma, ko05418 Fluid shear stress and atherosclerosis, DISEASE H00024 Prostate cancer
POV2_01060		aminotransferase	0	0	0
POV2_01070		MarR family transcriptional regulator	0	0	0
POV2_01080		lysine transporter LysE	0	0	0
POV2_01090		transporter	0	1	0	K05782	benzoate membrane transport protein
POV2_01100		phospho-2-dehydro-3-deoxyheptonate aldolase	0	1	0	K01626	3-deoxy-7-phosphoheptulonate synthase [EC:2.5.1.54]	ko00400 Phenylalanine, tyrosine and tryptophan biosynthesis, ko01100 Metabolic pathways, ko01110 Biosynthesis of secondary metabolites, ko01130 Biosynthesis of antibiotics, ko01230 Biosynthesis of amino acids, ko02024 Quorum sensing
POV2_01110		hypothetical protein	0	0	0
POV2_01120		thiol reductase thioredoxin	0	0	0
POV2_01130		2-dehydropantoate 2-reductase	0	1	0	K00077	2-dehydropantoate 2-reductase [EC:1.1.1.169]	ko00770 Pantothenate and CoA biosynthesis, ko01100 Metabolic pathways, ko01110 Biosynthesis of secondary metabolites
POV2_01140		5'-nucleotidase	0	1	0	K01081	5'-nucleotidase [EC:3.1.3.5]	ko00230 Purine metabolism, ko00240 Pyrimidine metabolism, ko00760 Nicotinate and nicotinamide metabolism, ko01100 Metabolic pathways, ko01110 Biosynthesis of secondary metabolites, DISEASE H00674 Anemia due to disorders of nucleotide metabolism
POV2_01150		hypothetical protein	0	0	0
POV2_01160	cysB	CysB family transcriptional regulator	0	1	0	K13634	LysR family transcriptional regulator, cys regulon transcriptional activator
POV2_01170		transporter	0	1	0	K03453	bile acid:Na+ symporter, BASS family
POV2_01180		short chain dehydrogenase	0	0	0
POV2_01190		NADP-dependent oxidoreductase	0	1	0	K07119	uncharacterized protein
POV2_01200		acriflavin resistance protein	0	1	0	K18138	multidrug efflux pump	ko01501 beta-Lactam resistance, ko01503 Cationic antimicrobial peptide (CAMP) resistance
POV2_01210		MexH family multidrug efflux RND transporter periplasmic adaptor subunit	0	1	0	K03585	membrane fusion protein, multidrug efflux system	ko01501 beta-Lactam resistance, ko01503 Cationic antimicrobial peptide (CAMP) resistance
POV2_01220		transport permease protein	0	1	0	K01992	ABC-2 type transport system permease protein
POV2_01230		ABC transporter	0	1	0	K01990	ABC-2 type transport system ATP-binding protein
POV2_01240		hypothetical protein	0	0	0
POV2_01250		acyl-CoA dehydrogenase	0	1	0	K06445	acyl-CoA dehydrogenase [EC:1.3.99.-]	ko00071 Fatty acid degradation, ko01100 Metabolic pathways, ko01212 Fatty acid metabolism
POV2_01260		hypothetical protein	0	0	0
POV2_t00040		tRNA-Gly	0	0	0
POV2_t00050		tRNA-Glu	0	0	0
POV2_t00060		tRNA-Gly	0	0	0
POV2_t00070		tRNA-Glu	0	0	0
POV2_01270		hypothetical protein	0	0	0
POV2_01280		glutathione S-transferase	0	1	0	K00799	glutathione S-transferase [EC:2.5.1.18]	ko00480 Glutathione metabolism, ko00980 Metabolism of xenobiotics by cytochrome P450, ko00982 Drug metabolism - cytochrome P450, ko00983 Drug metabolism - other enzymes, ko01524 Platinum drug resistance, ko05200 Pathways in cancer, ko05204 Chemical carcinogenesis, ko05225 Hepatocellular carcinoma, ko05418 Fluid shear stress and atherosclerosis, DISEASE H00024 Prostate cancer
POV2_01290		hypothetical protein	0	1	0	K08968	L-methionine (R)-S-oxide reductase [EC:1.8.4.14]	ko00270 Cysteine and methionine metabolism
POV2_01300		hypothetical protein	0	1	0	K06923	uncharacterized protein
POV2_01310		hybrid sensor histidine kinase/response regulator	0	0	0
POV2_01320	ospR	transcriptional regulator	0	0	0
POV2_01330		glutathione peroxidase	0	1	0	K00432	glutathione peroxidase [EC:1.11.1.9]	ko00480 Glutathione metabolism, ko00590 Arachidonic acid metabolism, ko04918 Thyroid hormone synthesis, DISEASE H00668 Anemia due to disorders of glutathione metabolism
POV2_01340	msrB	peptide methionine sulfoxide reductase MsrB	0	1	0	K07305	peptide-methionine (R)-S-oxide reductase [EC:1.8.4.12]
POV2_01350		aminotransferase	0	1	0	K14260	alanine-synthesizing transaminase [EC:2.6.1.66 2.6.1.2]	ko00220 Arginine biosynthesis, ko00250 Alanine, aspartate and glutamate metabolism, ko00290 Valine, leucine and isoleucine biosynthesis, ko01100 Metabolic pathways, ko01110 Biosynthesis of secondary metabolites, ko01130 Biosynthesis of antibiotics, ko01210 2-Oxocarboxylic acid metabolism, ko01230 Biosynthesis of amino acids
POV2_01360		3-oxoacyl-ACP reductase	0	0	0
POV2_01370		hypothetical protein	0	0	0
POV2_01380	htpX	protease HtpX	0	1	0	K03799	heat shock protein HtpX [EC:3.4.24.-]
POV2_01390	tpm	thiopurine S-methyltransferase	0	1	0	K00569	thiopurine S-methyltransferase [EC:2.1.1.67]	ko00983 Drug metabolism - other enzymes, DISEASE H00964 Thiopurine S-methyltransferase deficiency (TPMT deficiency)
POV2_01400		dioxygenase	0	1	0	K15777	4,5-DOPA dioxygenase extradiol [EC:1.13.11.-]	ko00965 Betalain biosynthesis
POV2_01410	deaD	ATP-dependent RNA helicase DeaD	0	1	0	K05592	ATP-dependent RNA helicase DeaD [EC:3.6.4.13]	ko03018 RNA degradation
POV2_01420		enoyl-CoA hydratase	0	0	0
POV2_01430		hypothetical protein	0	0	0
POV2_01440		monooxygenase	0	0	0
POV2_01450		symporter	0	1	0	K03453	bile acid:Na+ symporter, BASS family
POV2_01460		short chain dehydrogenase	0	0	0
POV2_01470		UPF0721 transmembrane protein	0	1	0	K07090	uncharacterized protein
POV2_01480		hypothetical protein	0	0	0
POV2_01490		phospho-2-dehydro-3-deoxyheptonate aldolase	0	1	0	K01626	3-deoxy-7-phosphoheptulonate synthase [EC:2.5.1.54]	ko00400 Phenylalanine, tyrosine and tryptophan biosynthesis, ko01100 Metabolic pathways, ko01110 Biosynthesis of secondary metabolites, ko01130 Biosynthesis of antibiotics, ko01230 Biosynthesis of amino acids, ko02024 Quorum sensing
POV2_01500		two-component system response regulator	0	0	0
POV2_01510		two-component sensor	0	0	0
POV2_01520		DUF2897 domain-containing protein	0	0	0
POV2_01530		CAAX protease family protein	0	1	0	K07052	uncharacterized protein
POV2_01540		amino acid ABC transporter substrate-binding protein	0	0	0
POV2_01550		amino acid ABC transporter substrate-binding protein	0	0	0
POV2_01560	atuR	atu genes repressor	0	0	0
POV2_01570	atuA	hypothetical protein	0	0	0
POV2_01580	atuB	citronellol catabolism dehydrogenase	0	1	0	K13774	citronellol/citronellal dehydrogenase	ko00281 Geraniol degradation
POV2_01590	atuC	acetyl-CoA carboxylase carboxyltransferase subunit	0	1	0	K13778	geranyl-CoA carboxylase beta subunit [EC:6.4.1.5]	ko00281 Geraniol degradation
POV2_01600	atuD	citronellyl-CoA dehydrogenase	0	1	0	K11731	citronellyl-CoA dehydrogenase [EC:1.3.99.-]	ko00281 Geraniol degradation
POV2_01610	atuE	isohexenylglutaconyl-CoA hydratase	0	1	0	K13779	isohexenylglutaconyl-CoA hydratase [EC:4.2.1.57]	ko00281 Geraniol degradation
POV2_01620	atuF	geranyl-CoA carboxylase subunit alpha	0	1	0	K13777	geranyl-CoA carboxylase alpha subunit [EC:6.4.1.5]	ko00281 Geraniol degradation
POV2_01630	atuG	short chain dehydrogenase	0	1	0	K13775	citronellol/citronellal dehydrogenase	ko00281 Geraniol degradation
POV2_01640		hypothetical protein	0	0	0
POV2_01650		hypothetical protein	0	0	0
POV2_01660	atuH	long-chain acyl-CoA synthetase	0	1	0	K13776	citronellyl-CoA synthetase [EC:6.2.1.-]	ko00281 Geraniol degradation
POV2_01670		hypothetical protein	0	0	0
POV2_01680		hypothetical protein	0	0	0
POV2_01690		RNA polymerase sigma factor	0	1	0	K03088	RNA polymerase sigma-70 factor, ECF subfamily
POV2_01700		hypothetical protein	0	1	0	K07114	Ca-activated chloride channel homolog
POV2_01710		GntR family transcriptional regulator	0	0	0
POV2_01720		membrane protein	0	0	0
POV2_01730		hypothetical protein	0	0	0
POV2_01740		hypothetical protein	0	1	0	K02030	polar amino acid transport system substrate-binding protein
POV2_01750		lipase	0	0	0
POV2_01760		electron transfer flavoprotein subunit alpha	0	1	0	K03522	electron transfer flavoprotein alpha subunit
POV2_01770	etfB	electron transfer flavoprotein subunit beta	0	1	0	K03521	electron transfer flavoprotein beta subunit
POV2_01780		electron transfer flavoprotein-ubiquinone oxidoreductase	0	1	0	K00311	electron-transferring-flavoprotein dehydrogenase [EC:1.5.5.1]
POV2_01790		hypothetical protein	0	1	0	K09986	uncharacterized protein
POV2_01800		lipoprotein	0	0	0
POV2_01810		radical SAM protein	0	0	0
POV2_01820	moaA	cyclic pyranopterin phosphate synthase	0	1	0	K03639	GTP 3',8-cyclase [EC:4.1.99.22]	ko00790 Folate biosynthesis, ko01100 Metabolic pathways, ko04122 Sulfur relay system
POV2_01830		TetR family transcriptional regulator	0	0	0
POV2_01840		hypothetical protein	0	0	0
POV2_01850		hypothetical protein	0	1	0	K03424	TatD DNase family protein [EC:3.1.21.-]
POV2_01860	pilZ	type 4 fimbrial biogenesis protein PilZ	0	1	0	K02676	type IV pilus assembly protein PilZ
POV2_01870	holB	DNA polymerase III subunit delta'	0	1	0	K02341	DNA polymerase III subunit delta' [EC:2.7.7.7]	ko00230 Purine metabolism, ko00240 Pyrimidine metabolism, ko01100 Metabolic pathways, ko03030 DNA replication, ko03430 Mismatch repair, ko03440 Homologous recombination
POV2_01880	tmk	thymidylate kinase	0	1	0	K00943	dTMP kinase [EC:2.7.4.9]	ko00240 Pyrimidine metabolism, ko01100 Metabolic pathways
POV2_01890		aminodeoxychorismate lyase	0	1	0	K07082	UPF0755 protein
POV2_01900	pabC	aminodeoxychorismate lyase	0	1	0	K02619	4-amino-4-deoxychorismate lyase [EC:4.1.3.38]	ko00790 Folate biosynthesis
POV2_01910	fabF1	3-oxoacyl-[acyl-carrier-protein] synthase 2	0	1	0	K09458	3-oxoacyl-[acyl-carrier-protein] synthase II [EC:2.3.1.179]	ko00061 Fatty acid biosynthesis, ko00780 Biotin metabolism, ko01100 Metabolic pathways, ko01212 Fatty acid metabolism
POV2_01920	acpP1	acyl carrier protein 1	0	1	0	K02078	acyl carrier protein	ko00999 Biosynthesis of secondary metabolites - unclassified, ko01130 Biosynthesis of antibiotics
POV2_01930	fabG	3-oxoacyl-[acyl-carrier-protein] reductase FabG	0	1	0	K00059	3-oxoacyl-[acyl-carrier protein] reductase [EC:1.1.1.100]	ko00061 Fatty acid biosynthesis, ko00333 Prodigiosin biosynthesis, ko00780 Biotin metabolism, ko01100 Metabolic pathways, ko01130 Biosynthesis of antibiotics, ko01212 Fatty acid metabolism
POV2_01940		malonyl CoA-acyl carrier protein transacylase	0	1	0	K00645	[acyl-carrier-protein] S-malonyltransferase [EC:2.3.1.39]	ko00061 Fatty acid biosynthesis, ko00333 Prodigiosin biosynthesis, ko01100 Metabolic pathways, ko01130 Biosynthesis of antibiotics, ko01212 Fatty acid metabolism
POV2_01950	plsX	phosphate acyltransferase	0	1	0	K03621	glycerol-3-phosphate acyltransferase PlsX [EC:2.3.1.15]	ko00561 Glycerolipid metabolism, ko00564 Glycerophospholipid metabolism, ko01100 Metabolic pathways, ko01110 Biosynthesis of secondary metabolites
POV2_01960	rpmF	50S ribosomal protein L32	0	1	0	K02911	large subunit ribosomal protein L32	ko03010 Ribosome
POV2_01970		hypothetical protein	0	1	0	K07040	uncharacterized protein
POV2_01980		Maf-like protein	0	0	0
POV2_01990		peptidase	0	1	0	K04773	protease IV [EC:3.4.21.-]
POV2_02000		haloacid dehalogenase	0	1	0	K01091	phosphoglycolate phosphatase [EC:3.1.3.18]	ko00630 Glyoxylate and dicarboxylate metabolism, ko01100 Metabolic pathways, ko01110 Biosynthesis of secondary metabolites, ko01130 Biosynthesis of antibiotics
POV2_02010	rluC	pseudouridine synthase	0	1	0	K06179	23S rRNA pseudouridine955/2504/2580 synthase [EC:5.4.99.24]
POV2_02020		hypothetical protein	0	1	0	K08300	ribonuclease E [EC:3.1.26.12]	ko03018 RNA degradation
POV2_02030	murB	UDP-N-acetylenolpyruvoylglucosamine reductase	0	1	0	K00075	UDP-N-acetylmuramate dehydrogenase [EC:1.3.1.98]	ko00520 Amino sugar and nucleotide sugar metabolism, ko00550 Peptidoglycan biosynthesis, ko01100 Metabolic pathways
POV2_02040	ptpA	phosphotyrosine protein phosphatase	0	1	0	K01104	protein-tyrosine phosphatase [EC:3.1.3.48]
POV2_02050	kdsB	3-deoxy-manno-octulosonate cytidylyltransferase	0	1	0	K00979	3-deoxy-manno-octulosonate cytidylyltransferase (CMP-KDO synthetase) [EC:2.7.7.38]	ko00540 Lipopolysaccharide biosynthesis, ko01100 Metabolic pathways
POV2_02060		UPF0434 protein	0	1	0	K09791	uncharacterized protein
POV2_02070	lpxK	tetraacyldisaccharide 4'-kinase	0	1	0	K00912	tetraacyldisaccharide 4'-kinase [EC:2.7.1.130]	ko00540 Lipopolysaccharide biosynthesis, ko01100 Metabolic pathways
POV2_02080		biopolymer transporter ExbD	0	1	0	K03559	biopolymer transport protein ExbD
POV2_02090		biopolymer transporter ExbB	0	1	0	K03561	biopolymer transport protein ExbB
POV2_02100		DNA internalization-related competence protein ComEC/Rec2	0	1	0	K02238	competence protein ComEC
POV2_02110		hypothetical protein	0	1	0	K09928	uncharacterized protein
POV2_02120		multidrug ABC transporter substrate-binding protein	0	1	0	K09808	lipoprotein-releasing system permease protein	ko02010 ABC transporters
POV2_02130	lolD	lipoprotein-releasing system ATP-binding protein LolD	0	1	0	K09810	lipoprotein-releasing system ATP-binding protein [EC:3.6.3.-]	ko02010 ABC transporters
POV2_02140		multidrug ABC transporter substrate-binding protein	0	1	0	K09808	lipoprotein-releasing system permease protein	ko02010 ABC transporters
POV2_02150		hypothetical protein	0	0	0
POV2_02160		hypothetical protein	0	0	0
POV2_02170		phosphodiesterase	0	1	0	K01126	glycerophosphoryl diester phosphodiesterase [EC:3.1.4.46]	ko00564 Glycerophospholipid metabolism
POV2_02180	sthA	soluble pyridine nucleotide transhydrogenase	0	1	0	K00322	NAD(P) transhydrogenase [EC:1.6.1.1]	ko00760 Nicotinate and nicotinamide metabolism, ko01100 Metabolic pathways
POV2_02190		hypothetical protein	0	1	0	K05952	uncharacterized protein
POV2_02200		FAD:protein FMN transferase	0	1	0	K03734	FAD:protein FMN transferase [EC:2.7.1.180]
POV2_02210	nqrF	Na(+)-translocating NADH-quinone reductase subunit F	0	1	0	K00351	Na+-transporting NADH:ubiquinone oxidoreductase subunit F [EC:7.2.1.1]
POV2_02220	nqrE	Na(+)-translocating NADH-quinone reductase subunit E	0	1	0	K00350	Na+-transporting NADH:ubiquinone oxidoreductase subunit E [EC:7.2.1.1]
POV2_02230	nqrD	Na(+)-translocating NADH-quinone reductase subunit D	0	1	0	K00349	Na+-transporting NADH:ubiquinone oxidoreductase subunit D [EC:7.2.1.1]
POV2_02240	nqrC	Na(+)-translocating NADH-quinone reductase subunit C	0	1	0	K00348	Na+-transporting NADH:ubiquinone oxidoreductase subunit C [EC:7.2.1.1]
POV2_02250	nqrB	Na(+)-translocating NADH-quinone reductase subunit B	0	1	0	K00347	Na+-transporting NADH:ubiquinone oxidoreductase subunit B [EC:7.2.1.1]
POV2_02260	nqrA	Na(+)-translocating NADH-quinone reductase subunit A	0	1	0	K00346	Na+-transporting NADH:ubiquinone oxidoreductase subunit A [EC:7.2.1.1]
POV2_02270		hypothetical protein	0	0	0
POV2_02280		glyceraldehyde-3-phosphate dehydrogenase	0	1	0	K00134	glyceraldehyde 3-phosphate dehydrogenase [EC:1.2.1.12]	ko00010 Glycolysis / Gluconeogenesis, ko00710 Carbon fixation in photosynthetic organisms, ko01100 Metabolic pathways, ko01110 Biosynthesis of secondary metabolites, ko01120 Microbial metabolism in diverse environments, ko01130 Biosynthesis of antibiotics, ko01200 Carbon metabolism, ko01230 Biosynthesis of amino acids, ko04066 HIF-1 signaling pathway, ko05010 Alzheimer disease
POV2_02290	mfd	transcription-repair-coupling factor	0	1	0	K03723	transcription-repair coupling factor (superfamily II helicase) [EC:3.6.4.-]	ko03420 Nucleotide excision repair
POV2_02300		hypothetical protein	0	0	0
POV2_02310		S-methyl-5'-thioinosine phosphorylase	0	1	0	K19696	5'-methylthioinosine phosphorylase [EC:2.4.2.44]	ko00270 Cysteine and methionine metabolism, ko01100 Metabolic pathways
POV2_02320	nagZ	beta-hexosaminidase	0	1	0	K01207	beta-N-acetylhexosaminidase [EC:3.2.1.52]	ko00520 Amino sugar and nucleotide sugar metabolism, ko00531 Glycosaminoglycan degradation, ko01100 Metabolic pathways, ko01501 beta-Lactam resistance
POV2_02330		L,D-transpeptidase	0	0	0
POV2_02340		TetR family transcriptional regulator	0	0	0
POV2_02350	lexA	LexA repressor	0	1	0	K01356	repressor LexA [EC:3.4.21.88]
POV2_02360		cell division inhibitor SulA	0	0	0
POV2_02370		hypothetical protein	0	0	0
POV2_02380		hypothetical protein	0	0	0
POV2_02390	topA	DNA topoisomerase 1	0	1	0	K03168	DNA topoisomerase I [EC:5.99.1.2]
POV2_02400		hypothetical protein	0	0	0
POV2_02410	fadA	3-ketoacyl-CoA thiolase	0	1	0	K00632	acetyl-CoA acyltransferase [EC:2.3.1.16]	ko00071 Fatty acid degradation, ko00280 Valine, leucine and isoleucine degradation, ko00281 Geraniol degradation, ko00362 Benzoate degradation, ko00592 alpha-Linolenic acid metabolism, ko00642 Ethylbenzene degradation, ko01100 Metabolic pathways, ko01110 Biosynthesis of secondary metabolites, ko01120 Microbial metabolism in diverse environments, ko01130 Biosynthesis of antibiotics, ko01212 Fatty …
POV2_02420	fadB	fatty acid oxidation complex subunit alpha	0	1	0	K01825	3-hydroxyacyl-CoA dehydrogenase / enoyl-CoA hydratase / 3-hydroxybutyryl-CoA epimerase / enoyl-CoA isomerase [EC:1.1.1.35 4.2.1.17 5.1.2.3 5.3.3.8]	ko00071 Fatty acid degradation, ko00280 Valine, leucine and isoleucine degradation, ko00281 Geraniol degradation, ko00310 Lysine degradation, ko00362 Benzoate degradation, ko00380 Tryptophan metabolism, ko00410 beta-Alanine metabolism, ko00640 Propanoate metabolism, ko00650 Butanoate metabolism, ko00903 Limonene and pinene degradation, ko00930 Caprolactam degradation, ko01100 Metabolic pathways, …
POV2_02430		hypothetical protein	0	0	0
POV2_02440		hypothetical protein	0	0	0
POV2_02450		universal stress protein	0	1	0	K06149	universal stress protein A
POV2_02460		hypothetical protein	0	0	0
POV2_02470		ABC transporter ATP-binding protein	0	1	0	K15738	ABC transport system ATP-binding/permease protein
POV2_02480		lytic transglycosylase	0	1	0	K08309	soluble lytic murein transglycosylase [EC:4.2.2.-]
POV2_02490		MOSC domain-containing protein	0	1	0	K07140	uncharacterized protein
POV2_02500		hypothetical protein	0	0	0
POV2_02510		chemotaxis protein CheW	0	1	0	K03415	two-component system, chemotaxis family, chemotaxis protein CheV	ko02020 Two-component system, ko02030 Bacterial chemotaxis
POV2_02520		putative lipid kinase YegS-like protein	0	0	0
POV2_02530		pirin-like protein	0	1	0	K06911	uncharacterized protein
POV2_02540		carbohydrate kinase	0	0	0
POV2_02550		FAD-dependent glycerol-3-phosphate dehydrogenase	0	1	0	K00111	glycerol-3-phosphate dehydrogenase [EC:1.1.5.3]	ko00564 Glycerophospholipid metabolism, ko01110 Biosynthesis of secondary metabolites
POV2_02560		FAD-binding oxidoreductase	0	1	0	K00803	alkyldihydroxyacetonephosphate synthase [EC:2.5.1.26]	ko00565 Ether lipid metabolism, ko01100 Metabolic pathways, ko04146 Peroxisome, DISEASE H00207 Rhizomelic chondrodysplasia punctata
POV2_02570		transcriptional regulator	0	0	0
POV2_02580	moeA	molybdopterin molybdenumtransferase MoeA	0	1	0	K03750	molybdopterin molybdotransferase [EC:2.10.1.1]	ko00790 Folate biosynthesis, ko01100 Metabolic pathways
POV2_02590	moaB2	molybdenum cofactor biosynthesis protein B	0	1	0	K03638	molybdopterin adenylyltransferase [EC:2.7.7.75]	ko00790 Folate biosynthesis, ko01100 Metabolic pathways
POV2_02600	mobA	molybdenum cofactor guanylyltransferase	0	1	0	K03752	molybdenum cofactor guanylyltransferase [EC:2.7.7.77]	ko00790 Folate biosynthesis, ko01100 Metabolic pathways
POV2_02610		hypothetical protein	0	0	0
POV2_t00080		tRNA-Pro	0	0	0
POV2_02620	int	integrase	0	0	0
POV2_02630		hypothetical protein	0	0	0
POV2_02640		hypothetical protein	0	0	0
POV2_02650		hypothetical protein	0	0	0
POV2_02660		hypothetical protein	0	0	0
POV2_02670		hypothetical protein	0	0	0
POV2_02680		hypothetical protein	0	0	0
POV2_02690		hypothetical protein	0	0	0
POV2_02700		hypothetical protein	0	0	0
POV2_02710		hypothetical protein	0	0	0
POV2_02720		hypothetical protein	0	0	0
POV2_02730		hypothetical protein	0	0	0
POV2_02740		hypothetical protein	0	0	0
POV2_02750		hypothetical protein	0	0	0
POV2_02760		hypothetical protein	0	0	0
POV2_02770		hypothetical protein	0	0	0
POV2_02780		hypothetical protein	0	0	0
POV2_02790		hypothetical protein	0	0	0
POV2_02800		hypothetical protein	0	0	0
POV2_02810		hypothetical protein	0	0	0
POV2_02820		hypothetical protein	0	0	0
POV2_02830		hypothetical protein	0	0	0
POV2_02840	R	lysozyme	0	0	0
POV2_02850		hypothetical protein	0	0	0
POV2_02860		hypothetical protein	0	0	0
POV2_02870		hypothetical protein	0	0	0
POV2_02880		hypothetical protein	0	0	0
POV2_02890		hypothetical protein	0	0	0
POV2_02900		hypothetical protein	0	0	0
POV2_02910		hypothetical protein	0	0	0
POV2_02920		hypothetical protein	0	1	0	K06909	phage terminase large subunit
POV2_02930		hypothetical protein	0	0	0
POV2_02940		hypothetical protein	0	0	0
POV2_02950		hypothetical protein	0	0	0
POV2_02960		hypothetical protein	0	0	0
POV2_02970		hypothetical protein	0	0	0
POV2_02980		hypothetical protein	0	0	0
POV2_02990		hypothetical protein	0	0	0
POV2_03000		hypothetical protein	0	0	0
POV2_03010		bacteriophage lambda NinG	0	0	0
POV2_03020		hypothetical protein	0	0	0
POV2_03030		hypothetical protein	0	0	0
POV2_03040		hypothetical protein	0	0	0
POV2_03050		hypothetical protein	0	0	0
POV2_03060		hypothetical protein	0	0	0
POV2_03070		hypothetical protein	0	0	0
POV2_03080		hypothetical protein	0	0	0
POV2_03090		hypothetical protein	0	0	0
POV2_03100		hypothetical protein	0	0	0
POV2_03110		hypothetical protein	0	0	0
POV2_03120		hypothetical protein	0	0	0
POV2_03130		hypothetical protein	0	0	0
POV2_03140		hypothetical protein	0	0	0
POV2_03150		hypothetical protein	0	0	0
POV2_03160		hypothetical protein	0	1	0	K07733	prophage regulatory protein
POV2_03170		hypothetical protein	0	0	0
POV2_03180		hypothetical protein	0	0	0
POV2_03190		hypothetical protein	0	1	0	K02337	DNA polymerase III subunit alpha [EC:2.7.7.7]	ko00230 Purine metabolism, ko00240 Pyrimidine metabolism, ko01100 Metabolic pathways, ko03030 DNA replication, ko03430 Mismatch repair, ko03440 Homologous recombination
POV2_03200		hypothetical protein	0	0	0
POV2_03210	rdgC	recombination-associated protein RdgC	0	1	0	K03554	recombination associated protein RdgC
POV2_03220		nucleoid-associated protein	0	1	0	K06899	nucleoid-associated protein
POV2_03230		hypothetical protein	0	0	0
POV2_03240		hypothetical protein	0	0	0
POV2_03250		hypothetical protein	0	0	0
POV2_03260		hypothetical protein	0	0	0
POV2_03270		hypothetical protein	0	0	0
POV2_03280		hypothetical protein	0	0	0
POV2_03290		hypothetical protein	0	0	0
POV2_03300		hypothetical protein	0	0	0
POV2_03310		hypothetical protein	0	0	0
POV2_03320		hypothetical protein	0	0	0
POV2_03330		hypothetical protein	0	0	0
POV2_03340		hypothetical protein	0	0	0
POV2_03350		hypothetical protein	0	0	0
POV2_03360		chemotaxis protein CheW	0	1	0	K03415	two-component system, chemotaxis family, chemotaxis protein CheV	ko02020 Two-component system, ko02030 Bacterial chemotaxis
POV2_03370		glutaredoxin family protein	0	0	0
POV2_03380		hypothetical protein	0	0	0
POV2_03390		porin	0	0	0
POV2_03400		transporter	0	1	0	K03320	ammonium transporter, Amt family
POV2_03410		hypothetical protein	0	0	0
POV2_03420		hypothetical protein	0	0	0
POV2_03430		hypothetical protein	0	0	0
POV2_03440	rtn	signal transduction protein	0	0	0
POV2_03450		deoxyguanosinetriphosphate triphosphohydrolase	0	1	0	K01129	dGTPase [EC:3.1.5.1]	ko00230 Purine metabolism
POV2_03460		hypothetical protein	0	0	0
POV2_03470		metal-dependent phosphohydrolase	0	0	0
POV2_03480		hypothetical protein	0	1	0	K09923	uncharacterized protein
POV2_03490	dacB	D-alanyl-D-alanine carboxypeptidase	0	1	0	K07259	serine-type D-Ala-D-Ala carboxypeptidase/endopeptidase (penicillin-binding protein 4) [EC:3.4.16.4 3.4.21.-]	ko00550 Peptidoglycan biosynthesis
POV2_03500		transcriptional regulator	0	0	0
POV2_03510	asnB	asparagine synthetase B	0	1	0	K01953	asparagine synthase (glutamine-hydrolysing) [EC:6.3.5.4]	ko00250 Alanine, aspartate and glutamate metabolism, ko01100 Metabolic pathways, ko01110 Biosynthesis of secondary metabolites, ko01230 Biosynthesis of amino acids, DISEASE H01386 Asparagine synthetase deficiency
POV2_03520		GNAT family N-acetyltransferase	0	0	0
POV2_03530		peptidase M42	0	0	0
POV2_03540		hybrid sensor histidine kinase/response regulator	0	0	0
POV2_03550		UPF0270 protein	0	0	0
POV2_03560		hypothetical protein	0	0	0
POV2_03570		MFS transporter	0	1	0	K03449	MFS transporter, CP family, cyanate transporter
POV2_03580		short chain dehydrogenase	0	0	0
POV2_03590		hypothetical protein	0	0	0
POV2_03600		competence protein ComEA	0	1	0	K02237	competence protein ComEA
POV2_03610	wbpM	nucleotide sugar epimerase/dehydratase WbpM	0	0	0
POV2_03620	pglC	aminotransferase	0	0	0
POV2_03630	hbd	3-hydroxybutyryl-CoA dehydrogenase	0	1	0	K00074	3-hydroxybutyryl-CoA dehydrogenase [EC:1.1.1.157]	ko00360 Phenylalanine metabolism, ko00362 Benzoate degradation, ko00650 Butanoate metabolism, ko01100 Metabolic pathways, ko01120 Microbial metabolism in diverse environments
POV2_03640		transferase	0	0	0
POV2_03650		sugar transferase	0	0	0
POV2_03660		glycosyltransferase WbuB	0	0	0
POV2_03670		hypothetical protein	0	0	0
POV2_03680		asparagine synthetase B	0	1	0	K01953	asparagine synthase (glutamine-hydrolysing) [EC:6.3.5.4]	ko00250 Alanine, aspartate and glutamate metabolism, ko01100 Metabolic pathways, ko01110 Biosynthesis of secondary metabolites, ko01230 Biosynthesis of amino acids, DISEASE H01386 Asparagine synthetase deficiency
POV2_03690		hypothetical protein	0	1	0	K00640	serine O-acetyltransferase [EC:2.3.1.30]	ko00270 Cysteine and methionine metabolism, ko00920 Sulfur metabolism, ko01100 Metabolic pathways, ko01110 Biosynthesis of secondary metabolites, ko01120 Microbial metabolism in diverse environments, ko01200 Carbon metabolism, ko01230 Biosynthesis of amino acids, ko05111 Biofilm formation - Vibrio cholerae
POV2_03700		hypothetical protein	0	0	0
POV2_03710	wecC	UDP-N-acetyl-D-mannosamine dehydrogenase	0	1	0	K02472	UDP-N-acetyl-D-mannosaminuronic acid dehydrogenase [EC:1.1.1.336]	ko00520 Amino sugar and nucleotide sugar metabolism, ko05111 Biofilm formation - Vibrio cholerae
POV2_03740	ihfB	integration host factor subunit beta	0	1	0	K05788	integration host factor subunit beta
POV2_03750	rpsA	30S ribosomal protein S1	0	1	0	K02945	small subunit ribosomal protein S1	ko03010 Ribosome
POV2_03760	cmk	cytidylate kinase	0	1	0	K00945	CMP/dCMP kinase [EC:2.7.4.25]	ko00240 Pyrimidine metabolism, ko01100 Metabolic pathways
POV2_03770	aroA	3-phosphoshikimate 1-carboxyvinyltransferase	0	1	0	K00800	3-phosphoshikimate 1-carboxyvinyltransferase [EC:2.5.1.19]	ko00400 Phenylalanine, tyrosine and tryptophan biosynthesis, ko01100 Metabolic pathways, ko01110 Biosynthesis of secondary metabolites, ko01130 Biosynthesis of antibiotics, ko01230 Biosynthesis of amino acids
POV2_03780	hisC2	histidinol-phosphate aminotransferase 2	0	1	0	K00817	histidinol-phosphate aminotransferase [EC:2.6.1.9]	ko00340 Histidine metabolism, ko00350 Tyrosine metabolism, ko00360 Phenylalanine metabolism, ko00400 Phenylalanine, tyrosine and tryptophan biosynthesis, ko00401 Novobiocin biosynthesis, ko00960 Tropane, piperidine and pyridine alkaloid biosynthesis, ko01100 Metabolic pathways, ko01110 Biosynthesis of secondary metabolites, ko01130 Biosynthesis of antibiotics, ko01230 Biosynthesis of amino acids
POV2_03790		chorismate mutase	0	1	0	K14170	chorismate mutase / prephenate dehydratase [EC:5.4.99.5 4.2.1.51]	ko00400 Phenylalanine, tyrosine and tryptophan biosynthesis, ko01100 Metabolic pathways, ko01110 Biosynthesis of secondary metabolites, ko01130 Biosynthesis of antibiotics, ko01230 Biosynthesis of amino acids
POV2_03800	serC	phosphoserine aminotransferase	0	1	0	K00831	phosphoserine aminotransferase [EC:2.6.1.52]	ko00260 Glycine, serine and threonine metabolism, ko00680 Methane metabolism, ko00750 Vitamin B6 metabolism, ko01100 Metabolic pathways, ko01120 Microbial metabolism in diverse environments, ko01130 Biosynthesis of antibiotics, ko01200 Carbon metabolism, ko01230 Biosynthesis of amino acids
POV2_03810	gyrA	DNA gyrase subunit A	0	1	0	K02469	DNA gyrase subunit A [EC:5.99.1.3]
POV2_03820	mtnA	methylthioribose-1-phosphate isomerase	0	1	0	K08963	methylthioribose-1-phosphate isomerase [EC:5.3.1.23]	ko00270 Cysteine and methionine metabolism, ko01100 Metabolic pathways
POV2_03830		N-ethylammeline chlorohydrolase	0	1	0	K12960	5-methylthioadenosine/S-adenosylhomocysteine deaminase [EC:3.5.4.31 3.5.4.28]	ko00270 Cysteine and methionine metabolism, ko01100 Metabolic pathways
POV2_03840	ubiG	ubiquinone biosynthesis O-methyltransferase	0	1	0	K00568	2-polyprenyl-6-hydroxyphenyl methylase / 3-demethylubiquinone-9 3-methyltransferase [EC:2.1.1.222 2.1.1.64]	ko00130 Ubiquinone and other terpenoid-quinone biosynthesis, ko01100 Metabolic pathways, ko01110 Biosynthesis of secondary metabolites
POV2_03850		phosphoglycolate phosphatase	0	1	0	K22292	N-acetyl-D-muramate 6-phosphate phosphatase [EC:3.1.3.105]	ko00520 Amino sugar and nucleotide sugar metabolism
POV2_03860		short-chain dehydrogenase	0	0	0
POV2_03870		GGDEF domain-containing protein	0	0	0
POV2_03880	rluB	pseudouridine synthase	0	1	0	K06178	23S rRNA pseudouridine2605 synthase [EC:5.4.99.22]
POV2_03890		Fe-S oxidoreductase	0	1	0	K06938	uncharacterized protein
POV2_03900		segregation and condensation protein B	0	1	0	K06024	segregation and condensation protein B
POV2_03910		segregation and condensation protein A	0	1	0	K05896	segregation and condensation protein A
POV2_03920	trpS	tryptophan--tRNA ligase	0	1	0	K01867	tryptophanyl-tRNA synthetase [EC:6.1.1.2]	ko00970 Aminoacyl-tRNA biosynthesis
POV2_03930		threonylcarbamoyl-AMP synthase	0	0	0
POV2_03940		phosphatase	0	1	0	K07053	3',5'-nucleoside bisphosphate phosphatase [EC:3.1.3.97]
POV2_03950		hypothetical protein	0	1	0	K09780	uncharacterized protein
POV2_03960		hypothetical protein	0	0	0
POV2_03970		DNA-binding response regulator	0	1	0	K07662	two-component system, OmpR family, response regulator CpxR	ko01503 Cationic antimicrobial peptide (CAMP) resistance, ko02020 Two-component system
POV2_03980		hypothetical protein	0	0	0
POV2_03990		two-component sensor histidine kinase	0	0	0
POV2_04000		nitroreductase	0	0	0
POV2_04010		hypothetical protein	0	1	0	K06940	uncharacterized protein
POV2_04020	trkH	Trk system potassium uptake protein	0	1	0	K03498	trk system potassium uptake protein
POV2_04030	trkH	Trk system potassium uptake protein	0	1	0	K03498	trk system potassium uptake protein
POV2_04040		transcriptional regulator	0	0	0
POV2_04050		hypothetical protein	0	0	0
POV2_04060	cyaB	protein CyaB	0	1	0	K01768	adenylate cyclase [EC:4.6.1.1]	ko00230 Purine metabolism, ko02025 Biofilm formation - Pseudomonas aeruginosa, ko04113 Meiosis - yeast, ko04213 Longevity regulating pathway - multiple species
POV2_04070		glycosyl transferase	0	0	0
POV2_04080		UDP-2,3-diacylglucosamine hydrolase	0	0	0
POV2_04090		transcriptional regulator	0	0	0
POV2_04100	csaA	molecular chaperone CsaA	0	1	0	K06878	tRNA-binding protein
POV2_04110		hypothetical protein	0	0	0
POV2_04120		hypothetical protein	0	1	0	K07401	selenoprotein W-related protein
POV2_04130		peptidoglycan-binding protein LysM	0	0	0
POV2_04140		MFS transporter	0	0	0
POV2_04150		MarR family transcriptional regulator	0	1	0	K06075	MarR family transcriptional regulator, transcriptional regulator for hemolysin
POV2_04160		hypothetical protein	0	0	0
POV2_04170		GGDEF domain-containing protein	0	0	0
POV2_04180	recQ	ATP-dependent DNA helicase RecQ	0	1	0	K03654	ATP-dependent DNA helicase RecQ [EC:3.6.4.12]	ko03018 RNA degradation
POV2_04190		hypothetical protein	0	1	0	K07039	uncharacterized protein
POV2_04200		inner membrane protein	0	1	0	K09790	uncharacterized protein
POV2_04210		hypothetical protein	0	0	0
POV2_04220		GGDEF domain-containing protein	0	0	0
POV2_04230	fleR	sigma-54-dependent Fis family transcriptional regulator	0	1	1	K10943	two-component system, response regulator FlrC	ko02020 Two-component system, ko05111 Biofilm formation - Vibrio cholerae	VF0273	Flagella	Swimming motility; play a role in biofilm formation and other pathogenic adaptations	78.36
POV2_04240	fleS	PAS domain-containing sensor histidine kinase	0	1	0	K10942	two-component system, sensor histidine kinase FlrB [EC:2.7.13.3]	ko02020 Two-component system, ko05111 Biofilm formation - Vibrio cholerae
POV2_04250	fleQ	transcriptional regulator FleQ	0	1	1	K10941	sigma-54 dependent transcriptional regulator, flagellar regulatory protein	ko02020 Two-component system, ko02025 Biofilm formation - Pseudomonas aeruginosa, ko05111 Biofilm formation - Vibrio cholerae	VF0273	Flagella	Swimming motility; play a role in biofilm formation and other pathogenic adaptations	86.67
POV2_04260		hypothetical protein	0	0	0
POV2_04270	fliS	B-type flagellar protein FliS	0	1	0	K02422	flagellar protein FliS	ko02040 Flagellar assembly
POV2_04280	fliS	flagellar protein FliS	0	1	0	K02422	flagellar protein FliS	ko02040 Flagellar assembly
POV2_04290	fliD	B-type flagellar hook-associated protein 2	0	1	0	K02407	flagellar hook-associated protein 2	ko02040 Flagellar assembly
POV2_04300		hypothetical protein	0	1	0	K06603	flagellar protein FlaG
POV2_04320		hypothetical protein	0	1	0	K20444	O-antigen biosynthesis protein [EC:2.4.1.-]
POV2_04330		dTDP-glucose 4,6-dehydratase	0	1	0	K01710	dTDP-glucose 4,6-dehydratase [EC:4.2.1.46]	ko00521 Streptomycin biosynthesis, ko00523 Polyketide sugar unit biosynthesis, ko00525 Acarbose and validamycin biosynthesis, ko01055 Biosynthesis of vancomycin group antibiotics, ko01130 Biosynthesis of antibiotics
POV2_04340		hypothetical protein	0	0	0
POV2_04350		oxidoreductase	0	0	0
POV2_04360		oxidoreductase	0	0	0
POV2_04370		xylose isomerase	0	1	0	K03079	L-ribulose-5-phosphate 3-epimerase [EC:5.1.3.22]	ko00040 Pentose and glucuronate interconversions, ko00053 Ascorbate and aldarate metabolism, ko01100 Metabolic pathways, ko01120 Microbial metabolism in diverse environments
POV2_04380	ilvB	acetolactate synthase large subunit	0	1	0	K01652	acetolactate synthase I/II/III large subunit [EC:2.2.1.6]	ko00290 Valine, leucine and isoleucine biosynthesis, ko00650 Butanoate metabolism, ko00660 C5-Branched dibasic acid metabolism, ko00770 Pantothenate and CoA biosynthesis, ko01100 Metabolic pathways, ko01110 Biosynthesis of secondary metabolites, ko01130 Biosynthesis of antibiotics, ko01210 2-Oxocarboxylic acid metabolism, ko01230 Biosynthesis of amino acids
POV2_04390		hypothetical protein	0	0	0
POV2_04400		acetylneuraminic acid synthetase	0	0	0
POV2_04410		sugar kinase	0	1	0	K07031	D-glycero-alpha-D-manno-heptose-7-phosphate kinase [EC:2.7.1.168]	ko00540 Lipopolysaccharide biosynthesis
POV2_04420	hddC	D-glycero-D-manno-heptose 1-phosphate guanosyltransferase	0	0	0
POV2_04430	rfbH	lipopolysaccharide biosynthesis protein RfbH	0	1	0	K12452	CDP-4-dehydro-6-deoxyglucose reductase, E1 [EC:1.17.1.1]	ko00520 Amino sugar and nucleotide sugar metabolism
POV2_04450	rfbF	glucose-1-phosphate cytidylyltransferase	0	1	1	K00978	glucose-1-phosphate cytidylyltransferase [EC:2.7.7.33]	ko00500 Starch and sucrose metabolism, ko00520 Amino sugar and nucleotide sugar metabolism, ko01100 Metabolic pathways	VF0392	O-antigen	LPS O antigen mutants were severely impaired in their ability to colonize the Peyer's patches and did not colonize spleen and liver. The absence of O antigen in the outer membrane affects the expression of other Yersinia virulence factors.	66.54
POV2_04460	flgL	flagellar hook-associated protein FlgL	0	1	0	K02397	flagellar hook-associated protein 3 FlgL	ko02040 Flagellar assembly
POV2_04480	flgJ	peptidoglycan hydrolase FlgJ	0	1	1	K02395	flagellar protein FlgJ		VF0273	Flagella	Swimming motility; play a role in biofilm formation and other pathogenic adaptations	65.75
POV2_04490	flgI	flagellar P-ring protein	0	1	1	K02394	flagellar P-ring protein precursor FlgI	ko02040 Flagellar assembly	VF0273	Flagella	Swimming motility; play a role in biofilm formation and other pathogenic adaptations	89.05
POV2_04500	flgH	flagellar L-ring protein	0	1	1	K02393	flagellar L-ring protein precursor FlgH	ko02040 Flagellar assembly	VF0273	Flagella	Swimming motility; play a role in biofilm formation and other pathogenic adaptations	70.67
POV2_04510	flgG	flagellar basal-body rod protein FlgG	0	1	1	K02392	flagellar basal-body rod protein FlgG	ko02040 Flagellar assembly	VF0273	Flagella	Swimming motility; play a role in biofilm formation and other pathogenic adaptations	90.04
POV2_04520	flgF	flagellar basal-body rod protein FlgF	0	1	1	K02391	flagellar basal-body rod protein FlgF	ko02040 Flagellar assembly	VF0273	Flagella	Swimming motility; play a role in biofilm formation and other pathogenic adaptations	77.91
POV2_04530	flgE	flagellar hook protein FlgE	0	1	1	K02390	flagellar hook protein FlgE	ko02040 Flagellar assembly	VF0273	Flagella	Swimming motility; play a role in biofilm formation and other pathogenic adaptations	65.58
POV2_04540	flgD	basal-body rod modification protein FlgD	0	1	1	K02389	flagellar basal-body rod modification protein FlgD	ko02040 Flagellar assembly	VF0273	Flagella	Swimming motility; play a role in biofilm formation and other pathogenic adaptations	65.64
POV2_04550	flgC	flagellar basal-body rod protein FlgC	0	1	1	K02388	flagellar basal-body rod protein FlgC	ko02040 Flagellar assembly	VF0273	Flagella	Swimming motility; play a role in biofilm formation and other pathogenic adaptations	88.44
POV2_04560	flgB	flagellar basal body rod protein FlgB	0	1	0	K02387	flagellar basal-body rod protein FlgB	ko02040 Flagellar assembly
POV2_04570		(2Fe-2S)-binding protein	0	1	0	K02192	bacterioferritin-associated ferredoxin
POV2_04580	bfrB	bacterioferritin	0	1	0	K03594	bacterioferritin [EC:1.16.3.1]	ko00860 Porphyrin and chlorophyll metabolism
POV2_04590		glutaredoxin	0	1	0	K07390	monothiol glutaredoxin
POV2_04600		oxidoreductase	0	0	0
POV2_04610	argF	ornithine carbamoyltransferase	0	1	0	K00611	ornithine carbamoyltransferase [EC:2.1.3.3]	ko00220 Arginine biosynthesis, ko01100 Metabolic pathways, ko01110 Biosynthesis of secondary metabolites, ko01130 Biosynthesis of antibiotics, ko01230 Biosynthesis of amino acids
POV2_04620		ABC transporter ATP-binding protein	0	1	0	K02010	iron(III) transport system ATP-binding protein [EC:3.6.3.30]	ko02010 ABC transporters
POV2_04630		putative isomerase	0	0	0
POV2_04640		hypothetical protein	0	1	0	K02030	polar amino acid transport system substrate-binding protein
POV2_04650	glpK1	glycerol kinase 1	0	1	0	K00864	glycerol kinase [EC:2.7.1.30]	ko00561 Glycerolipid metabolism, ko01100 Metabolic pathways, ko03320 PPAR signaling pathway, ko04626 Plant-pathogen interaction, DISEASE H00552 Chromosome Xp21 deletion syndrome, H02013 Glycerol kinase deficiency
POV2_04660		Cys-tRNA(Pro)/Cys-tRNA(Cys) deacylase	0	1	0	K03976	Cys-tRNA(Pro)/Cys-tRNA(Cys) deacylase [EC:3.1.1.-]
POV2_04670	glpR	glycerol-3-phosphate regulon repressor	0	1	0	K02444	DeoR family transcriptional regulator, glycerol-3-phosphate regulon repressor
POV2_04680	glpD	glycerol-3-phosphate dehydrogenase	0	1	0	K00111	glycerol-3-phosphate dehydrogenase [EC:1.1.5.3]	ko00564 Glycerophospholipid metabolism, ko01110 Biosynthesis of secondary metabolites
POV2_04690		hypothetical protein	0	0	0
POV2_04700		hypothetical protein	0	0	0
POV2_04710		hypothetical protein	0	1	0	K09005	uncharacterized protein
POV2_04720		hypothetical protein	0	1	0	K12511	tight adherence protein C
POV2_04730		membrane protein	0	1	0	K12510	tight adherence protein B
POV2_04740		type II secretion system protein E	1	1	0	K02283	pilus assembly protein CpaF
POV2_04750		hypothetical protein	0	1	0	K02280	pilus assembly protein CpaC
POV2_04760		hypothetical protein	0	0	0
POV2_04770		hypothetical protein	0	0	0
POV2_04780		hypothetical protein	0	1	0	K14652	3,4-dihydroxy 2-butanone 4-phosphate synthase / GTP cyclohydrolase II [EC:4.1.99.12 3.5.4.25]	ko00740 Riboflavin metabolism, ko00790 Folate biosynthesis, ko01100 Metabolic pathways, ko01110 Biosynthesis of secondary metabolites
POV2_04790		hypothetical protein	0	0	0
POV2_04800		hypothetical protein	0	0	0
POV2_04810		hypothetical protein	0	0	0
POV2_04820		DNA-binding response regulator	0	0	0
POV2_04830		hypothetical protein	0	0	0
POV2_04840		hypothetical protein	0	0	0
POV2_04850		alpha-ketoglutarate-dependent dioxygenase AlkB	0	0	0
POV2_04860		hypothetical protein	0	0	0
POV2_04870	rapA	RNA polymerase-associated protein RapA	0	1	0	K03580	ATP-dependent helicase HepA [EC:3.6.4.-]
POV2_04880		MFS transporter	0	0	0
POV2_04890		hypothetical protein	0	0	0
POV2_04900	hyi	hydroxypyruvate isomerase	0	1	0	K01816	hydroxypyruvate isomerase [EC:5.3.1.22]	ko00630 Glyoxylate and dicarboxylate metabolism, ko01100 Metabolic pathways
POV2_04910		3-hydroxyisobutyrate dehydrogenase	0	1	0	K00020	3-hydroxyisobutyrate dehydrogenase [EC:1.1.1.31]	ko00280 Valine, leucine and isoleucine degradation, ko01100 Metabolic pathways
POV2_04920		DUF5064 domain-containing protein	0	0	0
POV2_04930		hypothetical protein	0	0	0
POV2_04940	braC	leucine-, isoleucine-, valine-, threonine-, and alanine-binding protein	0	1	0	K01999	branched-chain amino acid transport system substrate-binding protein	ko02010 ABC transporters, ko02024 Quorum sensing
POV2_04950	braD	high-affinity branched-chain amino acid transport system permease protein BraD	0	1	0	K01997	branched-chain amino acid transport system permease protein	ko02010 ABC transporters, ko02024 Quorum sensing
POV2_04960		branched-chain amino acid ABC transporter permease	0	1	0	K01998	branched-chain amino acid transport system permease protein	ko02010 ABC transporters, ko02024 Quorum sensing
POV2_04970	braF	high-affinity branched-chain amino acid transport ATP-binding protein BraF	0	1	0	K01995	branched-chain amino acid transport system ATP-binding protein	ko02010 ABC transporters, ko02024 Quorum sensing
POV2_04980		high-affinity branched-chain amino acid transport ATP-binding protein	0	1	0	K01996	branched-chain amino acid transport system ATP-binding protein	ko02010 ABC transporters, ko02024 Quorum sensing
POV2_04990		RNA-binding protein S4	0	1	0	K06182	23S rRNA pseudouridine2604 synthase [EC:5.4.99.21]
POV2_05000		hypothetical protein	0	0	0
POV2_05010	rhlG	rhamnolipids biosynthesis 3-oxoacyl-[acyl-carrier-protein] reductase	0	0	0
POV2_05020		tRNA (N6-threonylcarbamoyladenosine(37)-N6)-methyltransferase TrmO	0	1	0	K22900	tRNA (adenine37-N6)-methyltransferase [EC:2.1.1.-]
POV2_05030		ring-cleaving dioxygenase	0	0	0
POV2_05040		diguanylate cyclase	0	0	0
POV2_05050		ferredoxin--NADP(+) reductase	0	1	0	K00528	ferredoxin/flavodoxin---NADP+ reductase [EC:1.18.1.2 1.19.1.1]
POV2_05060		transcriptional regulator	0	0	0
POV2_05070	dgkA	diacylglycerol kinase	0	1	0	K00901	diacylglycerol kinase (ATP) [EC:2.7.1.107]	ko00561 Glycerolipid metabolism, ko00564 Glycerophospholipid metabolism, ko01100 Metabolic pathways, ko01110 Biosynthesis of secondary metabolites, ko04070 Phosphatidylinositol signaling system, ko04072 Phospholipase D signaling pathway, ko05231 Choline metabolism in cancer, DISEASE H01657 Nephrotic syndrome, H01726 Membranoproliferative glomerulonephritis
POV2_05080	erdR	DNA-binding response regulator	0	0	0
POV2_05090		hypothetical protein	0	0	0
POV2_05100		DTW domain-containing protein	0	1	0	K05812	DTW domain-containing protein
POV2_05110		hypothetical protein	0	0	0
POV2_05120		hypothetical protein	0	1	0	K04423	mitogen-activated protein kinase kinase kinase 12 [EC:2.7.11.25]	ko04010 MAPK signaling pathway
POV2_05130		hypothetical protein	0	0	0
POV2_05140		MBL fold metallo-hydrolase	0	1	0	K07576	metallo-beta-lactamase family protein
POV2_05150		hypothetical protein	0	1	0	K06966	pyrimidine/purine-5'-nucleotide nucleosidase [EC:3.2.2.10 3.2.2.-]	ko00230 Purine metabolism, ko00240 Pyrimidine metabolism
POV2_05160	recX	regulatory protein RecX	0	1	0	K03565	regulatory protein
POV2_05170	recA	protein RecA	0	1	0	K03553	recombination protein RecA	ko03440 Homologous recombination
POV2_05180		hypothetical protein	0	1	0	K03743	nicotinamide-nucleotide amidase [EC:3.5.1.42]	ko00760 Nicotinate and nicotinamide metabolism
POV2_05190	mutS	DNA mismatch repair protein MutS	0	1	0	K03555	DNA mismatch repair protein MutS	ko03430 Mismatch repair
POV2_05200	fdxA	ferredoxin 1	0	1	0	K05524	ferredoxin
POV2_05210	rpoS	RNA polymerase sigma factor RpoS	0	1	0	K03087	RNA polymerase nonessential primary-like sigma factor	ko02026 Biofilm formation - Escherichia coli, ko05111 Biofilm formation - Vibrio cholerae
POV2_05220		lipoprotein NlpD/LppB	0	1	0	K06194	lipoprotein NlpD
POV2_05230		DUF368 domain-containing protein	0	1	0	K08974	putative membrane protein
POV2_05240	pcm	protein-L-isoaspartate O-methyltransferase	0	1	0	K00573	protein-L-isoaspartate(D-aspartate) O-methyltransferase [EC:2.1.1.77]
POV2_05250	surE	5'-nucleotidase SurE	0	1	0	K03787	5'-nucleotidase [EC:3.1.3.5]	ko00230 Purine metabolism, ko00240 Pyrimidine metabolism, ko00760 Nicotinate and nicotinamide metabolism, ko01100 Metabolic pathways, ko01110 Biosynthesis of secondary metabolites
POV2_05260	truD	tRNA pseudouridine synthase D	0	1	0	K06176	tRNA pseudouridine13 synthase [EC:5.4.99.27]
POV2_05270	ispF	2-C-methyl-D-erythritol 2,4-cyclodiphosphate synthase	0	1	0	K01770	2-C-methyl-D-erythritol 2,4-cyclodiphosphate synthase [EC:4.6.1.12]	ko00900 Terpenoid backbone biosynthesis, ko01100 Metabolic pathways, ko01110 Biosynthesis of secondary metabolites, ko01130 Biosynthesis of antibiotics
POV2_05280		S-formylglutathione hydrolase	0	1	0	K01070	S-formylglutathione hydrolase [EC:3.1.2.12]	ko00680 Methane metabolism, ko01120 Microbial metabolism in diverse environments, ko01200 Carbon metabolism
POV2_05290	adhC	S-(hydroxymethyl)glutathione dehydrogenase	0	1	0	K00121	S-(hydroxymethyl)glutathione dehydrogenase / alcohol dehydrogenase [EC:1.1.1.284 1.1.1.1]	ko00010 Glycolysis / Gluconeogenesis, ko00071 Fatty acid degradation, ko00350 Tyrosine metabolism, ko00625 Chloroalkane and chloroalkene degradation, ko00626 Naphthalene degradation, ko00680 Methane metabolism, ko00830 Retinol metabolism, ko00980 Metabolism of xenobiotics by cytochrome P450, ko00982 Drug metabolism - cytochrome P450, ko01100 Metabolic pathways, ko01110 Biosynthesis of secondary m…
POV2_05300		LysR family transcriptional regulator	0	0	0
POV2_05310	ispD	2-C-methyl-D-erythritol 4-phosphate cytidylyltransferase	0	1	0	K00991	2-C-methyl-D-erythritol 4-phosphate cytidylyltransferase [EC:2.7.7.60]	ko00900 Terpenoid backbone biosynthesis, ko01100 Metabolic pathways, ko01110 Biosynthesis of secondary metabolites, ko01130 Biosynthesis of antibiotics
POV2_05320	ftsB	cell division protein FtsB	0	1	0	K05589	cell division protein FtsB
POV2_05330	eno	enolase	0	1	0	K01689	enolase [EC:4.2.1.11]	ko00010 Glycolysis / Gluconeogenesis, ko00680 Methane metabolism, ko01100 Metabolic pathways, ko01110 Biosynthesis of secondary metabolites, ko01120 Microbial metabolism in diverse environments, ko01130 Biosynthesis of antibiotics, ko01200 Carbon metabolism, ko01230 Biosynthesis of amino acids, ko03018 RNA degradation, ko04066 HIF-1 signaling pathway
POV2_05340	kdsA	2-dehydro-3-deoxyphosphooctonate aldolase	0	1	0	K01627	2-dehydro-3-deoxyphosphooctonate aldolase (KDO 8-P synthase) [EC:2.5.1.55]	ko00540 Lipopolysaccharide biosynthesis, ko01100 Metabolic pathways
POV2_05350	pyrG	CTP synthase	0	1	0	K01937	CTP synthase [EC:6.3.4.2]	ko00240 Pyrimidine metabolism, ko01100 Metabolic pathways
POV2_05360	tilS	tRNA(Ile)-lysidine synthase	0	1	0	K04075	tRNA(Ile)-lysidine synthase [EC:6.3.4.19]
POV2_05370	accA	acetyl-coenzyme A carboxylase carboxyl transferase subunit alpha	0	1	0	K01962	acetyl-CoA carboxylase carboxyl transferase subunit alpha [EC:6.4.1.2 2.1.3.15]	ko00061 Fatty acid biosynthesis, ko00620 Pyruvate metabolism, ko00640 Propanoate metabolism, ko00720 Carbon fixation pathways in prokaryotes, ko01100 Metabolic pathways, ko01110 Biosynthesis of secondary metabolites, ko01120 Microbial metabolism in diverse environments, ko01130 Biosynthesis of antibiotics, ko01200 Carbon metabolism, ko01212 Fatty acid metabolism
POV2_05380	dnaE	DNA polymerase III subunit alpha	0	1	0	K02337	DNA polymerase III subunit alpha [EC:2.7.7.7]	ko00230 Purine metabolism, ko00240 Pyrimidine metabolism, ko01100 Metabolic pathways, ko03030 DNA replication, ko03430 Mismatch repair, ko03440 Homologous recombination
POV2_05390	rnhB	ribonuclease HII	0	1	0	K03470	ribonuclease HII [EC:3.1.26.4]	ko03030 DNA replication
POV2_05400	lpxB	lipid-A-disaccharide synthase	0	1	0	K00748	lipid-A-disaccharide synthase [EC:2.4.1.182]	ko00540 Lipopolysaccharide biosynthesis, ko01100 Metabolic pathways
POV2_05410	lpxA	acyl-[acyl-carrier-protein]--UDP-N-acetylglucosamine O-acyltransferase	0	1	0	K00677	UDP-N-acetylglucosamine acyltransferase [EC:2.3.1.129]	ko00540 Lipopolysaccharide biosynthesis, ko01100 Metabolic pathways, ko01503 Cationic antimicrobial peptide (CAMP) resistance
POV2_05420	fabZ	3-hydroxyacyl-[acyl-carrier-protein] dehydratase FabZ	0	1	0	K02372	3-hydroxyacyl-[acyl-carrier-protein] dehydratase [EC:4.2.1.59]	ko00061 Fatty acid biosynthesis, ko00780 Biotin metabolism, ko01100 Metabolic pathways, ko01212 Fatty acid metabolism
POV2_05430	lpxD	UDP-3-O-acylglucosamine N-acyltransferase	0	1	0	K02536	UDP-3-O-[3-hydroxymyristoyl] glucosamine N-acyltransferase [EC:2.3.1.191]	ko00540 Lipopolysaccharide biosynthesis, ko01100 Metabolic pathways
POV2_05440		hypothetical protein	0	1	0	K06142	outer membrane protein
POV2_05450	opr86	outer membrane protein assembly factor BamA	0	1	0	K07277	outer membrane protein insertion porin family
POV2_05460		zinc metalloprotease	0	1	0	K11749	regulator of sigma E protease [EC:3.4.24.-]	ko02024 Quorum sensing, ko04112 Cell cycle - Caulobacter
POV2_05470	dxr	1-deoxy-D-xylulose 5-phosphate reductoisomerase	0	1	0	K00099	1-deoxy-D-xylulose-5-phosphate reductoisomerase [EC:1.1.1.267]	ko00900 Terpenoid backbone biosynthesis, ko01100 Metabolic pathways, ko01110 Biosynthesis of secondary metabolites, ko01130 Biosynthesis of antibiotics
POV2_05480	cdsA	phosphatidate cytidylyltransferase	0	1	0	K00981	phosphatidate cytidylyltransferase [EC:2.7.7.41]	ko00564 Glycerophospholipid metabolism, ko01100 Metabolic pathways, ko01110 Biosynthesis of secondary metabolites, ko04070 Phosphatidylinositol signaling system
POV2_05490	uppS	ditrans,polycis-undecaprenyl-diphosphate synthase ((2E,6E)-farnesyl-diphosphate specific)	0	1	0	K00806	undecaprenyl diphosphate synthase [EC:2.5.1.31]	ko00900 Terpenoid backbone biosynthesis, ko01110 Biosynthesis of secondary metabolites
POV2_05500	frr	ribosome-recycling factor	0	1	0	K02838	ribosome recycling factor
POV2_05510	pyrH	uridylate kinase	0	1	0	K09903	uridylate kinase [EC:2.7.4.22]	ko00240 Pyrimidine metabolism, ko01100 Metabolic pathways
POV2_05520	tsf	elongation factor Ts	0	1	0	K02357	elongation factor Ts
POV2_05530	rpsB	30S ribosomal protein S2	0	1	0	K02967	small subunit ribosomal protein S2	ko03010 Ribosome
POV2_05540	map	methionine aminopeptidase	0	1	0	K01265	methionyl aminopeptidase [EC:3.4.11.18]
POV2_05550	glnD	bifunctional uridylyltransferase/uridylyl-removing enzyme	0	1	0	K00990	[protein-PII] uridylyltransferase [EC:2.7.7.59]	ko02020 Two-component system
POV2_05560		succinyldiaminopimelate transaminase	0	1	0	K14267	N-succinyldiaminopimelate aminotransferase [EC:2.6.1.17]	ko00300 Lysine biosynthesis, ko01100 Metabolic pathways, ko01120 Microbial metabolism in diverse environments, ko01230 Biosynthesis of amino acids
POV2_05570		arsenate reductase	0	0	0
POV2_05580	dapD	2,3,4,5-tetrahydropyridine-2,6-dicarboxylate N-succinyltransferase	0	1	0	K00674	2,3,4,5-tetrahydropyridine-2,6-dicarboxylate N-succinyltransferase [EC:2.3.1.117]	ko00300 Lysine biosynthesis, ko01100 Metabolic pathways, ko01120 Microbial metabolism in diverse environments, ko01230 Biosynthesis of amino acids
POV2_05590	csdA	cysteine sulfinate desulfinase	0	0	0
POV2_05600		Fe-S metabolism protein SufE	0	1	0	K02426	cysteine desulfuration protein SufE
POV2_05610		hypothetical protein	0	0	0
POV2_05620		tRNA threonylcarbamoyladenosine dehydratase	0	1	0	K22132	tRNA threonylcarbamoyladenosine dehydratase
POV2_05630	ndvB	glycosyl transferase	0	0	0
POV2_05640	dapE	succinyl-diaminopimelate desuccinylase	0	1	0	K01439	succinyl-diaminopimelate desuccinylase [EC:3.5.1.18]	ko00300 Lysine biosynthesis, ko01100 Metabolic pathways, ko01120 Microbial metabolism in diverse environments, ko01230 Biosynthesis of amino acids
POV2_05650		SAM-dependent methyltransferase	0	1	0	K00563	23S rRNA (guanine745-N1)-methyltransferase [EC:2.1.1.187]
POV2_05660		hypothetical protein	0	0	0
POV2_05670	fadD1	long-chain-fatty-acid--CoA ligase	0	1	0	K01897	long-chain acyl-CoA synthetase [EC:6.2.1.3]	ko00061 Fatty acid biosynthesis, ko00071 Fatty acid degradation, ko01100 Metabolic pathways, ko01212 Fatty acid metabolism, ko02024 Quorum sensing, ko03320 PPAR signaling pathway, ko04146 Peroxisome, ko04216 Ferroptosis, ko04714 Thermogenesis, ko04920 Adipocytokine signaling pathway
POV2_05680	fadD2	long-chain-fatty-acid--CoA ligase	0	1	0	K01897	long-chain acyl-CoA synthetase [EC:6.2.1.3]	ko00061 Fatty acid biosynthesis, ko00071 Fatty acid degradation, ko01100 Metabolic pathways, ko01212 Fatty acid metabolism, ko02024 Quorum sensing, ko03320 PPAR signaling pathway, ko04146 Peroxisome, ko04216 Ferroptosis, ko04714 Thermogenesis, ko04920 Adipocytokine signaling pathway
POV2_05690		hypothetical protein	0	1	0	K02030	polar amino acid transport system substrate-binding protein
POV2_05700		hypothetical protein	0	0	0
POV2_05710		3-hydroxybutyryl-CoA dehydratase	0	0	0
POV2_05720		hypothetical protein	0	1	0	K09983	uncharacterized protein
POV2_05730		TetR family transcriptional regulator	0	0	0
POV2_05740		membrane protein	0	1	0	K01993	HlyD family secretion protein
POV2_05750		ABC transporter ATP-binding protein	0	1	0	K01990	ABC-2 type transport system ATP-binding protein
POV2_05760		transport permease protein	0	1	0	K01992	ABC-2 type transport system permease protein
POV2_05770		alpha/beta hydrolase	0	0	0
POV2_05780	metE	5-methyltetrahydropteroyltriglutamate--homocysteine methyltransferase	0	1	0	K00549	5-methyltetrahydropteroyltriglutamate--homocysteine methyltransferase [EC:2.1.1.14]	ko00270 Cysteine and methionine metabolism, ko00450 Selenocompound metabolism, ko01100 Metabolic pathways, ko01110 Biosynthesis of secondary metabolites, ko01230 Biosynthesis of amino acids
POV2_05790	metR	XRE family transcriptional regulator	0	1	0	K03576	LysR family transcriptional regulator, regulator for metE and metH
POV2_05800		ABC transporter substrate-binding protein	0	1	0	K02030	polar amino acid transport system substrate-binding protein
POV2_05810		hypothetical protein	0	0	0
POV2_05820		hemolysin D	0	1	0	K18990	membrane fusion protein, multidrug efflux system
POV2_05830		multidrug resistance protein	0	1	0	K18989	multidrug efflux pump
POV2_05840	gst	glutathione S-transferase	0	1	0	K00799	glutathione S-transferase [EC:2.5.1.18]	ko00480 Glutathione metabolism, ko00980 Metabolism of xenobiotics by cytochrome P450, ko00982 Drug metabolism - cytochrome P450, ko00983 Drug metabolism - other enzymes, ko01524 Platinum drug resistance, ko05200 Pathways in cancer, ko05204 Chemical carcinogenesis, ko05225 Hepatocellular carcinoma, ko05418 Fluid shear stress and atherosclerosis, DISEASE H00024 Prostate cancer
POV2_05850		hypothetical protein	0	0	0
POV2_05860		hypothetical protein	0	0	0
POV2_05870		glycosyl transferase family 51	0	0	0
POV2_05880		chemotaxis protein CheR	0	1	0	K00575	chemotaxis protein methyltransferase CheR [EC:2.1.1.80]	ko02020 Two-component system, ko02030 Bacterial chemotaxis
POV2_05890		chemotaxis protein CheW	0	1	0	K03415	two-component system, chemotaxis family, chemotaxis protein CheV	ko02020 Two-component system, ko02030 Bacterial chemotaxis
POV2_05900		flagella basal body P-ring formation protein FlgA	0	1	0	K02386	flagella basal body P-ring formation protein FlgA	ko02040 Flagellar assembly
POV2_05910	flgM	flagellar biosynthesis protein FlgM	0	1	0	K02398	negative regulator of flagellin synthesis FlgM	ko02020 Two-component system, ko02025 Biofilm formation - Pseudomonas aeruginosa, ko02026 Biofilm formation - Escherichia coli, ko02040 Flagellar assembly
POV2_05920		hypothetical protein	0	0	0
POV2_05930		hypothetical protein	0	0	0
POV2_05940		hypothetical protein	0	1	0	K09931	uncharacterized protein
POV2_05950		glycosyl transferase family 2	0	0	0
POV2_05960		MFS transporter	0	0	0
POV2_05970		glutamine synthetase	0	1	0	K01915	glutamine synthetase [EC:6.3.1.2]	ko00220 Arginine biosynthesis, ko00250 Alanine, aspartate and glutamate metabolism, ko00630 Glyoxylate and dicarboxylate metabolism, ko00910 Nitrogen metabolism, ko01100 Metabolic pathways, ko01120 Microbial metabolism in diverse environments, ko01230 Biosynthesis of amino acids, ko02020 Two-component system, ko04217 Necroptosis, ko04724 Glutamatergic synapse, ko04727 GABAergic synapse, DISEASE H…
POV2_05980		hypothetical protein	0	0	0
POV2_05990		UPF0502 protein	0	1	0	K09915	uncharacterized protein
POV2_06000	sstT	serine/threonine transporter SstT	0	1	0	K07862	serine/threonine transporter
POV2_06010		peptidyl-prolyl cis-trans isomerase	0	1	0	K03769	peptidyl-prolyl cis-trans isomerase C [EC:5.2.1.8]
POV2_06020		hypothetical protein	0	0	0
POV2_06030		O-acetylserine/cysteine exporter	0	1	0	K15268	O-acetylserine/cysteine efflux transporter
POV2_06040		putative transcriptional regulatory protein	0	0	0
POV2_06050		hypothetical protein	0	0	0
POV2_06060		hypothetical protein	0	0	0
POV2_06070		hypothetical protein	0	0	0
POV2_06080		hypothetical protein	0	0	0
POV2_06090		hypothetical protein	0	0	0
POV2_06100		hypothetical protein	0	0	0
POV2_06110		hypothetical protein	0	0	0
POV2_06120		hypothetical protein	0	0	0
POV2_06130		hypothetical protein	0	0	0
POV2_06140		protein phosphatase	0	1	0	K20074	PPM family protein phosphatase [EC:3.1.3.16]
POV2_06150		hypothetical protein	0	0	0
POV2_06160		N-acetyltransferase	0	0	0
POV2_06170		GGDEF domain-containing protein	0	0	0
POV2_06180		hypothetical protein	0	1	0	K07305	peptide-methionine (R)-S-oxide reductase [EC:1.8.4.12]
POV2_06190	msrA	peptide methionine sulfoxide reductase MsrA	0	1	0	K07304	peptide-methionine (S)-S-oxide reductase [EC:1.8.4.11]
POV2_06200		hypothetical protein	0	0	0
POV2_06210		hypothetical protein	0	0	0
POV2_06220		putative endonuclease	0	0	0
POV2_t00090		tRNA-Thr	0	0	0
POV2_06230		GntR family transcriptional regulator	0	1	0	K00243	uncharacterized protein
POV2_06240		hypothetical protein	0	0	0
POV2_06250		hypothetical protein	0	0	0
POV2_06260		hypothetical protein	0	0	0
POV2_06270		hypothetical protein	0	0	0
POV2_06280		hypothetical protein	0	0	0
POV2_06290		trans-2-enoyl-CoA reductase	0	0	0
POV2_06300		helicase	0	0	0
POV2_06310		hypothetical protein	0	1	0	K09125	uncharacterized protein
POV2_06320		hypothetical protein	0	0	0
POV2_06330	rarD	chloramphenicol-sensitive protein RarD	0	1	0	K05786	chloramphenicol-sensitive protein RarD
POV2_06340	azoR3	FMN-dependent NADH-azoreductase 3	0	1	0	K01118	FMN-dependent NADH-azoreductase [EC:1.7.1.17]
POV2_06350		hypothetical protein	0	0	0
POV2_06360		LysR family transcriptional regulator	0	0	0
POV2_06370		3-oxoadipate enol-lactonase	0	0	0
POV2_06380	ppiA	peptidyl-prolyl cis-trans isomerase A	0	1	0	K03767	peptidyl-prolyl cis-trans isomerase A (cyclophilin A) [EC:5.2.1.8]	ko01503 Cationic antimicrobial peptide (CAMP) resistance, ko04217 Necroptosis
POV2_06390		ABC transporter ATP-binding protein/permease	0	1	0	K18893	ATP-binding cassette, subfamily B, multidrug efflux pump	ko02010 ABC transporters
POV2_06400		hypothetical protein	0	1	0	K09919	uncharacterized protein
POV2_06410		lipoprotein	0	0	0
POV2_06420	oprO	porin O	0	1	0	K07221	phosphate-selective porin OprO and OprP
POV2_06430		hypothetical protein	0	0	0
POV2_06440		DUF2063 domain-containing protein	0	1	0	K09929	uncharacterized protein
POV2_06450		UPF0276 protein	0	1	0	K09930	uncharacterized protein
POV2_06460		hypothetical protein	0	0	0
POV2_06470	plsB	glycerol-3-phosphate acyltransferase	0	1	0	K00631	glycerol-3-phosphate O-acyltransferase [EC:2.3.1.15]	ko00561 Glycerolipid metabolism, ko00564 Glycerophospholipid metabolism, ko01100 Metabolic pathways, ko01110 Biosynthesis of secondary metabolites
POV2_06480		hypothetical protein	0	0	0
POV2_06490		hypothetical protein	0	0	0
POV2_06500		hypothetical protein	0	1	0	K20711	Rho guanine nucleotide exchange factor 38
POV2_06510	cht1	sodium:solute symporter	0	0	0
POV2_06520		resistance-nodulation-cell division (RND) efflux transporter	0	1	0	K18303	multidrug efflux pump
POV2_06530		resistance-nodulation-cell division (RND) efflux membrane fusion protein	0	1	0	K18302	membrane fusion protein, multidrug efflux system
POV2_06540		transcriptional regulator	0	0	0
POV2_06550	rsmJ	ribosomal RNA small subunit methyltransferase J	0	1	0	K15984	16S rRNA (guanine1516-N2)-methyltransferase [EC:2.1.1.242]
POV2_06560		hypothetical protein	0	0	0
POV2_06570		extensin	0	0	0
POV2_06580		hypothetical protein	0	0	0
POV2_06590		hypothetical protein	0	0	0
POV2_06600		tRNA (adenosine(37)-N6)-threonylcarbamoyltransferase complex dimerization subunit type 1 TsaB	0	1	0	K14742	tRNA threonylcarbamoyladenosine biosynthesis protein TsaB
POV2_06610		5'-nucleotidase, lipoprotein e(P4) family	0	0	0
POV2_06620	adk	adenylate kinase	0	1	0	K00939	adenylate kinase [EC:2.7.4.3]	ko00230 Purine metabolism, ko00730 Thiamine metabolism, ko01100 Metabolic pathways, ko01110 Biosynthesis of secondary metabolites, ko01130 Biosynthesis of antibiotics
POV2_06630	ppc	phosphoenolpyruvate carboxylase	0	1	0	K01595	phosphoenolpyruvate carboxylase [EC:4.1.1.31]	ko00620 Pyruvate metabolism, ko00680 Methane metabolism, ko00710 Carbon fixation in photosynthetic organisms, ko00720 Carbon fixation pathways in prokaryotes, ko01100 Metabolic pathways, ko01120 Microbial metabolism in diverse environments, ko01200 Carbon metabolism
POV2_06640		hypothetical protein	0	0	0
POV2_06650		hypothetical protein	0	0	0
POV2_06660		TIGR00266 family protein	0	0	0
POV2_06670		hypothetical protein	0	0	0
POV2_06680		hypothetical protein	0	0	0
POV2_06690		TetR family transcriptional regulator	0	0	0
POV2_06700	lysS	lysine--tRNA ligase	0	1	0	K04567	lysyl-tRNA synthetase, class II [EC:6.1.1.6]	ko00970 Aminoacyl-tRNA biosynthesis
POV2_06710	prfB	peptide chain release factor 2	0	1	0	K02836	peptide chain release factor 2
POV2_06720		hypothetical protein	0	0	0
POV2_06730		diguanylate cyclase	0	0	0
POV2_06740		hypothetical protein	0	0	0
POV2_06750		protein YebE	0	0	0
POV2_06760		hypothetical protein	0	0	0
POV2_06770		single-stranded-DNA-specific exonuclease RecJ	0	1	0	K07462	single-stranded-DNA-specific exonuclease [EC:3.1.-.-]	ko03410 Base excision repair, ko03430 Mismatch repair, ko03440 Homologous recombination
POV2_06780		hypothetical protein	0	0	0
POV2_06790		hypothetical protein	0	0	0
POV2_06800		rhomboid family intramembrane serine protease	0	0	0
POV2_06810		hypothetical protein	0	0	0
POV2_06820		hypothetical protein	0	0	0
POV2_06830		hypothetical protein	0	0	0
POV2_06840		hypothetical protein	0	0	0
POV2_06850		phage shock protein A	0	0	0
POV2_06860		hypothetical protein	0	1	0	K09980	uncharacterized protein
POV2_06870		CoA transferase	0	1	0	K07749	formyl-CoA transferase [EC:2.8.3.16]
POV2_06880		amino acid ABC transporter substrate-binding protein	0	0	0
POV2_06890		hypothetical protein	0	1	0	K02935	large subunit ribosomal protein L7/L12	ko03010 Ribosome
POV2_06900	thrC	threonine synthase	0	1	0	K01733	threonine synthase [EC:4.2.3.1]	ko00260 Glycine, serine and threonine metabolism, ko00750 Vitamin B6 metabolism, ko01100 Metabolic pathways, ko01110 Biosynthesis of secondary metabolites, ko01120 Microbial metabolism in diverse environments, ko01230 Biosynthesis of amino acids
POV2_06910		homoserine dehydrogenase	0	1	0	K00003	homoserine dehydrogenase [EC:1.1.1.3]	ko00260 Glycine, serine and threonine metabolism, ko00270 Cysteine and methionine metabolism, ko00300 Lysine biosynthesis, ko01100 Metabolic pathways, ko01110 Biosynthesis of secondary metabolites, ko01120 Microbial metabolism in diverse environments, ko01130 Biosynthesis of antibiotics, ko01230 Biosynthesis of amino acids
POV2_06920	dsbC	thiol:disulfide interchange protein DsbC	0	1	0	K03981	thiol:disulfide interchange protein DsbC [EC:5.3.4.1]
POV2_06930	xerD	tyrosine recombinase XerD	0	1	0	K04763	integrase/recombinase XerD
POV2_06940		hypothetical protein	0	0	0
POV2_06950		acyl-CoA thioesterase	0	0	0
POV2_06960	rplS	50S ribosomal protein L19	0	1	0	K02884	large subunit ribosomal protein L19	ko03010 Ribosome
POV2_06970	trmD	tRNA (guanine-N(1)-)-methyltransferase	0	1	0	K00554	tRNA (guanine37-N1)-methyltransferase [EC:2.1.1.228]
POV2_06980	rimM	ribosome maturation factor RimM	0	1	0	K02860	16S rRNA processing protein RimM
POV2_06990	rpsP	30S ribosomal protein S16	0	1	0	K02959	small subunit ribosomal protein S16	ko03010 Ribosome
POV2_07000	ffh	signal recognition particle protein	1	1	0	K03106	signal recognition particle subunit SRP54 [EC:3.6.5.4]	ko02024 Quorum sensing, ko03060 Protein export, ko03070 Bacterial secretion system
POV2_07010		inner membrane protein YpjD	0	0	0
POV2_07020		hypothetical protein	0	0	0
POV2_07030		hypothetical protein	0	0	0
POV2_07040	purT	phosphoribosylglycinamide formyltransferase 2	0	1	0	K08289	phosphoribosylglycinamide formyltransferase 2 [EC:2.1.2.2]	ko00230 Purine metabolism, ko00670 One carbon pool by folate, ko01100 Metabolic pathways, ko01110 Biosynthesis of secondary metabolites, ko01130 Biosynthesis of antibiotics
POV2_07050		DUF1289 domain-containing protein	0	1	0	K06938	uncharacterized protein
POV2_07070		coenzyme A pyrophosphatase	0	0	0
POV2_07080		NUDIX hydrolase	0	0	0
POV2_07090		hypothetical protein	0	0	0
POV2_07100		hypothetical protein	0	0	0
POV2_07110	purL	phosphoribosylformylglycinamidine synthase	0	1	0	K01952	phosphoribosylformylglycinamidine synthase [EC:6.3.5.3]	ko00230 Purine metabolism, ko01100 Metabolic pathways, ko01110 Biosynthesis of secondary metabolites, ko01130 Biosynthesis of antibiotics
POV2_07120	mltF	membrane-bound lytic murein transglycosylase F	0	1	0	K18691	membrane-bound lytic murein transglycosylase F [EC:4.2.2.-]
POV2_07130	tadA	tRNA-specific adenosine deaminase	0	0	0
POV2_07140		copper oxidase	0	0	0
POV2_07150		hypothetical protein	0	1	0	K05802	potassium-dependent mechanosensitive channel
POV2_07160		hypothetical protein	0	0	0
POV2_07170	guaA	GMP synthase [glutamine-hydrolyzing]	0	1	0	K01951	GMP synthase (glutamine-hydrolysing) [EC:6.3.5.2]	ko00230 Purine metabolism, ko00983 Drug metabolism - other enzymes, ko01100 Metabolic pathways
POV2_07180	guaB	inosine-5'-monophosphate dehydrogenase	0	1	0	K00088	IMP dehydrogenase [EC:1.1.1.205]	ko00230 Purine metabolism, ko00983 Drug metabolism - other enzymes, ko01100 Metabolic pathways, ko01110 Biosynthesis of secondary metabolites
POV2_07190		ligand-gated channel	0	1	0	K02014	iron complex outermembrane recepter protein
POV2_07200		hypothetical protein	0	0	0
POV2_07210	xseA	exodeoxyribonuclease 7 large subunit	0	1	0	K03601	exodeoxyribonuclease VII large subunit [EC:3.1.11.6]	ko03430 Mismatch repair
POV2_07220		hypothetical protein	0	0	0
POV2_07230	fliC	B-type flagellin	0	1	1	K02406	flagellin	ko02020 Two-component system, ko02040 Flagellar assembly, ko04621 NOD-like receptor signaling pathway, ko04626 Plant-pathogen interaction, ko05132 Salmonella infection, ko05134 Legionellosis	VF0273	Flagella	Swimming motility; play a role in biofilm formation and other pathogenic adaptations	63.83
POV2_07240		mechanosensitive ion channel protein MscS	0	1	0	K16053	miniconductance mechanosensitive channel
POV2_07250	leuA	2-isopropylmalate synthase	0	1	0	K01649	2-isopropylmalate synthase [EC:2.3.3.13]	ko00290 Valine, leucine and isoleucine biosynthesis, ko00620 Pyruvate metabolism, ko01100 Metabolic pathways, ko01110 Biosynthesis of secondary metabolites, ko01210 2-Oxocarboxylic acid metabolism, ko01230 Biosynthesis of amino acids
POV2_07260		transcriptional regulator	0	0	0
POV2_07270		alkene reductase	0	1	0	K10680	N-ethylmaleimide reductase [EC:1.-.-.-]	ko00633 Nitrotoluene degradation, ko01120 Microbial metabolism in diverse environments
POV2_07280		hypothetical protein	0	0	0
POV2_07290		Cu(I)-responsive transcriptional regulator	0	0	0
POV2_07300		hypothetical protein	0	0	0
POV2_07310		carbon-nitrogen hydrolase	0	1	0	K13566	omega-amidase [EC:3.5.1.3]	ko00250 Alanine, aspartate and glutamate metabolism
POV2_07320		aminotransferase	0	1	0	K14287	methionine transaminase [EC:2.6.1.88]
POV2_07330	der	GTPase Der	0	1	0	K03977	GTPase
POV2_07340	bamB	outer membrane protein assembly factor BamB	0	1	0	K17713	outer membrane protein assembly factor BamB
POV2_07350		GTP-binding protein	0	0	0
POV2_07360	hisS	histidine--tRNA ligase	0	1	0	K01892	histidyl-tRNA synthetase [EC:6.1.1.21]	ko00970 Aminoacyl-tRNA biosynthesis
POV2_07370	ispG	4-hydroxy-3-methylbut-2-en-1-yl diphosphate synthase (flavodoxin)	0	1	0	K03526	(E)-4-hydroxy-3-methylbut-2-enyl-diphosphate synthase [EC:1.17.7.1 1.17.7.3]	ko00900 Terpenoid backbone biosynthesis, ko01100 Metabolic pathways, ko01110 Biosynthesis of secondary metabolites, ko01130 Biosynthesis of antibiotics
POV2_07380		Cro/Cl family transcriptional regulator	0	1	0	K15539	cytoskeleton protein RodZ
POV2_07390	pilF	type IV pilus biogenesis/stability protein PilW	0	1	1	K02656	type IV pilus assembly protein PilF		VF0082	Type IV pili	Attaches to host cells, but not to mucin, causing a twitching motility that allows the bacteria to move along the cell surface; biofilm formation	65.48
POV2_07400	rlmN	dual-specificity RNA methyltransferase RlmN	0	1	0	K06941	23S rRNA (adenine2503-C2)-methyltransferase [EC:2.1.1.192]
POV2_07410	ndk	nucleoside diphosphate kinase	0	1	0	K00940	nucleoside-diphosphate kinase [EC:2.7.4.6]	ko00230 Purine metabolism, ko00240 Pyrimidine metabolism, ko00983 Drug metabolism - other enzymes, ko01100 Metabolic pathways, ko01110 Biosynthesis of secondary metabolites, ko01130 Biosynthesis of antibiotics, ko04016 MAPK signaling pathway - plant
POV2_07420		hypothetical protein	0	0	0
POV2_07430		ferredoxin, 2Fe-2S type, ISC system	0	1	0	K04755	ferredoxin, 2Fe-2S
POV2_07440	hscA	chaperone protein HscA	0	1	0	K04044	molecular chaperone HscA
POV2_07450	hscB	co-chaperone protein HscB	0	1	0	K04082	molecular chaperone HscB
POV2_07460		iron-binding protein IscA	0	1	0	K13628	iron-sulfur cluster assembly protein
POV2_07470		iron-sulfur cluster assembly scaffold protein IscU	0	1	0	K04488	nitrogen fixation protein NifU and related proteins
POV2_07480	iscS	cysteine desulfurase IscS	0	1	0	K04487	cysteine desulfurase [EC:2.8.1.7]	ko00730 Thiamine metabolism, ko01100 Metabolic pathways, ko04122 Sulfur relay system
POV2_07490	iscR	Fe-S cluster assembly transcriptional regulator IscR	0	1	0	K13643	Rrf2 family transcriptional regulator, iron-sulfur cluster assembly transcription factor
POV2_07500	cysE	serine acetyltransferase	0	1	0	K00640	serine O-acetyltransferase [EC:2.3.1.30]	ko00270 Cysteine and methionine metabolism, ko00920 Sulfur metabolism, ko01100 Metabolic pathways, ko01110 Biosynthesis of secondary metabolites, ko01120 Microbial metabolism in diverse environments, ko01200 Carbon metabolism, ko01230 Biosynthesis of amino acids, ko05111 Biofilm formation - Vibrio cholerae
POV2_07510	trmJ	tRNA (cytidine/uridine-2'-O-)-methyltransferase TrmJ	0	1	0	K15396	tRNA (cytidine32/uridine32-2'-O)-methyltransferase [EC:2.1.1.200]
POV2_07520		inositol monophosphatase	0	1	0	K01092	myo-inositol-1(or 4)-monophosphatase [EC:3.1.3.25]	ko00521 Streptomycin biosynthesis, ko00562 Inositol phosphate metabolism, ko01100 Metabolic pathways, ko04070 Phosphatidylinositol signaling system
POV2_07530		hypothetical protein	0	0	0
POV2_07540	secF	protein-export membrane protein SecF	1	1	0	K03074	preprotein translocase subunit SecF	ko03060 Protein export, ko03070 Bacterial secretion system
POV2_07550	secD	protein translocase subunit SecD	1	1	0	K03072	preprotein translocase subunit SecD	ko03060 Protein export, ko03070 Bacterial secretion system
POV2_07560	yajC	preprotein translocase subunit YajC	1	1	0	K03210	preprotein translocase subunit YajC	ko02024 Quorum sensing, ko03060 Protein export, ko03070 Bacterial secretion system
POV2_07570	tgt	queuine tRNA-ribosyltransferase	0	1	0	K00773	queuine tRNA-ribosyltransferase [EC:2.4.2.29]
POV2_07580	queA	S-adenosylmethionine:tRNA ribosyltransferase-isomerase	0	1	0	K07568	S-adenosylmethionine:tRNA ribosyltransferase-isomerase [EC:2.4.99.17]
POV2_t00100		tRNA-Leu	0	0	0
POV2_07590		cold-shock protein	0	1	0	K03704	cold shock protein (beta-ribbon, CspA family)
POV2_07600		RDD family protein	0	0	0
POV2_07610		LPS export ABC transporter permease LptG	0	1	0	K11720	lipopolysaccharide export system permease protein	ko02010 ABC transporters
POV2_07620		LPS export ABC transporter permease LptF	0	1	0	K07091	lipopolysaccharide export system permease protein	ko02010 ABC transporters
POV2_07630	pepA	putative cytosol aminopeptidase	0	1	0	K01255	leucyl aminopeptidase [EC:3.4.11.1]	ko00480 Glutathione metabolism, ko01100 Metabolic pathways
POV2_07640	holC	DNA polymerase III subunit chi	0	1	0	K02339	DNA polymerase III subunit chi [EC:2.7.7.7]	ko00230 Purine metabolism, ko00240 Pyrimidine metabolism, ko01100 Metabolic pathways, ko03030 DNA replication, ko03430 Mismatch repair, ko03440 Homologous recombination
POV2_07650		hypothetical protein	0	0	0
POV2_07660	valS	valine--tRNA ligase	0	1	0	K01873	valyl-tRNA synthetase [EC:6.1.1.9]	ko00970 Aminoacyl-tRNA biosynthesis
POV2_07670		Na+/H+ antiporter NhaC	0	1	0	K03315	Na+:H+ antiporter, NhaC family
POV2_07680		sodium:proton antiporter	0	0	0
POV2_07690		hypothetical protein	0	0	0
POV2_07700		hypothetical protein	0	0	0
POV2_07710	rlmF	ribosomal RNA large subunit methyltransferase F	0	1	0	K06970	23S rRNA (adenine1618-N6)-methyltransferase [EC:2.1.1.181]
POV2_07720		transporter	0	0	0
POV2_07730		hypothetical protein	0	0	0
POV2_07740		ABC transporter substrate-binding protein	0	1	0	K02030	polar amino acid transport system substrate-binding protein
POV2_07750		ABC transporter substrate-binding protein	0	0	0
POV2_07760	adcK4	ABC transporter	0	0	0
POV2_07770		hypothetical protein	0	0	0
POV2_07780	sbcC	nuclease SbcCD subunit C	0	1	0	K03546	DNA repair protein SbcC/Rad50
POV2_07790	sbcD	nuclease SbcCD subunit D	0	1	0	K03547	DNA repair protein SbcD/Mre11
POV2_07800		AsnC family transcriptional regulator	0	0	0
POV2_07810		L-methionine/branched-chain amino acid transporter	0	1	0	K16263	amino acid efflux transporter
POV2_07820		hypothetical protein	0	0	0
POV2_07830		hypothetical protein	0	0	0
POV2_07840		hypothetical protein	0	0	0
POV2_07850		nucleoid-associated protein	0	1	0	K06899	nucleoid-associated protein
POV2_07860		hypothetical protein	0	0	0
POV2_07870		NrdH-redoxin	0	0	0
POV2_07880		glutathione S-transferase	0	0	0
POV2_07890		hypothetical protein	0	1	0	K07461	putative endonuclease
POV2_07900		ketosteroid isomerase	0	0	0
POV2_07910		AraC family transcriptional regulator	0	0	0
POV2_07920	dauB	NAD(P)H-dependent anabolic L-arginine dehydrogenase DauB	0	1	0	K19744	L-arginine dehydrogenase [EC:1.4.1.25]	ko00472 D-Arginine and D-ornithine metabolism, ko01100 Metabolic pathways
POV2_07930	dauA	FAD-dependent catabolic D-arginine dehydrogenase DauA	0	1	0	K19746	D-arginine dehydrogenase [EC:1.4.99.6]	ko00472 D-Arginine and D-ornithine metabolism, ko01100 Metabolic pathways
POV2_07940	dauR	transcriptional regulator DauR	0	1	0	K21829	D-arginine utilization repressor
POV2_07950		hypothetical protein	0	0	0
POV2_07960		hypothetical protein	0	0	0
POV2_07970		hypothetical protein	0	1	0	K04771	serine protease Do [EC:3.4.21.107]	ko01503 Cationic antimicrobial peptide (CAMP) resistance, ko02020 Two-component system
POV2_07980		hypothetical protein	0	1	0	K04771	serine protease Do [EC:3.4.21.107]	ko01503 Cationic antimicrobial peptide (CAMP) resistance, ko02020 Two-component system
POV2_07990		amino acid-binding protein	0	1	0	K10022	arginine/ornithine transport system substrate-binding protein	ko02010 ABC transporters
POV2_08000	moaE	molybdopterin synthase catalytic subunit	0	1	0	K03635	molybdopterin synthase catalytic subunit [EC:2.8.1.12]	ko00790 Folate biosynthesis, ko01100 Metabolic pathways, ko04122 Sulfur relay system, DISEASE H00192 Xanthinuria
POV2_08010	moaD	molybdopterin synthase sulfur carrier subunit	0	1	0	K03636	sulfur-carrier protein	ko04122 Sulfur relay system
POV2_08020	moaC	cyclic pyranopterin monophosphate synthase accessory protein	0	1	0	K03637	cyclic pyranopterin monophosphate synthase [EC:4.6.1.17]	ko00790 Folate biosynthesis, ko01100 Metabolic pathways, ko04122 Sulfur relay system
POV2_08030		hypothetical protein	0	1	0	K07175	PhoH-like ATPase
POV2_08040		cation efflux system protein	0	0	0
POV2_08050		UPF0246 protein	0	1	0	K09861	uncharacterized protein
POV2_08060		hypothetical protein	0	0	0
POV2_08070		short-chain dehydrogenase/reductase	0	0	0
POV2_08080		hypothetical protein	0	0	0
POV2_08090		membrane protein	0	0	0
POV2_08100		protease	0	1	0	K08303	putative protease [EC:3.4.-.-]	ko05120 Epithelial cell signaling in Helicobacter pylori infection
POV2_08110	polB	DNA polymerase	0	1	0	K02336	DNA polymerase II [EC:2.7.7.7]
POV2_08120	sufC	ATP-binding protein	0	0	0
POV2_08130		membrane protein	0	0	0
POV2_08140		MFS transporter	0	0	0
POV2_08150	gapA	glyceraldehyde-3-phosphate dehydrogenase	0	1	0	K00134	glyceraldehyde 3-phosphate dehydrogenase [EC:1.2.1.12]	ko00010 Glycolysis / Gluconeogenesis, ko00710 Carbon fixation in photosynthetic organisms, ko01100 Metabolic pathways, ko01110 Biosynthesis of secondary metabolites, ko01120 Microbial metabolism in diverse environments, ko01130 Biosynthesis of antibiotics, ko01200 Carbon metabolism, ko01230 Biosynthesis of amino acids, ko04066 HIF-1 signaling pathway, ko05010 Alzheimer disease
POV2_08160		UPF0060 membrane protein	0	1	0	K09771	small multidrug resistance family-3 protein
POV2_08170		arsenical resistance protein ArsH	0	1	0	K11811	arsenical resistance protein ArsH
POV2_08180		hypothetical protein	0	1	0	K03892	ArsR family transcriptional regulator, arsenate/arsenite/antimonite-responsive transcriptional repressor
POV2_08190		arsenical-resistance protein	0	1	0	K03325	arsenite transporter
POV2_08200		hypothetical protein	0	0	0
POV2_08210		AraC family transcriptional regulator	0	1	0	K07506	AraC family transcriptional regulator
POV2_08220		helicase	0	0	0
POV2_08230		phosphate-starvation-inducible protein PsiE	0	0	0
POV2_08240		hypothetical protein	0	0	0
POV2_08250		MBL fold metallo-hydrolase	0	0	0
POV2_08260		hypothetical protein	0	1	0	K09918	uncharacterized protein
POV2_08270	ldh	leucine dehydrogenase	0	1	0	K00263	leucine dehydrogenase [EC:1.4.1.9]	ko00280 Valine, leucine and isoleucine degradation, ko00290 Valine, leucine and isoleucine biosynthesis, ko01100 Metabolic pathways, ko01110 Biosynthesis of secondary metabolites, ko01130 Biosynthesis of antibiotics
POV2_08280		hypothetical protein	0	0	0
POV2_08290		hypothetical protein	0	0	0
POV2_08300		helix-turn-helix transcriptional regulator	0	0	0
POV2_08310		hypothetical protein	0	0	0
POV2_08320		hypothetical protein	0	0	0
POV2_08330	gcvH1	glycine cleavage system H protein 1	0	1	0	K02437	glycine cleavage system H protein	ko00260 Glycine, serine and threonine metabolism, ko00630 Glyoxylate and dicarboxylate metabolism, ko01100 Metabolic pathways, ko01110 Biosynthesis of secondary metabolites, ko01130 Biosynthesis of antibiotics, ko01200 Carbon metabolism
POV2_08340	gcvP	glycine dehydrogenase (decarboxylating)	0	1	0	K00281	glycine dehydrogenase [EC:1.4.4.2]	ko00260 Glycine, serine and threonine metabolism, ko00630 Glyoxylate and dicarboxylate metabolism, ko01100 Metabolic pathways, ko01110 Biosynthesis of secondary metabolites, ko01130 Biosynthesis of antibiotics, ko01200 Carbon metabolism
POV2_08350	glyA2	serine hydroxymethyltransferase 2	0	1	0	K00600	glycine hydroxymethyltransferase [EC:2.1.2.1]	ko00260 Glycine, serine and threonine metabolism, ko00460 Cyanoamino acid metabolism, ko00630 Glyoxylate and dicarboxylate metabolism, ko00670 One carbon pool by folate, ko00680 Methane metabolism, ko01100 Metabolic pathways, ko01110 Biosynthesis of secondary metabolites, ko01120 Microbial metabolism in diverse environments, ko01130 Biosynthesis of antibiotics, ko01200 Carbon metabolism, ko01230 …
POV2_08360	sdaA	L-serine dehydratase	0	1	0	K01752	L-serine dehydratase [EC:4.3.1.17]	ko00260 Glycine, serine and threonine metabolism, ko00270 Cysteine and methionine metabolism, ko01100 Metabolic pathways, ko01110 Biosynthesis of secondary metabolites, ko01130 Biosynthesis of antibiotics, ko01200 Carbon metabolism, ko01230 Biosynthesis of amino acids
POV2_08370		aminomethyltransferase	0	1	0	K00605	aminomethyltransferase [EC:2.1.2.10]	ko00260 Glycine, serine and threonine metabolism, ko00630 Glyoxylate and dicarboxylate metabolism, ko00670 One carbon pool by folate, ko01100 Metabolic pathways, ko01110 Biosynthesis of secondary metabolites, ko01130 Biosynthesis of antibiotics, ko01200 Carbon metabolism
POV2_08380		hypothetical protein	0	0	0
POV2_08390		hypothetical protein	0	1	0	K07126	uncharacterized protein
POV2_08400		hypothetical protein	0	0	0
POV2_08410		hypothetical protein	0	1	0	K02030	polar amino acid transport system substrate-binding protein
POV2_08420		hypothetical protein	0	0	0
POV2_08430		hypothetical protein	0	1	0	K06915	uncharacterized protein
POV2_08440	pctA	methyl-accepting chemotaxis protein PctA	0	1	0	K03406	methyl-accepting chemotaxis protein	ko02020 Two-component system, ko02030 Bacterial chemotaxis
POV2_08450		hypothetical protein	0	0	0
POV2_08460		hypothetical protein	0	0	0
POV2_08470	purU1	formyltetrahydrofolate deformylase	0	1	0	K01433	formyltetrahydrofolate deformylase [EC:3.5.1.10]	ko00630 Glyoxylate and dicarboxylate metabolism, ko00670 One carbon pool by folate
POV2_08480		transcriptional regulator	0	0	0
POV2_08490		exodeoxyribonuclease I	0	1	0	K01141	exodeoxyribonuclease I [EC:3.1.11.1]	ko03430 Mismatch repair
POV2_08500		hypothetical protein	0	0	0
POV2_08510		RDD family protein	0	0	0
POV2_08520		membrane protein	0	0	0
POV2_08530		hypothetical protein	0	0	0
POV2_08540		hypothetical protein	0	0	0
POV2_08550		hypothetical protein	0	1	0	K03924	MoxR-like ATPase [EC:3.6.3.-]
POV2_08560		hypothetical protein	0	0	0
POV2_08570		nitroreductase	0	0	0
POV2_08580		glutathione peroxidase	0	1	0	K00432	glutathione peroxidase [EC:1.11.1.9]	ko00480 Glutathione metabolism, ko00590 Arachidonic acid metabolism, ko04918 Thyroid hormone synthesis, DISEASE H00668 Anemia due to disorders of glutathione metabolism
POV2_08590	slyD	peptidyl-prolyl cis-trans isomerase	0	1	0	K03775	FKBP-type peptidyl-prolyl cis-trans isomerase SlyD [EC:5.2.1.8]
POV2_08600	ackA	acetate kinase	0	1	0	K00925	acetate kinase [EC:2.7.2.1]	ko00430 Taurine and hypotaurine metabolism, ko00620 Pyruvate metabolism, ko00640 Propanoate metabolism, ko00680 Methane metabolism, ko00720 Carbon fixation pathways in prokaryotes, ko01100 Metabolic pathways, ko01120 Microbial metabolism in diverse environments, ko01200 Carbon metabolism
POV2_08610	pta	phosphate acetyltransferase	0	1	0	K13788	phosphate acetyltransferase [EC:2.3.1.8]	ko00430 Taurine and hypotaurine metabolism, ko00620 Pyruvate metabolism, ko00640 Propanoate metabolism, ko00680 Methane metabolism, ko00720 Carbon fixation pathways in prokaryotes, ko01100 Metabolic pathways, ko01120 Microbial metabolism in diverse environments, ko01200 Carbon metabolism
POV2_08620		acyltransferase	0	0	0
POV2_08630		two-component system response regulator	0	0	0
POV2_08640		hypothetical protein	0	0	0
POV2_08650		OmpA family lipoprotein	0	0	0
POV2_08660		hypothetical protein	0	1	0	K01069	hydroxyacylglutathione hydrolase [EC:3.1.2.6]	ko00620 Pyruvate metabolism
POV2_08670	oruR	ornithine utilization regulator	0	0	0
POV2_08680		hypothetical protein	0	1	0	K07044	uncharacterized protein
POV2_08690		hydrolase	0	0	0
POV2_08700		TetR family transcriptional regulator	0	0	0
POV2_08710		hypothetical protein	0	0	0
POV2_08720		LuxR family transcriptional regulator	0	1	0	K03556	LuxR family transcriptional regulator, maltose regulon positive regulatory protein
POV2_08730		hypothetical protein	0	0	0
POV2_08740		hypothetical protein	0	0	0
POV2_08750		long-chain-fatty-acid--CoA ligase	0	1	0	K00666	fatty-acyl-CoA synthase [EC:6.2.1.-]
POV2_08760		acyl-CoA thiolase	0	1	0	K00626	acetyl-CoA C-acetyltransferase [EC:2.3.1.9]	ko00071 Fatty acid degradation, ko00072 Synthesis and degradation of ketone bodies, ko00280 Valine, leucine and isoleucine degradation, ko00310 Lysine degradation, ko00362 Benzoate degradation, ko00380 Tryptophan metabolism, ko00620 Pyruvate metabolism, ko00630 Glyoxylate and dicarboxylate metabolism, ko00640 Propanoate metabolism, ko00650 Butanoate metabolism, ko00720 Carbon fixation pathways in…
POV2_08770		hypothetical protein	0	0	0
POV2_08780		cardiolipin synthase B	0	0	0
POV2_08790		hypothetical protein	0	0	0
POV2_08800		hypothetical protein	0	0	0
POV2_08810		hypothetical protein	0	0	0
POV2_08820		hypothetical protein	0	0	0
POV2_08830		hypothetical protein	0	0	0
POV2_08840		1-acyl-sn-glycerol-3-phosphate acyltransferase	0	1	0	K22617	lyso-ornithine lipid O-acyltransferase [EC:2.3.1.270]
POV2_08850		ACP phosphodiesterase	0	0	0
POV2_08860		transcriptional regulator	0	0	0
POV2_08870		MFS transporter	0	1	0	K19577	MFS transporter, DHA1 family, inner membrane transport protein
POV2_08880		alkene reductase	0	0	0
POV2_08890		ATPase	0	0	0
POV2_08900		hypothetical protein	0	0	0
POV2_08910		oxidoreductase	0	0	0
POV2_08920		hypothetical protein	0	0	0
POV2_08930	argP	HTH-type transcriptional regulator ArgP	0	1	0	K05596	LysR family transcriptional regulator, chromosome initiation inhibitor
POV2_08940		hypothetical protein	0	1	0	K09964	uncharacterized protein
POV2_08950		transporter	0	1	0	K06895	L-lysine exporter family protein LysE/ArgO
POV2_08960	sodB	superoxide dismutase	0	1	1	K04564	superoxide dismutase, Fe-Mn family [EC:1.15.1.1]	ko04013 MAPK signaling pathway - fly, ko04068 FoxO signaling pathway, ko04146 Peroxisome, ko04211 Longevity regulating pathway, ko04212 Longevity regulating pathway - worm, ko04213 Longevity regulating pathway - multiple species, ko05016 Huntington disease, DISEASE H01456 Diabetic nephropathy	VF0169	SodB	A cytoplasmic iron superoxide dismutase; important for intracellular survival and transmission	66.84
POV2_08970		hypothetical protein	0	0	0
POV2_08980	amt	ammonium transporter	0	1	0	K03320	ammonium transporter, Amt family
POV2_08990	bifA	GGDEF-domain containing protein	0	1	0	K21024	c-di-GMP phosphodiesterase [EC:3.1.4.52]	ko02025 Biofilm formation - Pseudomonas aeruginosa
POV2_09000		hypothetical protein	0	0	0
POV2_09010		hypothetical protein	0	1	0	K03744	LemA protein
POV2_09020		peptidase	0	1	0	K07231	putative iron-regulated protein
POV2_09030		hypothetical protein	0	0	0
POV2_09040		lipoprotein	0	1	0	K07338	uncharacterized protein
POV2_09050		hypothetical protein	0	1	0	K09947	uncharacterized protein
POV2_09060		methyl-accepting chemotaxis protein	0	1	0	K03406	methyl-accepting chemotaxis protein	ko02020 Two-component system, ko02030 Bacterial chemotaxis
POV2_09070		resistance-nodulation-cell division (RND) efflux membrane fusion protein	0	1	0	K03585	membrane fusion protein, multidrug efflux system	ko01501 beta-Lactam resistance, ko01503 Cationic antimicrobial peptide (CAMP) resistance
POV2_09080		MexW/MexI family multidrug efflux RND transporter permease subunit	0	1	0	K18138	multidrug efflux pump	ko01501 beta-Lactam resistance, ko01503 Cationic antimicrobial peptide (CAMP) resistance
POV2_09090		hypothetical protein	0	0	0
POV2_09100	groL	60 kDa chaperonin	0	1	1	K04077	chaperonin GroEL	ko03018 RNA degradation, ko04212 Longevity regulating pathway - worm, ko04940 Type I diabetes mellitus, ko05134 Legionellosis, ko05152 Tuberculosis, DISEASE H00266 Hereditary spastic paraplegia, H00679 Hypomyelinating leukodystrophy	VF0159	Hsp60	Mediate a complement-independent attachment to mammalian and amoebal host cells	75.48
POV2_09110	groS	10 kDa chaperonin	0	1	0	K04078	chaperonin GroES
POV2_09120		phage exclusion suppressor FxsA	0	1	0	K07113	UPF0716 protein FxsA
POV2_09130		hypothetical protein	0	1	0	K07226	heme iron utilization protein
POV2_09140	speA	3-ketoacyl-ACP reductase	0	1	0	K00059	3-oxoacyl-[acyl-carrier protein] reductase [EC:1.1.1.100]	ko00061 Fatty acid biosynthesis, ko00333 Prodigiosin biosynthesis, ko00780 Biotin metabolism, ko01100 Metabolic pathways, ko01130 Biosynthesis of antibiotics, ko01212 Fatty acid metabolism
POV2_09150		hypothetical protein	0	0	0
POV2_09160		hypothetical protein	0	0	0
POV2_09170		methylated-DNA--[protein]-cysteine S-methyltransferase	0	1	0	K07443	methylated-DNA-protein-cysteine methyltransferase related protein
POV2_09180		AmpG family muropeptide MFS transporter	0	1	0	K08218	MFS transporter, PAT family, beta-lactamase induction signal transducer AmpG	ko01501 beta-Lactam resistance
POV2_09190		LPS kinase	0	0	0
POV2_09200		hypothetical protein	0	1	0	K03442	small conductance mechanosensitive channel
POV2_09210		UPF0234 protein	0	1	0	K09767	cyclic-di-GMP-binding protein
POV2_09220		transcriptional regulator	0	0	0
POV2_09230	panE	putative 2-dehydropantoate 2-reductase	0	1	0	K00077	2-dehydropantoate 2-reductase [EC:1.1.1.169]	ko00770 Pantothenate and CoA biosynthesis, ko01100 Metabolic pathways, ko01110 Biosynthesis of secondary metabolites
POV2_09240		PAS domain-containing sensor histidine kinase	0	0	0
POV2_09250		ATP--cobalamin adenosyltransferase	0	1	0	K00798	cob(I)alamin adenosyltransferase [EC:2.5.1.17]	ko00860 Porphyrin and chlorophyll metabolism, ko01100 Metabolic pathways
POV2_09260		hypothetical protein	0	1	0	K06177	tRNA pseudouridine32 synthase / 23S rRNA pseudouridine746 synthase [EC:5.4.99.28 5.4.99.29]
POV2_09270		hypothetical protein	0	1	0	K03574	8-oxo-dGTP diphosphatase [EC:3.6.1.55]
POV2_09280		glutathione S-transferase	0	1	0	K00799	glutathione S-transferase [EC:2.5.1.18]	ko00480 Glutathione metabolism, ko00980 Metabolism of xenobiotics by cytochrome P450, ko00982 Drug metabolism - cytochrome P450, ko00983 Drug metabolism - other enzymes, ko01524 Platinum drug resistance, ko05200 Pathways in cancer, ko05204 Chemical carcinogenesis, ko05225 Hepatocellular carcinoma, ko05418 Fluid shear stress and atherosclerosis, DISEASE H00024 Prostate cancer
POV2_09290	argJ	arginine biosynthesis bifunctional protein ArgJ	0	1	0	K00620	glutamate N-acetyltransferase / amino-acid N-acetyltransferase [EC:2.3.1.35 2.3.1.1]	ko00220 Arginine biosynthesis, ko01100 Metabolic pathways, ko01110 Biosynthesis of secondary metabolites, ko01130 Biosynthesis of antibiotics, ko01210 2-Oxocarboxylic acid metabolism, ko01230 Biosynthesis of amino acids
POV2_09300	secA	protein translocase subunit SecA	1	1	0	K03070	preprotein translocase subunit SecA	ko02024 Quorum sensing, ko03060 Protein export, ko03070 Bacterial secretion system
POV2_09310		hypothetical protein	0	0	0
POV2_09320		hypothetical protein	0	0	0
POV2_09330	lpxC	UDP-3-O-acyl-N-acetylglucosamine deacetylase	0	1	0	K02535	UDP-3-O-[3-hydroxymyristoyl] N-acetylglucosamine deacetylase [EC:3.5.1.108]	ko00540 Lipopolysaccharide biosynthesis, ko01100 Metabolic pathways
POV2_09340	ftsZ	cell division protein FtsZ	0	1	0	K03531	cell division protein FtsZ	ko04112 Cell cycle - Caulobacter
POV2_09350	ftsA	cell division protein FtsA	0	1	0	K03590	cell division protein FtsA	ko04112 Cell cycle - Caulobacter
POV2_09360	ftsQ	cell division protein FtsQ	0	1	0	K03589	cell division protein FtsQ	ko04112 Cell cycle - Caulobacter
POV2_09370	ddlB	D-alanine--D-alanine ligase B	0	1	0	K01921	D-alanine-D-alanine ligase [EC:6.3.2.4]	ko00473 D-Alanine metabolism, ko00550 Peptidoglycan biosynthesis, ko01100 Metabolic pathways, ko01502 Vancomycin resistance
POV2_09380	murC	UDP-N-acetylmuramate--L-alanine ligase	0	1	0	K01924	UDP-N-acetylmuramate--alanine ligase [EC:6.3.2.8]	ko00471 D-Glutamine and D-glutamate metabolism, ko00550 Peptidoglycan biosynthesis, ko01100 Metabolic pathways
POV2_09390	murG	UDP-N-acetylglucosamine--N-acetylmuramyl-(pentapeptide) pyrophosphoryl-undecaprenol N-acetylglucosamine transferase	0	1	0	K02563	UDP-N-acetylglucosamine--N-acetylmuramyl-(pentapeptide) pyrophosphoryl-undecaprenol N-acetylglucosamine transferase [EC:2.4.1.227]	ko00550 Peptidoglycan biosynthesis, ko01100 Metabolic pathways, ko01502 Vancomycin resistance, ko04112 Cell cycle - Caulobacter
POV2_09400	ftsW	putative lipid II flippase FtsW	0	1	0	K03588	cell division protein FtsW	ko04112 Cell cycle - Caulobacter
POV2_09410	murD	UDP-N-acetylmuramoylalanine--D-glutamate ligase	0	1	0	K01925	UDP-N-acetylmuramoylalanine--D-glutamate ligase [EC:6.3.2.9]	ko00471 D-Glutamine and D-glutamate metabolism, ko00550 Peptidoglycan biosynthesis, ko01100 Metabolic pathways
POV2_09420	mraY	phospho-N-acetylmuramoyl-pentapeptide-transferase	0	1	0	K01000	phospho-N-acetylmuramoyl-pentapeptide-transferase [EC:2.7.8.13]	ko00550 Peptidoglycan biosynthesis, ko01100 Metabolic pathways, ko01502 Vancomycin resistance
POV2_09430	murF	UDP-N-acetylmuramoyl-tripeptide--D-alanyl-D-alanine ligase	0	1	0	K01929	UDP-N-acetylmuramoyl-tripeptide--D-alanyl-D-alanine ligase [EC:6.3.2.10]	ko00300 Lysine biosynthesis, ko00550 Peptidoglycan biosynthesis, ko01100 Metabolic pathways, ko01502 Vancomycin resistance
POV2_09440	murE	UDP-N-acetylmuramoyl-L-alanyl-D-glutamate--2,6-diaminopimelate ligase	0	1	0	K01928	UDP-N-acetylmuramoyl-L-alanyl-D-glutamate--2,6-diaminopimelate ligase [EC:6.3.2.13]	ko00300 Lysine biosynthesis, ko00550 Peptidoglycan biosynthesis
POV2_09450	ftsI	penicillin-binding protein 3	0	1	0	K03587	cell division protein FtsI (penicillin-binding protein 3) [EC:3.4.16.4]	ko00550 Peptidoglycan biosynthesis, ko01501 beta-Lactam resistance
POV2_09460	ftsL	cell division protein FtsL	0	1	0	K03586	cell division protein FtsL
POV2_09470	rsmH	ribosomal RNA small subunit methyltransferase H	0	1	0	K03438	16S rRNA (cytosine1402-N4)-methyltransferase [EC:2.1.1.199]
POV2_09480	mraZ	transcriptional regulator MraZ	0	1	0	K03925	MraZ protein
POV2_09490	rsmI	ribosomal RNA small subunit methyltransferase I	0	1	0	K07056	16S rRNA (cytidine1402-2'-O)-methyltransferase [EC:2.1.1.198]
POV2_09500		penicillin-binding protein activator	0	1	0	K07121	uncharacterized protein
POV2_09510		UPF0102 protein	0	1	0	K07460	putative endonuclease
POV2_09520	gmhA	phosphoheptose isomerase	0	1	0	K03271	D-sedoheptulose 7-phosphate isomerase [EC:5.3.1.28]	ko00540 Lipopolysaccharide biosynthesis, ko01100 Metabolic pathways
POV2_09530		lipoprotein	0	0	0
POV2_09540	sspB	stringent starvation protein B	0	1	0	K03600	stringent starvation protein B
POV2_09550	sspA	stringent starvation protein A	0	1	0	K03599	stringent starvation protein A
POV2_09560		cytochrome c1	0	1	0	K00413	ubiquinol-cytochrome c reductase cytochrome c1 subunit	ko00190 Oxidative phosphorylation, ko01100 Metabolic pathways, ko02020 Two-component system, ko04260 Cardiac muscle contraction, ko04714 Thermogenesis, ko04932 Non-alcoholic fatty liver disease (NAFLD), ko05010 Alzheimer disease, ko05012 Parkinson disease, ko05016 Huntington disease
POV2_09570		cytochrome b	0	1	0	K00412	ubiquinol-cytochrome c reductase cytochrome b subunit	ko00190 Oxidative phosphorylation, ko01100 Metabolic pathways, ko02020 Two-component system, ko04260 Cardiac muscle contraction, ko04714 Thermogenesis, ko04932 Non-alcoholic fatty liver disease (NAFLD), ko05010 Alzheimer disease, ko05012 Parkinson disease, ko05016 Huntington disease
POV2_09580		ubiquinol-cytochrome c reductase iron-sulfur subunit	0	1	0	K00411	ubiquinol-cytochrome c reductase iron-sulfur subunit [EC:1.10.2.2]	ko00190 Oxidative phosphorylation, ko01100 Metabolic pathways, ko02020 Two-component system, ko04260 Cardiac muscle contraction, ko04714 Thermogenesis, ko04932 Non-alcoholic fatty liver disease (NAFLD), ko05010 Alzheimer disease, ko05012 Parkinson disease, ko05016 Huntington disease
POV2_09590	rpsI	30S ribosomal protein S9	0	1	0	K02996	small subunit ribosomal protein S9	ko03010 Ribosome
POV2_09600	rplM	50S ribosomal protein L13	0	1	0	K02871	large subunit ribosomal protein L13	ko03010 Ribosome
POV2_09610		oxidoreductase	0	0	0
POV2_09620		acyl-CoA dehydrogenase	0	1	0	K00249	acyl-CoA dehydrogenase [EC:1.3.8.7]	ko00071 Fatty acid degradation, ko00280 Valine, leucine and isoleucine degradation, ko00410 beta-Alanine metabolism, ko00640 Propanoate metabolism, ko01100 Metabolic pathways, ko01110 Biosynthesis of secondary metabolites, ko01130 Biosynthesis of antibiotics, ko01200 Carbon metabolism, ko01212 Fatty acid metabolism, ko03320 PPAR signaling pathway
POV2_09630		AraC family transcriptional regulator	0	0	0
POV2_09640		hypothetical protein	0	0	0
POV2_09650		hypothetical protein	0	0	0
POV2_09660		DNA polymerase III subunit epsilon	0	1	0	K02342	DNA polymerase III subunit epsilon [EC:2.7.7.7]	ko00230 Purine metabolism, ko00240 Pyrimidine metabolism, ko01100 Metabolic pathways, ko03030 DNA replication, ko03430 Mismatch repair, ko03440 Homologous recombination
POV2_09670		nuclease	0	0	0
POV2_09680		membrane protein	0	0	0
POV2_09690		hypothetical protein	0	0	0
POV2_09700		ABC transporter substrate-binding protein	0	1	0	K02030	polar amino acid transport system substrate-binding protein
POV2_09710		short chain dehydrogenase	0	0	0
POV2_09720		hypothetical protein	0	0	0
POV2_09730		endonuclease	0	0	0
POV2_09740		hypothetical protein	0	0	0
POV2_09750		ATP-dependent helicase	0	1	0	K03579	ATP-dependent helicase HrpB [EC:3.6.4.13]
POV2_09760		hypothetical protein	0	0	0
POV2_09770		transporter	0	1	0	K13283	ferrous-iron efflux pump FieF
POV2_09780		transcriptional regulator	0	1	0	K03719	Lrp/AsnC family transcriptional regulator, leucine-responsive regulatory protein
POV2_09790		hypothetical protein	0	0	0
POV2_09800		globin	0	0	0
POV2_09810		pseudouridine synthase	0	1	0	K06181	23S rRNA pseudouridine2457 synthase [EC:5.4.99.20]
POV2_09820	yjgB	alcohol dehydrogenase	0	1	0	K12957	uncharacterized zinc-type alcohol dehydrogenase-like protein [EC:1.-.-.-]
POV2_09830		GCN5 family N-acetyltransferase	0	1	0	K03827	putative acetyltransferase [EC:2.3.1.-]
POV2_09840	amn	AMP nucleosidase	0	1	0	K01241	AMP nucleosidase [EC:3.2.2.4]	ko00230 Purine metabolism
POV2_09850		hypothetical protein	0	0	0
POV2_09860		hypothetical protein	0	0	0
POV2_09870		cobalt transporter	0	0	0
POV2_09880		hypothetical protein	0	0	0
POV2_09890		acyl-CoA dehydrogenase	0	1	0	K09456	putative acyl-CoA dehydrogenase
POV2_09900		TetR family transcriptional regulator	0	0	0
POV2_09910	ladS	hybrid sensor histidine kinase/response regulator	0	1	0	K20971	two-component system, sensor histidine kinase LadS	ko02025 Biofilm formation - Pseudomonas aeruginosa
POV2_09920	thiD	hydroxymethylpyrimidine/phosphomethylpyrimidine kinase	0	1	0	K00941	hydroxymethylpyrimidine/phosphomethylpyrimidine kinase [EC:2.7.1.49 2.7.4.7]	ko00730 Thiamine metabolism, ko01100 Metabolic pathways
POV2_09930	thiE	thiamine-phosphate synthase	0	1	0	K00788	thiamine-phosphate pyrophosphorylase [EC:2.5.1.3]	ko00730 Thiamine metabolism, ko01100 Metabolic pathways
POV2_09940	hemL	glutamate-1-semialdehyde 2,1-aminomutase	0	1	0	K01845	glutamate-1-semialdehyde 2,1-aminomutase [EC:5.4.3.8]	ko00860 Porphyrin and chlorophyll metabolism, ko01100 Metabolic pathways, ko01110 Biosynthesis of secondary metabolites, ko01120 Microbial metabolism in diverse environments
POV2_09950		hypothetical protein	0	1	0	K17675	ATP-dependent RNA helicase SUPV3L1/SUV3 [EC:3.6.4.13]
POV2_09960		hypothetical protein	0	1	0	K07126	uncharacterized protein
POV2_09970		hypothetical protein	0	0	0
POV2_09980	miaB	tRNA-2-methylthio-N(6)-dimethylallyladenosine synthase	0	1	0	K06168	tRNA-2-methylthio-N6-dimethylallyladenosine synthase [EC:2.8.4.3]
POV2_09990		ATP-binding protein	0	1	0	K06217	phosphate starvation-inducible protein PhoH and related proteins
POV2_10000	ybeY	endoribonuclease YbeY	0	1	0	K07042	probable rRNA maturation factor
POV2_10010		ion transporter	0	1	0	K06189	magnesium and cobalt transporter
POV2_10020	lnt	apolipoprotein N-acyltransferase	0	1	0	K03820	apolipoprotein N-acyltransferase [EC:2.3.1.269]
POV2_10030		hypothetical protein	0	0	0
POV2_10040		hypothetical protein	0	0	0
POV2_10050		UPF0271 protein	0	1	0	K07160	UPF0271 protein
POV2_10060		oxidoreductase	0	1	0	K00380	sulfite reductase (NADPH) flavoprotein alpha-component [EC:1.8.1.2]	ko00920 Sulfur metabolism, ko01100 Metabolic pathways, ko01120 Microbial metabolism in diverse environments
POV2_10070		TonB-dependent receptor	0	1	0	K16090	catecholate siderophore receptor
POV2_10080		alpha-hydroxy-acid oxidizing enzyme	0	1	0	K16422	4-hydroxymandelate oxidase [EC:1.1.3.46]	ko00261 Monobactam biosynthesis, ko01055 Biosynthesis of vancomycin group antibiotics, ko01130 Biosynthesis of antibiotics
POV2_10090	piuC	PKHD-type hydroxylase PiuC	0	1	0	K07336	PKHD-type hydroxylase [EC:1.14.11.-]
POV2_10100		iron transport outer membrane receptor	0	1	0	K16090	catecholate siderophore receptor
POV2_10110		ornithine decarboxylase	0	1	0	K01581	ornithine decarboxylase [EC:4.1.1.17]	ko00330 Arginine and proline metabolism, ko00480 Glutathione metabolism, ko01100 Metabolic pathways, ko01110 Biosynthesis of secondary metabolites, ko01130 Biosynthesis of antibiotics
POV2_10120	prfC	peptide chain release factor 3	0	1	0	K02837	peptide chain release factor 3
POV2_10130		endonuclease	0	0	0
POV2_10140		TatD-related deoxyribonuclease	0	1	0	K03424	TatD DNase family protein [EC:3.1.21.-]
POV2_10150		PTS fructose transporter subunit IIBC	0	1	0	K02770	PTS system, fructose-specific IIC component	ko00051 Fructose and mannose metabolism, ko01100 Metabolic pathways, ko01120 Microbial metabolism in diverse environments, ko02060 Phosphotransferase system (PTS)
POV2_10160	fruK	phosphofructokinase	0	1	0	K00882	1-phosphofructokinase [EC:2.7.1.56]	ko00051 Fructose and mannose metabolism
POV2_10170	fruI	PTS fructose transporter subunit FruI	0	1	0	K11183	phosphocarrier protein FPr	ko02060 Phosphotransferase system (PTS)
POV2_10180	fruR	FruR family transcriptional regulator	0	1	0	K03435	LacI family transcriptional regulator, fructose operon transcriptional repressor
POV2_10190		hypothetical protein	0	0	0
POV2_10200	fmdA	formamidase	0	1	0	K01455	formamidase [EC:3.5.1.49]	ko00460 Cyanoamino acid metabolism, ko00630 Glyoxylate and dicarboxylate metabolism, ko00910 Nitrogen metabolism, ko01200 Carbon metabolism
POV2_10210		ABC transporter ATP-binding protein	0	1	0	K11963	urea transport system ATP-binding protein	ko02010 ABC transporters
POV2_10220		ABC transporter ATP-binding protein	0	1	0	K11962	urea transport system ATP-binding protein	ko02010 ABC transporters
POV2_10230		branched-chain amino acid ABC transporter permease	0	1	0	K11961	urea transport system permease protein	ko02010 ABC transporters
POV2_10240		branched-chain amino acid ABC transporter permease	0	1	0	K11960	urea transport system permease protein	ko02010 ABC transporters
POV2_10250		branched-chain amino acid ABC transporter substrate-binding protein	0	1	0	K11959	urea transport system substrate-binding protein	ko02010 ABC transporters
POV2_10260		hybrid sensor histidine kinase/response regulator	0	0	0
POV2_10270		DNA-binding response regulator	0	0	0
POV2_10280		chemotaxis transducer	0	1	0	K03406	methyl-accepting chemotaxis protein	ko02020 Two-component system, ko02030 Bacterial chemotaxis
POV2_10290		hypothetical protein	0	1	0	K00847	fructokinase [EC:2.7.1.4]	ko00051 Fructose and mannose metabolism, ko00500 Starch and sucrose metabolism, ko00520 Amino sugar and nucleotide sugar metabolism, ko01100 Metabolic pathways
POV2_10300		hypothetical protein	0	1	0	K00847	fructokinase [EC:2.7.1.4]	ko00051 Fructose and mannose metabolism, ko00500 Starch and sucrose metabolism, ko00520 Amino sugar and nucleotide sugar metabolism, ko01100 Metabolic pathways
POV2_10310		membrane protein	0	1	0	K03807	AmpE protein
POV2_10320	ampD	N-acetyl-anhydromuranmyl-L-alanine amidase	0	1	0	K03806	N-acetyl-anhydromuramoyl-L-alanine amidase [EC:3.5.1.28]
POV2_10330		hypothetical protein	0	0	0
POV2_10340		nicotinate-nucleotide diphosphorylase (carboxylating)	0	1	0	K00767	nicotinate-nucleotide pyrophosphorylase (carboxylating) [EC:2.4.2.19]	ko00760 Nicotinate and nicotinamide metabolism, ko01100 Metabolic pathways
POV2_10350		hypothetical protein	0	1	0	K01990	ABC-2 type transport system ATP-binding protein
POV2_10360		hypothetical protein	0	0	0
POV2_10370		hypothetical protein	0	0	0
POV2_10380		hypothetical protein	0	0	0
POV2_10390		hypothetical protein	0	0	1				VF0075	Type IV pili	Necessary for initial attachment, twitching motility and competence for natural transformation and autoagglutination	62.5
POV2_10400	pilB	type 4 fimbrial assembly protein PilB	0	1	1	K02652	type IV pilus assembly protein PilB		VF0082	Type IV pili	Attaches to host cells, but not to mucin, causing a twitching motility that allows the bacteria to move along the cell surface; biofilm formation	77.78
POV2_10410		type II secretion system protein F	1	1	1	K02653	type IV pilus assembly protein PilC		VF0082	Type IV pili	Attaches to host cells, but not to mucin, causing a twitching motility that allows the bacteria to move along the cell surface; biofilm formation	78.02
POV2_10420	pilD	type 4 prepilin-like proteins leader peptide-processing enzyme	0	1	1	K02654	leader peptidase (prepilin peptidase) / N-methyltransferase [EC:3.4.23.43 2.1.1.-]		VF0082	Type IV pili	Attaches to host cells, but not to mucin, causing a twitching motility that allows the bacteria to move along the cell surface; biofilm formation	77.35
POV2_10430	coaE	dephospho-CoA kinase	0	1	0	K00859	dephospho-CoA kinase [EC:2.7.1.24]	ko00770 Pantothenate and CoA biosynthesis, ko01100 Metabolic pathways
POV2_10440		hypothetical protein	0	0	0
POV2_10450		hypothetical protein	0	0	0
POV2_10460		hypothetical protein	0	0	0
POV2_10470		molybdenum cofactor sulfurase	0	0	0
POV2_10480		hypothetical protein	0	0	0
POV2_10490	ndH	NADH dehydrogenase	0	1	0	K03885	NADH dehydrogenase [EC:1.6.99.3]	ko00190 Oxidative phosphorylation
POV2_t00110		tRNA-Lys	0	0	0
POV2_t00120		tRNA-Pro	0	0	0
POV2_t00130		tRNA-Asn	0	0	0
POV2_10500		hypothetical protein	0	0	0
POV2_10510		hypothetical protein	0	0	0
POV2_10520	clpB	chaperone protein ClpB	0	1	0	K03695	ATP-dependent Clp protease ATP-binding subunit ClpB	ko04213 Longevity regulating pathway - multiple species, DISEASE H00754 3-Methylglutaconic aciduria
POV2_10530		laccase domain protein	0	1	0	K05810	polyphenol oxidase [EC:1.10.3.-]
POV2_10540	rluD	pseudouridine synthase	0	1	0	K06180	23S rRNA pseudouridine1911/1915/1917 synthase [EC:5.4.99.23]
POV2_10550	bamD	outer membrane protein assembly factor BamD	0	1	0	K05807	outer membrane protein assembly factor BamD
POV2_10560		hypothetical protein	0	1	0	K06950	uncharacterized protein
POV2_10570		PAS domain-containing sensor histidine kinase	0	1	1	K02668	two-component system, NtrC family, sensor histidine kinase PilS [EC:2.7.13.3]	ko02020 Two-component system	VF0082	Type IV pili	Attaches to host cells, but not to mucin, causing a twitching motility that allows the bacteria to move along the cell surface; biofilm formation	68.45
POV2_10580	pilR	type 4 fimbriae expression regulatory protein PilR	0	1	1	K02667	two-component system, NtrC family, response regulator PilR	ko02020 Two-component system	VF0082	Type IV pili	Attaches to host cells, but not to mucin, causing a twitching motility that allows the bacteria to move along the cell surface; biofilm formation	85.17
POV2_10590		glycine oxidase ThiO	0	1	0	K03153	glycine oxidase [EC:1.4.3.19]	ko00730 Thiamine metabolism, ko01100 Metabolic pathways
POV2_10600		hypothetical protein	0	0	0
POV2_10610		hypothetical protein	0	1	0	K02671	type IV pilus assembly protein PilV
POV2_10620		hypothetical protein	0	1	0	K02672	type IV pilus assembly protein PilW
POV2_10630		hypothetical protein	0	0	0
POV2_10640		hypothetical protein	0	0	0
POV2_10650		hypothetical protein	0	1	0	K02674	type IV pilus assembly protein PilY1
POV2_10660	pilE	type 4 fimbrial biogenesis protein PilE	0	1	1	K02655	type IV pilus assembly protein PilE		VF0431	Type IV pili	Plays a role in adherence	60
POV2_10670	ispH	4-hydroxy-3-methylbut-2-enyl diphosphate reductase	0	1	0	K03527	4-hydroxy-3-methylbut-2-en-1-yl diphosphate reductase [EC:1.17.7.4]	ko00900 Terpenoid backbone biosynthesis, ko01100 Metabolic pathways, ko01110 Biosynthesis of secondary metabolites, ko01130 Biosynthesis of antibiotics
POV2_10680		peptidyl-prolyl cis-trans isomerase	0	1	0	K03774	FKBP-type peptidyl-prolyl cis-trans isomerase SlpA [EC:5.2.1.8]
POV2_10690	lspA	lipoprotein signal peptidase	0	1	0	K03101	signal peptidase II [EC:3.4.23.36]	ko03060 Protein export
POV2_10700	ileS	isoleucine--tRNA ligase	0	1	0	K01870	isoleucyl-tRNA synthetase [EC:6.1.1.5]	ko00970 Aminoacyl-tRNA biosynthesis
POV2_10710		riboflavin biosynthesis protein	0	1	0	K11753	riboflavin kinase / FMN adenylyltransferase [EC:2.7.1.26 2.7.7.2]	ko00740 Riboflavin metabolism, ko01100 Metabolic pathways, ko01110 Biosynthesis of secondary metabolites
POV2_10720		putative lipid II flippase MurJ	0	1	0	K03980	putative peptidoglycan lipid II flippase
POV2_10730	rpsT	30S ribosomal protein S20	0	1	0	K02968	small subunit ribosomal protein S20	ko03010 Ribosome
POV2_10740		hypothetical protein	0	1	0	K05805	CreA protein
POV2_10750	proB	glutamate 5-kinase	0	1	0	K00931	glutamate 5-kinase [EC:2.7.2.11]	ko00330 Arginine and proline metabolism, ko00332 Carbapenem biosynthesis, ko01100 Metabolic pathways, ko01130 Biosynthesis of antibiotics, ko01230 Biosynthesis of amino acids
POV2_10760	obg	GTPase Obg	0	1	0	K03979	GTPase [EC:3.6.5.-]
POV2_10770	rpmA	50S ribosomal protein L27	0	1	0	K02899	large subunit ribosomal protein L27	ko03010 Ribosome
POV2_10780	rplU	50S ribosomal protein L21	0	1	0	K02888	large subunit ribosomal protein L21	ko03010 Ribosome
POV2_10790	ispB	octaprenyl diphosphate synthase	0	1	0	K02523	octaprenyl-diphosphate synthase [EC:2.5.1.90]	ko00900 Terpenoid backbone biosynthesis, ko01110 Biosynthesis of secondary metabolites
POV2_10800		hypothetical protein	0	0	0
POV2_10810		peptidyl-prolyl cis-trans isomerase	0	1	0	K03773	FKBP-type peptidyl-prolyl cis-trans isomerase FklB [EC:5.2.1.8]
POV2_10820		deoxyribodipyrimidine photo-lyase	0	1	0	K06876	deoxyribodipyrimidine photolyase-related protein
POV2_10830		hypothetical protein	0	1	0	K02342	DNA polymerase III subunit epsilon [EC:2.7.7.7]	ko00230 Purine metabolism, ko00240 Pyrimidine metabolism, ko01100 Metabolic pathways, ko03030 DNA replication, ko03430 Mismatch repair, ko03440 Homologous recombination
POV2_10840		hypothetical protein	0	0	0
POV2_10850		UPF0114 protein	0	0	0
POV2_10860		hypothetical protein	0	0	0
POV2_10870		ATP-dependent protease	0	0	0
POV2_10880		hypothetical protein	0	0	0
POV2_10890		energy-dependent translational throttle protein EttA	0	0	0
POV2_10900	morA	motility regulator	0	0	0
POV2_10910	glyA2	serine hydroxymethyltransferase 3	0	1	0	K00600	glycine hydroxymethyltransferase [EC:2.1.2.1]	ko00260 Glycine, serine and threonine metabolism, ko00460 Cyanoamino acid metabolism, ko00630 Glyoxylate and dicarboxylate metabolism, ko00670 One carbon pool by folate, ko00680 Methane metabolism, ko01100 Metabolic pathways, ko01110 Biosynthesis of secondary metabolites, ko01120 Microbial metabolism in diverse environments, ko01130 Biosynthesis of antibiotics, ko01200 Carbon metabolism, ko01230 …
POV2_10920		cyclic diguanosine monophosphate-binding protein	0	0	0
POV2_10930	radA	DNA repair protein RadA	0	1	0	K04485	DNA repair protein RadA/Sms
POV2_10940		hypothetical protein	0	0	0
POV2_10950		hypothetical protein	0	1	0	K09794	uncharacterized protein
POV2_10960		diguanylate phosphodiesterase	0	0	0
POV2_10970	mscL	large-conductance mechanosensitive channel	0	1	0	K03282	large conductance mechanosensitive channel
POV2_10980		hemolysin	0	0	0
POV2_10990		ferredoxin--NADP(+) reductase	0	1	0	K00528	ferredoxin/flavodoxin---NADP+ reductase [EC:1.18.1.2 1.19.1.1]
POV2_11000		c4-dicarboxylate-binding protein	0	1	0	K11688	C4-dicarboxylate-binding protein DctP	ko02020 Two-component system
POV2_11010	rlmG	ribosomal RNA large subunit methyltransferase G	0	1	0	K11391	23S rRNA (guanine1835-N2)-methyltransferase [EC:2.1.1.174]
POV2_11020		hypothetical protein	0	0	0
POV2_11030		ubiquinol oxidase subunit II, cyanide insensitive	0	1	0	K00426	cytochrome bd ubiquinol oxidase subunit II [EC:1.10.3.14]	ko00190 Oxidative phosphorylation, ko01100 Metabolic pathways, ko02020 Two-component system
POV2_11040		cytochrome ubiquinol oxidase subunit I	0	1	0	K00425	cytochrome bd ubiquinol oxidase subunit I [EC:1.10.3.14]	ko00190 Oxidative phosphorylation, ko01100 Metabolic pathways, ko02020 Two-component system
POV2_11050		MFS transporter	0	0	0
POV2_11060	thiJ	oxidative-stress-resistance chaperone	0	1	0	K03152	protein deglycase [EC:3.5.1.124]
POV2_11070		transporter	0	1	0	K06901	putative MFS transporter, AGZA family, xanthine/uracil permease
POV2_11080	trmA	tRNA/tmRNA (uracil-C(5))-methyltransferase	0	1	0	K00557	tRNA (uracil-5-)-methyltransferase [EC:2.1.1.35]
POV2_11090		DUF4345 domain-containing protein	0	0	0
POV2_11100		hypothetical protein	0	0	0
POV2_11110		metallopeptidase	0	1	0	K07054	uncharacterized protein
POV2_11120		serine protein kinase RIO	0	1	0	K07178	RIO kinase 1 [EC:2.7.11.1]	ko03008 Ribosome biogenesis in eukaryotes
POV2_11130		hypothetical protein	0	0	0
POV2_11140		transcriptional regulator	0	0	0
POV2_11150		3-beta hydroxysteroid dehydrogenase	0	1	0	K07118	uncharacterized protein
POV2_11160		hypothetical protein	0	1	0	K09956	uncharacterized protein
POV2_11170		hypothetical protein	0	0	0
POV2_11180		bifunctional transcriptional regulator/O6-methylguanine-DNA methyltransferase	0	1	0	K10778	AraC family transcriptional regulator, regulatory protein of adaptative response / methylated-DNA-[protein]-cysteine methyltransferase [EC:2.1.1.63]
POV2_11190		acetyl-CoA acetyltransferase	0	1	0	K00626	acetyl-CoA C-acetyltransferase [EC:2.3.1.9]	ko00071 Fatty acid degradation, ko00072 Synthesis and degradation of ketone bodies, ko00280 Valine, leucine and isoleucine degradation, ko00310 Lysine degradation, ko00362 Benzoate degradation, ko00380 Tryptophan metabolism, ko00620 Pyruvate metabolism, ko00630 Glyoxylate and dicarboxylate metabolism, ko00640 Propanoate metabolism, ko00650 Butanoate metabolism, ko00720 Carbon fixation pathways in…
POV2_11200		3-oxoacyl-ACP reductase	0	1	0	K00059	3-oxoacyl-[acyl-carrier protein] reductase [EC:1.1.1.100]	ko00061 Fatty acid biosynthesis, ko00333 Prodigiosin biosynthesis, ko00780 Biotin metabolism, ko01100 Metabolic pathways, ko01130 Biosynthesis of antibiotics, ko01212 Fatty acid metabolism
POV2_11210	speA	biosynthetic arginine decarboxylase	0	1	0	K01585	arginine decarboxylase [EC:4.1.1.19]	ko00330 Arginine and proline metabolism, ko01100 Metabolic pathways
POV2_11220		translation initiation factor	0	1	0	K03113	translation initiation factor 1	ko03013 RNA transport
POV2_11230		hypothetical protein	0	0	0
POV2_11240		NUDIX hydrolase	0	0	0
POV2_11250		hypothetical protein	0	0	0
POV2_11260		diguanylate cyclase response regulator	0	0	0
POV2_11270	ctpL	methyl-accepting chemotaxis protein CtpL	0	1	0	K03406	methyl-accepting chemotaxis protein	ko02020 Two-component system, ko02030 Bacterial chemotaxis
POV2_11280	dsbD1	thiol:disulfide interchange protein DsbD 1	0	1	0	K04084	thiol:disulfide interchange protein DsbD [EC:1.8.1.8]
POV2_11290	aroQ	3-dehydroquinate dehydratase	0	1	0	K03786	3-dehydroquinate dehydratase II [EC:4.2.1.10]	ko00400 Phenylalanine, tyrosine and tryptophan biosynthesis, ko01100 Metabolic pathways, ko01110 Biosynthesis of secondary metabolites, ko01130 Biosynthesis of antibiotics, ko01230 Biosynthesis of amino acids
POV2_11300	accB	biotin carboxyl carrier protein of acetyl-CoA carboxylase	0	1	0	K02160	acetyl-CoA carboxylase biotin carboxyl carrier protein	ko00061 Fatty acid biosynthesis, ko00620 Pyruvate metabolism, ko00640 Propanoate metabolism, ko00720 Carbon fixation pathways in prokaryotes, ko01100 Metabolic pathways, ko01110 Biosynthesis of secondary metabolites, ko01120 Microbial metabolism in diverse environments, ko01130 Biosynthesis of antibiotics, ko01200 Carbon metabolism, ko01212 Fatty acid metabolism
POV2_11310	accC	biotin carboxylase	0	1	0	K01961	acetyl-CoA carboxylase, biotin carboxylase subunit [EC:6.4.1.2 6.3.4.14]	ko00061 Fatty acid biosynthesis, ko00620 Pyruvate metabolism, ko00640 Propanoate metabolism, ko00720 Carbon fixation pathways in prokaryotes, ko01100 Metabolic pathways, ko01110 Biosynthesis of secondary metabolites, ko01120 Microbial metabolism in diverse environments, ko01130 Biosynthesis of antibiotics, ko01200 Carbon metabolism, ko01212 Fatty acid metabolism
POV2_11320	prmA	ribosomal protein L11 methyltransferase	0	1	0	K02687	ribosomal protein L11 methyltransferase [EC:2.1.1.-]
POV2_11330		hypothetical protein	0	0	0
POV2_11340		hypothetical protein	0	0	0
POV2_11350	dusB	tRNA-dihydrouridine synthase B	0	1	0	K05540	tRNA-dihydrouridine synthase B [EC:1.-.-.-]
POV2_11360	fis	DNA-binding protein Fis	0	1	0	K03557	Fis family transcriptional regulator, factor for inversion stimulation protein	ko05111 Biofilm formation - Vibrio cholerae
POV2_11370	purH	bifunctional purine biosynthesis protein PurH	0	1	0	K00602	phosphoribosylaminoimidazolecarboxamide formyltransferase / IMP cyclohydrolase [EC:2.1.2.3 3.5.4.10]	ko00230 Purine metabolism, ko00670 One carbon pool by folate, ko01100 Metabolic pathways, ko01110 Biosynthesis of secondary metabolites, ko01130 Biosynthesis of antibiotics, ko01523 Antifolate resistance
POV2_11380	purD	phosphoribosylamine--glycine ligase	0	1	0	K01945	phosphoribosylamine---glycine ligase [EC:6.3.4.13]	ko00230 Purine metabolism, ko01100 Metabolic pathways, ko01110 Biosynthesis of secondary metabolites, ko01130 Biosynthesis of antibiotics
POV2_11390	retS	hybrid sensor histidine kinase/response regulator	0	0	0
POV2_11400		UPF0056 inner membrane protein	0	1	0	K05595	multiple antibiotic resistance protein
POV2_11410		allophanate hydrolase	0	1	0	K01457	allophanate hydrolase [EC:3.5.1.54]	ko00220 Arginine biosynthesis, ko00791 Atrazine degradation, ko01100 Metabolic pathways, ko01120 Microbial metabolism in diverse environments
POV2_11420		GntR family transcriptional regulator	0	0	0
POV2_11430		urea ABC transporter substrate-binding protein	0	1	0	K11959	urea transport system substrate-binding protein	ko02010 ABC transporters
POV2_11440		branched-chain amino acid ABC transporter permease	0	1	0	K11960	urea transport system permease protein	ko02010 ABC transporters
POV2_11450		branched-chain amino acid ABC transporter permease	0	1	0	K11961	urea transport system permease protein	ko02010 ABC transporters
POV2_11460		ABC transporter ATP-binding protein	0	1	0	K11962	urea transport system ATP-binding protein	ko02010 ABC transporters
POV2_11470		ABC transporter ATP-binding protein	0	1	0	K11963	urea transport system ATP-binding protein	ko02010 ABC transporters
POV2_11480		hypothetical protein	0	0	0
POV2_11490	ureD2	urease accessory protein UreD 2	0	1	0	K03190	urease accessory protein
POV2_11510	pitA	L-methionine sulfoximine/L-methionine sulfone acetyltransferase	0	1	0	K03823	phosphinothricin acetyltransferase [EC:2.3.1.183]	ko00440 Phosphonate and phosphinate metabolism, ko01130 Biosynthesis of antibiotics
POV2_11530	ureC	urease subunit alpha	0	1	1	K01428	urease subunit alpha [EC:3.5.1.5]	ko00220 Arginine biosynthesis, ko00230 Purine metabolism, ko00791 Atrazine degradation, ko01100 Metabolic pathways, ko01120 Microbial metabolism in diverse environments, ko05120 Epithelial cell signaling in Helicobacter pylori infection	VF0050	Urease	An important colonization factor, contributes to acid resistance, epithelial cell damage, chemotactic behaviour, and nitrogen metabolism	63.84
POV2_11540		hypothetical protein	0	1	0	K01679	fumarate hydratase, class II [EC:4.2.1.2]	ko00020 Citrate cycle (TCA cycle), ko00620 Pyruvate metabolism, ko00720 Carbon fixation pathways in prokaryotes, ko01100 Metabolic pathways, ko01110 Biosynthesis of secondary metabolites, ko01120 Microbial metabolism in diverse environments, ko01130 Biosynthesis of antibiotics, ko01200 Carbon metabolism, ko04934 Cushing syndrome, ko05200 Pathways in cancer, ko05211 Renal cell carcinoma
POV2_11550		hypothetical protein	0	0	0
POV2_11560		hypothetical protein	0	0	0
POV2_11570		oxaloacetate decarboxylase	0	1	0	K01003	oxaloacetate decarboxylase [EC:4.1.1.112]	ko00620 Pyruvate metabolism, ko01100 Metabolic pathways
POV2_11580		type IV pilin biogenesis protein	1	1	0	K02455	general secretion pathway protein F	ko03070 Bacterial secretion system, ko05111 Biofilm formation - Vibrio cholerae
POV2_11590		hypothetical protein	0	1	0	K02030	polar amino acid transport system substrate-binding protein
POV2_11600		hypothetical protein	0	1	0	K02424	cystine transport system substrate-binding protein	ko02010 ABC transporters
POV2_11610		hypothetical protein	0	1	0	K10439	ribose transport system substrate-binding protein	ko02010 ABC transporters, ko02030 Bacterial chemotaxis
POV2_11620		hypothetical protein	0	0	0
POV2_11630		hypothetical protein	0	0	0
POV2_11640		hypothetical protein	0	0	0
POV2_11650		membrane protein	0	1	0	K07027	glycosyltransferase 2 family protein
POV2_11660		heat-shock protein	0	1	0	K04046	hypothetical chaperone protein
POV2_11670		UPF0313 protein	0	0	0
POV2_11680		sensor domain-containing diguanylate cyclase	0	0	0
POV2_11690		sensor domain-containing diguanylate cyclase	0	0	0
POV2_11700	alr	alanine racemase, biosynthetic	0	1	0	K01775	alanine racemase [EC:5.1.1.1]	ko00473 D-Alanine metabolism, ko01100 Metabolic pathways, ko01502 Vancomycin resistance
POV2_11710	dnaB	replicative DNA helicase	0	1	0	K02314	replicative DNA helicase [EC:3.6.4.12]	ko03030 DNA replication, ko04112 Cell cycle - Caulobacter
POV2_11720	rplI	50S ribosomal protein L9	0	1	0	K02939	large subunit ribosomal protein L9	ko03010 Ribosome
POV2_11730		hypothetical protein	0	0	0
POV2_11740	rpsR	30S ribosomal protein S18	0	1	0	K02963	small subunit ribosomal protein S18	ko03010 Ribosome
POV2_11750	rpsF	30S ribosomal protein S6	0	1	0	K02990	small subunit ribosomal protein S6	ko03010 Ribosome
POV2_11760	rlmB	23S rRNA (guanosine-2'-O-)-methyltransferase RlmB	0	1	0	K03218	23S rRNA (guanosine2251-2'-O)-methyltransferase [EC:2.1.1.185]
POV2_11770	rnr	ribonuclease R	0	1	0	K12573	ribonuclease R [EC:3.1.-.-]	ko03018 RNA degradation
POV2_t00140		tRNA-Leu	0	0	0
POV2_11780		methyl-accepting chemotaxis protein	0	1	0	K03406	methyl-accepting chemotaxis protein	ko02020 Two-component system, ko02030 Bacterial chemotaxis
POV2_11790	purA	adenylosuccinate synthetase	0	1	0	K01939	adenylosuccinate synthase [EC:6.3.4.4]	ko00230 Purine metabolism, ko00250 Alanine, aspartate and glutamate metabolism, ko01100 Metabolic pathways
POV2_11800	hisZ	ATP phosphoribosyltransferase regulatory subunit	0	1	0	K02502	ATP phosphoribosyltransferase regulatory subunit	ko00340 Histidine metabolism, ko01100 Metabolic pathways, ko01110 Biosynthesis of secondary metabolites, ko01230 Biosynthesis of amino acids
POV2_11810		protein HflC	0	1	0	K04087	membrane protease subunit HflC [EC:3.4.-.-]
POV2_11820		protease modulator HflK	0	1	0	K04088	membrane protease subunit HflK [EC:3.4.-.-]
POV2_11830	hflX	GTPase HflX	0	1	0	K03665	GTPase
POV2_11840	hfq	RNA-binding protein Hfq	0	1	0	K03666	host factor-I protein	ko02024 Quorum sensing, ko03018 RNA degradation, ko05111 Biofilm formation - Vibrio cholerae
POV2_11850	miaA	tRNA dimethylallyltransferase	0	1	0	K00791	tRNA dimethylallyltransferase [EC:2.5.1.75]	ko00908 Zeatin biosynthesis, ko01100 Metabolic pathways, ko01110 Biosynthesis of secondary metabolites
POV2_11860	mutL	DNA mismatch repair protein MutL	0	1	0	K03572	DNA mismatch repair protein MutL	ko03430 Mismatch repair
POV2_11870	amiB	N-acetylmuramoyl-L-alanine amidase	0	1	0	K01448	N-acetylmuramoyl-L-alanine amidase [EC:3.5.1.28]	ko01503 Cationic antimicrobial peptide (CAMP) resistance
POV2_11880		tRNA (N6-adenosine(37)-N6)-threonylcarbamoyltransferase complex ATPase TsaE	0	1	0	K06925	tRNA threonylcarbamoyladenosine biosynthesis protein TsaE
POV2_11890		bifunctional NAD(P)H-hydrate repair enzyme	0	1	0	K17759	NAD(P)H-hydrate epimerase [EC:5.1.99.6]
POV2_11900	queG	epoxyqueuosine reductase	0	1	0	K18979	epoxyqueuosine reductase [EC:1.17.99.6]
POV2_11910	orn	oligoribonuclease	0	1	0	K13288	oligoribonuclease [EC:3.1.-.-]	ko03008 Ribosome biogenesis in eukaryotes
POV2_11920		hypothetical protein	0	0	0
POV2_11930	rsgA	putative ribosome biogenesis GTPase RsgA	0	1	0	K06949	ribosome biogenesis GTPase / thiamine phosphate phosphatase [EC:3.6.1.- 3.1.3.100]	ko00730 Thiamine metabolism, ko01100 Metabolic pathways
POV2_11940	motB	flagellar motor protein MotB	0	1	0	K02557	chemotaxis protein MotB	ko02030 Bacterial chemotaxis, ko02040 Flagellar assembly
POV2_11950	motA	flagellar motor protein MotA	0	1	0	K02556	chemotaxis protein MotA	ko02020 Two-component system, ko02030 Bacterial chemotaxis, ko02040 Flagellar assembly
POV2_11960		HDOD domain-containing protein	0	0	0
POV2_11970		hypothetical protein	0	1	0	K01011	thiosulfate/3-mercaptopyruvate sulfurtransferase [EC:2.8.1.1 2.8.1.2]	ko00270 Cysteine and methionine metabolism, ko00920 Sulfur metabolism, ko01100 Metabolic pathways, ko01120 Microbial metabolism in diverse environments, ko04122 Sulfur relay system
POV2_11980		hypothetical protein	0	1	0	K01613	phosphatidylserine decarboxylase [EC:4.1.1.65]	ko00564 Glycerophospholipid metabolism, ko01100 Metabolic pathways, ko01110 Biosynthesis of secondary metabolites
POV2_11990		hypothetical protein	0	0	0
POV2_12000	fimX	protein FimX	0	1	0	K21025	multidomain signaling protein FimX	ko02025 Biofilm formation - Pseudomonas aeruginosa
POV2_12010		phosphoserine phosphatase SerB	0	1	0	K01079	phosphoserine phosphatase [EC:3.1.3.3]	ko00260 Glycine, serine and threonine metabolism, ko00680 Methane metabolism, ko01100 Metabolic pathways, ko01120 Microbial metabolism in diverse environments, ko01130 Biosynthesis of antibiotics, ko01200 Carbon metabolism, ko01230 Biosynthesis of amino acids
POV2_12020		hypothetical protein	0	0	0
POV2_12030		hypothetical protein	0	0	0
POV2_12040		hypothetical protein	0	1	0	K09857	uncharacterized protein
POV2_12050	parC	DNA topoisomerase 4 subunit A	0	1	0	K02621	topoisomerase IV subunit A [EC:5.99.1.-]
POV2_12060		hypothetical protein	0	1	0	K06985	aspartyl protease family protein	ko04112 Cell cycle - Caulobacter
POV2_12070		hypothetical protein	0	0	0
POV2_12080	parE	DNA topoisomerase 4 subunit B	0	1	0	K02622	topoisomerase IV subunit B [EC:5.99.1.-]
POV2_12090		hypothetical protein	0	1	0	K07000	uncharacterized protein
POV2_12100	cpdA	3',5'-cyclic adenosine monophosphate phosphodiesterase CpdA	0	1	0	K03651	3',5'-cyclic-AMP phosphodiesterase [EC:3.1.4.53]	ko00230 Purine metabolism, ko02025 Biofilm formation - Pseudomonas aeruginosa
POV2_12110		hypothetical protein	0	1	0	K09920	uncharacterized protein
POV2_12120	aspP	adenosine diphosphate sugar pyrophosphatase	0	1	0	K01515	ADP-ribose pyrophosphatase [EC:3.6.1.13]	ko00230 Purine metabolism
POV2_12130		nitrate reductase	0	0	0
POV2_12140	thiC	phosphomethylpyrimidine synthase	0	1	0	K03147	phosphomethylpyrimidine synthase [EC:4.1.99.17]	ko00730 Thiamine metabolism, ko01100 Metabolic pathways
POV2_12150		channel protein TolC	1	1	0	K12340	outer membrane protein	ko01501 beta-Lactam resistance, ko01503 Cationic antimicrobial peptide (CAMP) resistance, ko02020 Two-component system, ko03070 Bacterial secretion system, ko04626 Plant-pathogen interaction, ko05133 Pertussis
POV2_12160	waaA	3-deoxy-D-manno-octulosonic acid transferase	0	1	1	K02527	3-deoxy-D-manno-octulosonic-acid transferase [EC:2.4.99.12 2.4.99.13 2.4.99.14 2.4.99.15]	ko00540 Lipopolysaccharide biosynthesis, ko01100 Metabolic pathways	VF0085	LPS	Mediates biological effects including resistance to serum killing and phagocytosis; the binding to normal CFTR (cystic fibrosis transmembrane conductance regulator) and invasion of host cells may make a contribution to virulence in the human eye; internalization by binding to normal CFTR protein expressed by airway epithelial cells followed by desquamation of bacteria-laden epithelial cells, cons…	77.11
POV2_12170		transcriptional regulator	0	0	0
POV2_12180		multidrug SMR transporter	0	1	0	K03297	small multidrug resistance pump
POV2_12190		FAD-dependent oxidoreductase	0	0	0
POV2_12200		aldo/keto reductase	0	0	0
POV2_12210		hypothetical protein	0	0	0
POV2_12220		acyl-CoA dehydrogenase	0	1	0	K00249	acyl-CoA dehydrogenase [EC:1.3.8.7]	ko00071 Fatty acid degradation, ko00280 Valine, leucine and isoleucine degradation, ko00410 beta-Alanine metabolism, ko00640 Propanoate metabolism, ko01100 Metabolic pathways, ko01110 Biosynthesis of secondary metabolites, ko01130 Biosynthesis of antibiotics, ko01200 Carbon metabolism, ko01212 Fatty acid metabolism, ko03320 PPAR signaling pathway
POV2_12230		acyl-CoA dehydrogenase	0	0	0
POV2_12250		hypothetical protein	0	0	0
POV2_12260		acetyltransferase	0	0	0
POV2_12270	msbA	lipid A export ATP-binding/permease protein MsbA	0	1	0	K11085	ATP-binding cassette, subfamily B, bacterial MsbA [EC:3.6.3.-]	ko02010 ABC transporters
POV2_12280		hypothetical protein	0	0	0
POV2_12290		hypothetical protein	0	0	0
POV2_12300		hypothetical protein	0	0	0
POV2_12310		hypothetical protein	0	0	0
POV2_12320		hypothetical protein	0	0	0
POV2_12330		hypothetical protein	0	0	0
POV2_12340		hypothetical protein	0	0	0
POV2_12350		glycosyl transferase	0	0	0
POV2_12360		carbamoyltransferase	0	1	0	K00612	carbamoyltransferase [EC:2.1.3.-]
POV2_12370		hypothetical protein	0	0	0
POV2_12380		hypothetical protein	0	0	0
POV2_12390		hypothetical protein	0	0	0
POV2_12400		hypothetical protein	0	0	0
POV2_12410		lipopolysaccharide core heptose(I) kinase	0	1	1	K02848	heptose I phosphotransferase [EC:2.7.1.-]	ko00540 Lipopolysaccharide biosynthesis, ko01100 Metabolic pathways	VF0085	LPS	Mediates biological effects including resistance to serum killing and phagocytosis; the binding to normal CFTR (cystic fibrosis transmembrane conductance regulator) and invasion of host cells may make a contribution to virulence in the human eye; internalization by binding to normal CFTR protein expressed by airway epithelial cells followed by desquamation of bacteria-laden epithelial cells, cons…	80.97
POV2_12420	waaG	UDP-glucose--(heptosyl) LPS alpha 1,3-glucosyltransferase WaaG	0	1	1	K02844	UDP-glucose:(heptosyl)LPS alpha-1,3-glucosyltransferase [EC:2.4.1.-]	ko00540 Lipopolysaccharide biosynthesis, ko01100 Metabolic pathways	VF0085	LPS	Mediates biological effects including resistance to serum killing and phagocytosis; the binding to normal CFTR (cystic fibrosis transmembrane conductance regulator) and invasion of host cells may make a contribution to virulence in the human eye; internalization by binding to normal CFTR protein expressed by airway epithelial cells followed by desquamation of bacteria-laden epithelial cells, cons…	82.16
POV2_12430	waaC	heptosyltransferase I	0	1	1	K02841	heptosyltransferase I [EC:2.4.-.-]	ko00540 Lipopolysaccharide biosynthesis, ko01100 Metabolic pathways	VF0085	LPS	Mediates biological effects including resistance to serum killing and phagocytosis; the binding to normal CFTR (cystic fibrosis transmembrane conductance regulator) and invasion of host cells may make a contribution to virulence in the human eye; internalization by binding to normal CFTR protein expressed by airway epithelial cells followed by desquamation of bacteria-laden epithelial cells, cons…	71.75
POV2_12440	rfaF	lipopolysaccharide heptosyltransferase II	0	1	1	K02843	heptosyltransferase II [EC:2.4.-.-]	ko00540 Lipopolysaccharide biosynthesis, ko01100 Metabolic pathways	VF0085	LPS	Mediates biological effects including resistance to serum killing and phagocytosis; the binding to normal CFTR (cystic fibrosis transmembrane conductance regulator) and invasion of host cells may make a contribution to virulence in the human eye; internalization by binding to normal CFTR protein expressed by airway epithelial cells followed by desquamation of bacteria-laden epithelial cells, cons…	84.26
POV2_12450	ilvE	branched-chain-amino-acid aminotransferase	0	1	0	K00826	branched-chain amino acid aminotransferase [EC:2.6.1.42]	ko00270 Cysteine and methionine metabolism, ko00280 Valine, leucine and isoleucine degradation, ko00290 Valine, leucine and isoleucine biosynthesis, ko00770 Pantothenate and CoA biosynthesis, ko01100 Metabolic pathways, ko01110 Biosynthesis of secondary metabolites, ko01130 Biosynthesis of antibiotics, ko01210 2-Oxocarboxylic acid metabolism, ko01230 Biosynthesis of amino acids
POV2_12460	glnE	glutamate-ammonia-ligase adenylyltransferase	0	1	0	K00982	[glutamine synthetase] adenylyltransferase / [glutamine synthetase]-adenylyl-L-tyrosine phosphorylase [EC:2.7.7.42 2.7.7.89]
POV2_12470		pyruvate dehydrogenase E1 component	0	1	0	K00163	pyruvate dehydrogenase E1 component [EC:1.2.4.1]	ko00010 Glycolysis / Gluconeogenesis, ko00020 Citrate cycle (TCA cycle), ko00620 Pyruvate metabolism, ko01100 Metabolic pathways, ko01110 Biosynthesis of secondary metabolites, ko01120 Microbial metabolism in diverse environments, ko01130 Biosynthesis of antibiotics, ko01200 Carbon metabolism
POV2_12480	aceF	acetyltransferase component of pyruvate dehydrogenase complex	0	1	0	K00627	pyruvate dehydrogenase E2 component (dihydrolipoamide acetyltransferase) [EC:2.3.1.12]	ko00010 Glycolysis / Gluconeogenesis, ko00020 Citrate cycle (TCA cycle), ko00620 Pyruvate metabolism, ko01100 Metabolic pathways, ko01110 Biosynthesis of secondary metabolites, ko01120 Microbial metabolism in diverse environments, ko01130 Biosynthesis of antibiotics, ko01200 Carbon metabolism
POV2_12490		hypothetical protein	0	0	0
POV2_12500		bifunctional diguanylate cyclase/phosphodiesterase	0	0	0
POV2_12510	msrA	peptide methionine sulfoxide reductase MsrA	0	1	0	K07304	peptide-methionine (S)-S-oxide reductase [EC:1.8.4.11]
POV2_12520		hypothetical protein	0	0	0
POV2_12530		phytoene dehydrogenase	0	1	0	K09516	all-trans-retinol 13,14-reductase [EC:1.3.99.23]	ko00830 Retinol metabolism
POV2_12540		PadR family transcriptional regulator	0	0	0
POV2_12550		HD family phosphohydrolase	0	0	0
POV2_12560	rlmJ	ribosomal RNA large subunit methyltransferase J	0	1	0	K07115	23S rRNA (adenine2030-N6)-methyltransferase [EC:2.1.1.266]
POV2_12570		2-nitropropane dioxygenase	0	1	0	K00459	nitronate monooxygenase [EC:1.13.12.16]	ko00910 Nitrogen metabolism
POV2_12580		acyl-CoA dehydrogenase	0	0	0
POV2_12590	nhaP2	K(+)/H(+) antiporter NhaP2	0	1	0	K11105	cell volume regulation protein A
POV2_12600		potassium transporter KefA	0	1	0	K05802	potassium-dependent mechanosensitive channel
POV2_12610		UPF0061 protein	0	0	0
POV2_12620		aspartate/glutamate racemase	0	1	0	K01779	aspartate racemase [EC:5.1.1.13]	ko00250 Alanine, aspartate and glutamate metabolism, ko01054 Nonribosomal peptide structures
POV2_12630		sodium:sulfate symporter	0	0	0
POV2_12640	metY	O-acetylhomoserine aminocarboxypropyltransferase	0	1	0	K01740	O-acetylhomoserine (thiol)-lyase [EC:2.5.1.49]	ko00270 Cysteine and methionine metabolism, ko01100 Metabolic pathways
POV2_12650	trx	thiol reductase thioredoxin	0	1	0	K03672	thioredoxin 2 [EC:1.8.1.8]
POV2_12660		hypothetical protein	0	0	0
POV2_12670		hypothetical protein	0	0	0
POV2_12680		hypothetical protein	0	1	0	K03496	chromosome partitioning protein
POV2_12690		3-oxoacyl-ACP synthase	0	0	0
POV2_12700		acyltransferase	0	0	0
POV2_12710		acyl carrier protein	0	1	0	K02078	acyl carrier protein	ko00999 Biosynthesis of secondary metabolites - unclassified, ko01130 Biosynthesis of antibiotics
POV2_12720		acyl carrier protein	0	1	0	K02078	acyl carrier protein	ko00999 Biosynthesis of secondary metabolites - unclassified, ko01130 Biosynthesis of antibiotics
POV2_12730		membrane protein	0	0	0
POV2_12740		AMP-binding protein	0	0	0
POV2_12750		glycosyl transferase	0	0	0
POV2_12760		glycosyl transferase	0	0	0
POV2_12770	hutH-1	histidine ammonia-lyase	0	1	0	K01745	histidine ammonia-lyase [EC:4.3.1.3]	ko00340 Histidine metabolism, ko01100 Metabolic pathways
POV2_12780		4-hydroxybenzoyl-CoA thioesterase	0	1	0	K07107	acyl-CoA thioester hydrolase [EC:3.1.2.-]
POV2_12790		outer-membrane lipoprotein carrier protein	0	0	0
POV2_12800		membrane protein	0	0	0
POV2_12810		membrane protein	0	0	0
POV2_12820		FAD-dependent oxidoreductase	0	0	0
POV2_12830		methyltransferase	0	0	0
POV2_12840		lipoprotein	0	0	0
POV2_12850		beta-ketoacyl-[acyl-carrier-protein] synthase II	0	1	0	K00647	3-oxoacyl-[acyl-carrier-protein] synthase I [EC:2.3.1.41]	ko00061 Fatty acid biosynthesis, ko00780 Biotin metabolism, ko01100 Metabolic pathways, ko01212 Fatty acid metabolism
POV2_12860		3-hydroxylacyl-ACP dehydratase	0	0	0
POV2_12870	fabG	beta-ketoacyl-ACP reductase	0	1	0	K00059	3-oxoacyl-[acyl-carrier protein] reductase [EC:1.1.1.100]	ko00061 Fatty acid biosynthesis, ko00333 Prodigiosin biosynthesis, ko00780 Biotin metabolism, ko01100 Metabolic pathways, ko01130 Biosynthesis of antibiotics, ko01212 Fatty acid metabolism
POV2_12880		beta-ketoacyl-ACP synthase II	0	1	0	K09458	3-oxoacyl-[acyl-carrier-protein] synthase II [EC:2.3.1.179]	ko00061 Fatty acid biosynthesis, ko00780 Biotin metabolism, ko01100 Metabolic pathways, ko01212 Fatty acid metabolism
POV2_12890		phosphoribosylglycinamide formyltransferase	0	0	0
POV2_12900		hypothetical protein	0	0	0
POV2_12910	hemE	uroporphyrinogen decarboxylase	0	1	0	K01599	uroporphyrinogen decarboxylase [EC:4.1.1.37]	ko00860 Porphyrin and chlorophyll metabolism, ko01100 Metabolic pathways, ko01110 Biosynthesis of secondary metabolites
POV2_12920	gltD	glutamate synthase subunit beta	0	1	0	K00266	glutamate synthase (NADPH) small chain [EC:1.4.1.13]	ko00250 Alanine, aspartate and glutamate metabolism, ko00910 Nitrogen metabolism, ko01100 Metabolic pathways, ko01110 Biosynthesis of secondary metabolites, ko01120 Microbial metabolism in diverse environments, ko01130 Biosynthesis of antibiotics, ko01230 Biosynthesis of amino acids
POV2_12930	gltB	glutamate synthase large subunit	0	1	0	K00265	glutamate synthase (NADPH) large chain [EC:1.4.1.13]	ko00250 Alanine, aspartate and glutamate metabolism, ko00910 Nitrogen metabolism, ko01100 Metabolic pathways, ko01110 Biosynthesis of secondary metabolites, ko01120 Microbial metabolism in diverse environments, ko01130 Biosynthesis of antibiotics, ko01230 Biosynthesis of amino acids
POV2_12940		hypothetical protein	0	1	0	K03112	DamX protein
POV2_12950	aroB	3-dehydroquinate synthase	0	1	0	K01735	3-dehydroquinate synthase [EC:4.2.3.4]	ko00400 Phenylalanine, tyrosine and tryptophan biosynthesis, ko01100 Metabolic pathways, ko01110 Biosynthesis of secondary metabolites, ko01130 Biosynthesis of antibiotics, ko01230 Biosynthesis of amino acids
POV2_12960	aroK	shikimate kinase	0	1	0	K00891	shikimate kinase [EC:2.7.1.71]	ko00400 Phenylalanine, tyrosine and tryptophan biosynthesis, ko01100 Metabolic pathways, ko01110 Biosynthesis of secondary metabolites, ko01130 Biosynthesis of antibiotics, ko01230 Biosynthesis of amino acids
POV2_12970	pilQ	fimbrial assembly protein PilQ	0	1	1	K02666	type IV pilus assembly protein PilQ		VF0082	Type IV pili	Attaches to host cells, but not to mucin, causing a twitching motility that allows the bacteria to move along the cell surface; biofilm formation	74.48
POV2_12980	pilP	type 4 fimbrial biogenesis protein PilP	0	1	1	K02665	type IV pilus assembly protein PilP		VF0082	Type IV pili	Attaches to host cells, but not to mucin, causing a twitching motility that allows the bacteria to move along the cell surface; biofilm formation	76.58
POV2_12990	pilO	type 4 fimbrial biogenesis protein PilO	0	1	1	K02664	type IV pilus assembly protein PilO		VF0082	Type IV pili	Attaches to host cells, but not to mucin, causing a twitching motility that allows the bacteria to move along the cell surface; biofilm formation	76.47
POV2_13000	pilN	pilus assembly protein PilN	0	1	1	K02663	type IV pilus assembly protein PilN		VF0082	Type IV pili	Attaches to host cells, but not to mucin, causing a twitching motility that allows the bacteria to move along the cell surface; biofilm formation	78.95
POV2_13010	pilM	type 4 fimbrial biogenesis protein PilM	0	1	1	K02662	type IV pilus assembly protein PilM		VF0082	Type IV pili	Attaches to host cells, but not to mucin, causing a twitching motility that allows the bacteria to move along the cell surface; biofilm formation	90.11
POV2_13020		penicillin-binding protein	0	1	0	K05366	penicillin-binding protein 1A [EC:2.4.1.129 3.4.16.4]	ko00550 Peptidoglycan biosynthesis, ko01100 Metabolic pathways, ko01501 beta-Lactam resistance
POV2_13030		malic enzyme	0	1	0	K00029	malate dehydrogenase (oxaloacetate-decarboxylating)(NADP+) [EC:1.1.1.40]	ko00620 Pyruvate metabolism, ko00710 Carbon fixation in photosynthetic organisms, ko01100 Metabolic pathways, ko01120 Microbial metabolism in diverse environments, ko01200 Carbon metabolism
POV2_13040		hypothetical protein	0	0	0
POV2_13050		nuclease	0	0	0
POV2_13060	rpmE	50S ribosomal protein L31	0	1	0	K02909	large subunit ribosomal protein L31	ko03010 Ribosome
POV2_13070	priA	primosomal protein N'	0	1	0	K04066	primosomal protein N' (replication factor Y) (superfamily II helicase) [EC:3.6.4.-]	ko03440 Homologous recombination
POV2_13080	dbpA	ATP-dependent RNA helicase	0	1	0	K05591	ATP-independent RNA helicase DbpA [EC:3.6.4.13]
POV2_13090		diguanylate cyclase	0	0	0
POV2_13100		amino acid ABC transporter substrate-binding protein	0	1	0	K02030	polar amino acid transport system substrate-binding protein
POV2_13110		membrane protein	0	0	0
POV2_13120		amino acid ABC transporter substrate-binding protein	0	1	0	K02030	polar amino acid transport system substrate-binding protein
POV2_13130		TIGR01666 family membrane protein	0	0	0
POV2_13140		sensor domain-containing diguanylate cyclase	0	0	0
POV2_13150		hypothetical protein	0	0	0
POV2_13160		hypothetical protein	0	0	0
POV2_13170		hypothetical protein	0	1	0	K07043	uncharacterized protein
POV2_13180		glucose dehydrogenase	0	1	0	K21430	aldose sugar dehydrogenase [EC:1.1.5.-]
POV2_13190		hypothetical protein	0	0	0
POV2_13200		lysophospholipase	0	0	0
POV2_13210		hypothetical protein	0	0	0
POV2_13220	fba	fructose-bisphosphate aldolase	0	1	0	K01624	fructose-bisphosphate aldolase, class II [EC:4.1.2.13]	ko00010 Glycolysis / Gluconeogenesis, ko00030 Pentose phosphate pathway, ko00051 Fructose and mannose metabolism, ko00680 Methane metabolism, ko00710 Carbon fixation in photosynthetic organisms, ko01100 Metabolic pathways, ko01110 Biosynthesis of secondary metabolites, ko01120 Microbial metabolism in diverse environments, ko01130 Biosynthesis of antibiotics, ko01200 Carbon metabolism, ko01230 Bio…
POV2_13230		lipoprotein	0	0	0
POV2_13240	pgk	phosphoglycerate kinase	0	1	0	K00927	phosphoglycerate kinase [EC:2.7.2.3]	ko00010 Glycolysis / Gluconeogenesis, ko00710 Carbon fixation in photosynthetic organisms, ko01100 Metabolic pathways, ko01110 Biosynthesis of secondary metabolites, ko01120 Microbial metabolism in diverse environments, ko01130 Biosynthesis of antibiotics, ko01200 Carbon metabolism, ko01230 Biosynthesis of amino acids
POV2_13250	epd	D-erythrose-4-phosphate dehydrogenase	0	1	0	K03472	D-erythrose 4-phosphate dehydrogenase [EC:1.2.1.72]	ko00750 Vitamin B6 metabolism, ko01100 Metabolic pathways
POV2_13260	tktA	transketolase	0	1	0	K00615	transketolase [EC:2.2.1.1]	ko00030 Pentose phosphate pathway, ko00710 Carbon fixation in photosynthetic organisms, ko01051 Biosynthesis of ansamycins, ko01100 Metabolic pathways, ko01110 Biosynthesis of secondary metabolites, ko01120 Microbial metabolism in diverse environments, ko01130 Biosynthesis of antibiotics, ko01200 Carbon metabolism, ko01230 Biosynthesis of amino acids
POV2_13270		C4-dicarboxylate ABC transporter	0	0	0
POV2_13280		LysR family transcriptional regulator	0	0	0
POV2_13290		transcriptional regulator	0	0	0
POV2_13300	metK	S-adenosylmethionine synthase	0	1	0	K00789	S-adenosylmethionine synthetase [EC:2.5.1.6]	ko00270 Cysteine and methionine metabolism, ko01100 Metabolic pathways, ko01110 Biosynthesis of secondary metabolites, ko01230 Biosynthesis of amino acids
POV2_13310	ligB	DNA ligase B	0	1	0	K01972	DNA ligase (NAD+) [EC:6.5.1.2]	ko03030 DNA replication, ko03410 Base excision repair, ko03420 Nucleotide excision repair, ko03430 Mismatch repair
POV2_13320		hypothetical protein	0	0	0
POV2_13330		hypothetical protein	0	0	0
POV2_13340	ahcY	adenosylhomocysteinase	0	1	0	K01251	adenosylhomocysteinase [EC:3.3.1.1]	ko00270 Cysteine and methionine metabolism, ko01100 Metabolic pathways
POV2_13350	metF	methylenetetrahydrofolate reductase	0	1	0	K00297	methylenetetrahydrofolate reductase (NADPH) [EC:1.5.1.20]	ko00670 One carbon pool by folate, ko00720 Carbon fixation pathways in prokaryotes, ko01100 Metabolic pathways, ko01120 Microbial metabolism in diverse environments, ko01200 Carbon metabolism, ko01523 Antifolate resistance
POV2_13360		LOG family protein	0	1	0	K06966	pyrimidine/purine-5'-nucleotide nucleosidase [EC:3.2.2.10 3.2.2.-]	ko00230 Purine metabolism, ko00240 Pyrimidine metabolism
POV2_13370		ABC transporter substrate-binding protein	0	1	0	K02030	polar amino acid transport system substrate-binding protein
POV2_13380	rhlE	ATP-dependent RNA helicase RhlE	0	1	0	K11927	ATP-dependent RNA helicase RhlE [EC:3.6.4.13]	ko03018 RNA degradation
POV2_13390		UPF0312 protein	0	0	0
POV2_13400		cytochrome b	0	0	0
POV2_13410	bioA	adenosylmethionine-8-amino-7-oxononanoate aminotransferase	0	1	0	K00833	adenosylmethionine---8-amino-7-oxononanoate aminotransferase [EC:2.6.1.62]	ko00780 Biotin metabolism, ko01100 Metabolic pathways
POV2_13420		ribosomal RNA small subunit methyltransferase E	0	1	0	K09761	16S rRNA (uracil1498-N3)-methyltransferase [EC:2.1.1.193]
POV2_13430	chpC	chemotaxis protein	0	1	1	K06598	chemosensory pili system protein ChpC	ko02020 Two-component system, ko02025 Biofilm formation - Pseudomonas aeruginosa	VF0082	Type IV pili	Attaches to host cells, but not to mucin, causing a twitching motility that allows the bacteria to move along the cell surface; biofilm formation	63.92
POV2_13440	chpB	protein-glutamate methylesterase	0	1	1	K06597	chemosensory pili system protein ChpB (putative protein-glutamate methylesterase)	ko02020 Two-component system	VF0082	Type IV pili	Attaches to host cells, but not to mucin, causing a twitching motility that allows the bacteria to move along the cell surface; biofilm formation	73.67
POV2_13450		hypothetical protein	0	1	1	K06596	chemosensory pili system protein ChpA (sensor histidine kinase/response regulator)	ko02020 Two-component system, ko02025 Biofilm formation - Pseudomonas aeruginosa	VF0082	Type IV pili	Attaches to host cells, but not to mucin, causing a twitching motility that allows the bacteria to move along the cell surface; biofilm formation	76.51
POV2_13460	pilK	methyltransferase PilK	0	0	1				VF0082	Type IV pili	Attaches to host cells, but not to mucin, causing a twitching motility that allows the bacteria to move along the cell surface; biofilm formation	76.41
POV2_13470	pilJ	protein PilJ	0	1	1	K02660	twitching motility protein PilJ	ko02020 Two-component system, ko02025 Biofilm formation - Pseudomonas aeruginosa	VF0082	Type IV pili	Attaches to host cells, but not to mucin, causing a twitching motility that allows the bacteria to move along the cell surface; biofilm formation	87.83
POV2_13480	pilI	protein PilI	0	1	1	K02659	twitching motility protein PilI	ko02020 Two-component system, ko02025 Biofilm formation - Pseudomonas aeruginosa	VF0082	Type IV pili	Attaches to host cells, but not to mucin, causing a twitching motility that allows the bacteria to move along the cell surface; biofilm formation	84.18
POV2_13490	pilH	response regulator	0	1	1	K02658	twitching motility two-component system response regulator PilH	ko02020 Two-component system, ko02025 Biofilm formation - Pseudomonas aeruginosa	VF0082	Type IV pili	Attaches to host cells, but not to mucin, causing a twitching motility that allows the bacteria to move along the cell surface; biofilm formation	93.39
POV2_13500	pilG	protein PilG	0	1	1	K02657	twitching motility two-component system response regulator PilG	ko02020 Two-component system, ko02025 Biofilm formation - Pseudomonas aeruginosa	VF0082	Type IV pili	Attaches to host cells, but not to mucin, causing a twitching motility that allows the bacteria to move along the cell surface; biofilm formation	95.2
POV2_13510	gshB	glutathione synthetase	0	1	0	K01920	glutathione synthase [EC:6.3.2.3]	ko00270 Cysteine and methionine metabolism, ko00480 Glutathione metabolism, ko01100 Metabolic pathways
POV2_13520	tonB3	transporter TonB	0	1	0	K03832	periplasmic protein TonB
POV2_13530	algH	UPF0301 protein AlgH	0	1	0	K07735	putative transcriptional regulator
POV2_13540		putative pre-16S rRNA nuclease	0	1	0	K07447	putative holliday junction resolvase [EC:3.1.-.-]
POV2_13550	pyrR	bifunctional protein PyrR	0	1	0	K02825	pyrimidine operon attenuation protein / uracil phosphoribosyltransferase [EC:2.4.2.9]	ko00240 Pyrimidine metabolism, ko01100 Metabolic pathways
POV2_13560	pyrB	aspartate carbamoyltransferase	0	1	0	K00609	aspartate carbamoyltransferase catalytic subunit [EC:2.1.3.2]	ko00240 Pyrimidine metabolism, ko00250 Alanine, aspartate and glutamate metabolism, ko01100 Metabolic pathways
POV2_13570	pyrC	dihydroorotase	0	1	0	K01465	dihydroorotase [EC:3.5.2.3]	ko00240 Pyrimidine metabolism, ko01100 Metabolic pathways
POV2_13580		hypothetical protein	0	0	0
POV2_13590		putative DNA modification/repair radical SAM protein	0	0	0
POV2_13600		hypothetical protein	0	1	0	K21929	uracil-DNA glycosylase [EC:3.2.2.27]	ko03410 Base excision repair
POV2_13610	pilU	twitching motility protein PilU	0	1	1	K02670	twitching motility protein PilU		VF0082	Type IV pili	Attaches to host cells, but not to mucin, causing a twitching motility that allows the bacteria to move along the cell surface; biofilm formation	90.31
POV2_13620	pilT	twitching mobility protein	0	1	1	K02669	twitching motility protein PilT		VF0082	Type IV pili	Attaches to host cells, but not to mucin, causing a twitching motility that allows the bacteria to move along the cell surface; biofilm formation	93.31
POV2_13630		UPF0001 protein	0	1	0	K06997	PLP dependent protein
POV2_13640	proC	pyrroline-5-carboxylate reductase	0	1	0	K00286	pyrroline-5-carboxylate reductase [EC:1.5.1.2]	ko00330 Arginine and proline metabolism, ko01100 Metabolic pathways, ko01110 Biosynthesis of secondary metabolites, ko01130 Biosynthesis of antibiotics, ko01230 Biosynthesis of amino acids
POV2_13650		hypothetical protein	0	1	0	K02221	YggT family protein
POV2_13660		UPF0235 protein	0	1	0	K09131	uncharacterized protein
POV2_13670		hypothetical protein	0	0	0
POV2_13680	metX	homoserine O-acetyltransferase	0	1	0	K00641	homoserine O-acetyltransferase/O-succinyltransferase [EC:2.3.1.31 2.3.1.46]	ko00270 Cysteine and methionine metabolism, ko00920 Sulfur metabolism, ko01100 Metabolic pathways, ko01110 Biosynthesis of secondary metabolites, ko01130 Biosynthesis of antibiotics
POV2_13690		hypothetical protein	0	0	0
POV2_13700		hypothetical protein	0	0	0
POV2_13710		non-canonical purine NTP pyrophosphatase	0	1	0	K02428	XTP/dITP diphosphohydrolase [EC:3.6.1.66]	ko00230 Purine metabolism
POV2_13720		YggW family oxidoreductase	0	0	0
POV2_13730		hypothetical protein	0	0	0
POV2_13740		alcohol dehydrogenase	0	0	0
POV2_13750		hypothetical protein	0	0	0
POV2_13760	trmB	tRNA (guanine-N(7)-)-methyltransferase	0	1	0	K03439	tRNA (guanine-N7-)-methyltransferase [EC:2.1.1.33]
POV2_13770	thiG	thiazole synthase	0	1	0	K03149	thiazole synthase [EC:2.8.1.10]	ko00730 Thiamine metabolism, ko01100 Metabolic pathways
POV2_13780	thiS	sulfur carrier protein ThiS	0	1	0	K03154	sulfur carrier protein	ko04122 Sulfur relay system
POV2_13790		DUF423 domain-containing protein	0	0	0
POV2_13800	mtgA	monofunctional biosynthetic peptidoglycan transglycosylase	0	1	0	K03814	monofunctional glycosyltransferase [EC:2.4.1.129]	ko00550 Peptidoglycan biosynthesis
POV2_13810		hypothetical protein	0	0	0
POV2_13820	rpoH	RNA polymerase sigma factor RpoH	0	1	0	K03089	RNA polymerase sigma-32 factor
POV2_13830		cell division protein FtsX	0	1	0	K09811	cell division transport system permease protein	ko02010 ABC transporters
POV2_13840		cell division ATP-binding protein FtsE	0	1	0	K09812	cell division transport system ATP-binding protein	ko02010 ABC transporters
POV2_13850	ftsY	signal recognition particle receptor FtsY	1	1	0	K03110	fused signal recognition particle receptor	ko02024 Quorum sensing, ko03060 Protein export, ko03070 Bacterial secretion system
POV2_13860		peptidase M16	0	1	0	K07263	zinc protease [EC:3.4.24.-]
POV2_13870		peptidase M16	0	1	0	K07263	zinc protease [EC:3.4.24.-]
POV2_13880		ribosomal RNA small subunit methyltransferase D	0	1	0	K08316	16S rRNA (guanine966-N2)-methyltransferase [EC:2.1.1.171]
POV2_13890		alpha/beta hydrolase	0	1	0	K07019	uncharacterized protein
POV2_13900	pelG	pellicle/biofilm biosynthesis Wzx-like polysaccharide transporter PelG	0	1	0	K21012	polysaccharide biosynthesis protein PelG	ko02025 Biofilm formation - Pseudomonas aeruginosa
POV2_13910	pelF	pellicle/biofilm biosynthesis glycosyltransferase PelF	0	1	0	K21011	polysaccharide biosynthesis protein PelF	ko02025 Biofilm formation - Pseudomonas aeruginosa
POV2_13920	pelE	pellicle/biofilm biosynthesis protein PelE	0	1	0	K21010	polysaccharide biosynthesis protein PelE	ko02025 Biofilm formation - Pseudomonas aeruginosa
POV2_13930	pelD	pellicle/biofilm biosynthesis protein PelD	0	1	0	K21009	polysaccharide biosynthesis protein PelD	ko02025 Biofilm formation - Pseudomonas aeruginosa
POV2_13940	pelC	pellicle/biofilm biosynthesis outer membrane protein PelC	0	1	0	K21008	polysaccharide biosynthesis protein PelC	ko02025 Biofilm formation - Pseudomonas aeruginosa
POV2_13950	pelB	pellicle/biofilm biosynthesis protein PelB	0	0	0
POV2_13960	pelA	hypothetical protein	0	1	0	K21006	polysaccharide biosynthesis protein PelA	ko02025 Biofilm formation - Pseudomonas aeruginosa
POV2_13970		TetR family transcriptional regulator	0	0	0
POV2_13980		hypothetical protein	0	0	0
POV2_13990	calB	putative coniferyl aldehyde dehydrogenase	0	1	0	K00154	coniferyl-aldehyde dehydrogenase [EC:1.2.1.68]
POV2_14000		hypothetical protein	0	0	0
POV2_14010		oxidoreductase	0	0	0
POV2_14020	coaD	phosphopantetheine adenylyltransferase	0	1	0	K00954	pantetheine-phosphate adenylyltransferase [EC:2.7.7.3]	ko00770 Pantothenate and CoA biosynthesis, ko01100 Metabolic pathways
POV2_14030		4Fe-4S ferredoxin	0	0	0
POV2_14040		gamma-glutamyltranspeptidase	0	1	0	K00681	gamma-glutamyltranspeptidase / glutathione hydrolase [EC:2.3.2.2 3.4.19.13]	ko00430 Taurine and hypotaurine metabolism, ko00460 Cyanoamino acid metabolism, ko00480 Glutathione metabolism, ko01100 Metabolic pathways
POV2_14050		hypothetical protein	0	0	0
POV2_14060		hypothetical protein	0	0	0
POV2_14070	mutM	formamidopyrimidine-DNA glycosylase	0	1	0	K10563	formamidopyrimidine-DNA glycosylase [EC:3.2.2.23 4.2.99.18]	ko03410 Base excision repair
POV2_14080		HDOD domain-containing protein	0	0	0
POV2_14090		SAM-dependent methyltransferase	0	1	0	K06969	23S rRNA (cytosine1962-C5)-methyltransferase [EC:2.1.1.191]
POV2_14100		hypothetical protein	0	0	0
POV2_14110		DNA-binding response regulator	0	0	0
POV2_14130	cheY-1	response regulator	0	1	0	K03413	two-component system, chemotaxis family, chemotaxis protein CheY	ko02020 Two-component system, ko02030 Bacterial chemotaxis
POV2_14140		hypothetical protein	0	0	0
POV2_14150		chemotaxis protein CheA	0	1	0	K03407	two-component system, chemotaxis family, sensor kinase CheA [EC:2.7.13.3]	ko02020 Two-component system, ko02030 Bacterial chemotaxis
POV2_14160	cheW-1	chemotaxis protein CheW	0	1	0	K03408	purine-binding chemotaxis protein CheW	ko02020 Two-component system, ko02030 Bacterial chemotaxis
POV2_14170		methyl-accepting chemotaxis protein	0	1	0	K03406	methyl-accepting chemotaxis protein	ko02020 Two-component system, ko02030 Bacterial chemotaxis
POV2_14180		chemotaxis protein CheW	0	1	0	K03408	purine-binding chemotaxis protein CheW	ko02020 Two-component system, ko02030 Bacterial chemotaxis
POV2_14190		chemotaxis protein methyltransferase	0	1	0	K00575	chemotaxis protein methyltransferase CheR [EC:2.1.1.80]	ko02020 Two-component system, ko02030 Bacterial chemotaxis
POV2_14200	cheD	putative chemoreceptor glutamine deamidase CheD	0	1	0	K03411	chemotaxis protein CheD [EC:3.5.1.44]	ko02030 Bacterial chemotaxis
POV2_14220	ilvD	dihydroxy-acid dehydratase	0	1	0	K01687	dihydroxy-acid dehydratase [EC:4.2.1.9]	ko00290 Valine, leucine and isoleucine biosynthesis, ko00770 Pantothenate and CoA biosynthesis, ko01100 Metabolic pathways, ko01110 Biosynthesis of secondary metabolites, ko01130 Biosynthesis of antibiotics, ko01210 2-Oxocarboxylic acid metabolism, ko01230 Biosynthesis of amino acids
POV2_14230		membrane protein	0	0	0
POV2_14240	folA	dihydrofolate reductase	0	1	0	K00287	dihydrofolate reductase [EC:1.5.1.3]	ko00670 One carbon pool by folate, ko00790 Folate biosynthesis, ko01100 Metabolic pathways, ko01523 Antifolate resistance
POV2_14250		GGDEF domain-containing protein	0	0	0
POV2_14260		hypothetical protein	0	0	0
POV2_14270		GTPase SAR1	0	0	0
POV2_14280	thyA	thymidylate synthase	0	1	0	K00560	thymidylate synthase [EC:2.1.1.45]	ko00240 Pyrimidine metabolism, ko00670 One carbon pool by folate, ko01100 Metabolic pathways, ko01523 Antifolate resistance
POV2_14290	lgt	prolipoprotein diacylglyceryl transferase	0	1	0	K13292	phosphatidylglycerol---prolipoprotein diacylglyceryl transferase [EC:2.5.1.145]
POV2_14300		UPF0721 transmembrane protein	0	1	0	K07090	uncharacterized protein
POV2_14310	yjaA	stress-induced protein	0	0	0
POV2_14320		hypothetical protein	0	0	0
POV2_14330		hypothetical protein	0	0	0
POV2_14340		phosphoenolpyruvate--protein phosphotransferase	0	1	0	K08484	phosphotransferase system, enzyme I, PtsP [EC:2.7.3.9]	ko02060 Phosphotransferase system (PTS)
POV2_14350	rppH	RNA pyrophosphohydrolase	0	1	0	K08311	putative (di)nucleoside polyphosphate hydrolase [EC:3.6.1.-]	ko03018 RNA degradation
POV2_14360		haloacid dehalogenase	0	0	0
POV2_14370		hypothetical protein	0	0	0
POV2_14380	ilvA1	L-threonine dehydratase	0	1	0	K01754	threonine dehydratase [EC:4.3.1.19]	ko00260 Glycine, serine and threonine metabolism, ko00290 Valine, leucine and isoleucine biosynthesis, ko01100 Metabolic pathways, ko01110 Biosynthesis of secondary metabolites, ko01130 Biosynthesis of antibiotics, ko01200 Carbon metabolism, ko01230 Biosynthesis of amino acids
POV2_14390	rpiA	ribose-5-phosphate isomerase A	0	1	0	K01807	ribose 5-phosphate isomerase A [EC:5.3.1.6]	ko00030 Pentose phosphate pathway, ko00710 Carbon fixation in photosynthetic organisms, ko01100 Metabolic pathways, ko01110 Biosynthesis of secondary metabolites, ko01120 Microbial metabolism in diverse environments, ko01130 Biosynthesis of antibiotics, ko01200 Carbon metabolism, ko01230 Biosynthesis of amino acids
POV2_14400		secretion pathway ATPase	1	1	0	K02454	general secretion pathway protein E	ko03070 Bacterial secretion system, ko05111 Biofilm formation - Vibrio cholerae
POV2_14410		hypothetical protein	0	0	0
POV2_14420		peptidoglycan-binding protein	0	1	0	K21470	L,D-transpeptidase YcbB
POV2_14430		paraslipin	0	0	0
POV2_14440		hypothetical protein	0	1	0	K07340	inner membrane protein
POV2_14450		amino acid ABC transporter substrate-binding protein	0	0	0
POV2_14460	potE	putrescine-ornithine antiporter	0	1	0	K03756	putrescine:ornithine antiporter
POV2_14470	ldcA	lysine-specific pyridoxal 5'-phosphate-dependent carboxylase LdcA	0	1	0	K01584	arginine decarboxylase [EC:4.1.1.19]	ko00330 Arginine and proline metabolism, ko01100 Metabolic pathways
POV2_14480		arginine decarboxylase	0	1	0	K01584	arginine decarboxylase [EC:4.1.1.19]	ko00330 Arginine and proline metabolism, ko01100 Metabolic pathways
POV2_14490	gcvH2	glycine cleavage system H protein 2	0	1	0	K02437	glycine cleavage system H protein	ko00260 Glycine, serine and threonine metabolism, ko00630 Glyoxylate and dicarboxylate metabolism, ko01100 Metabolic pathways, ko01110 Biosynthesis of secondary metabolites, ko01130 Biosynthesis of antibiotics, ko01200 Carbon metabolism
POV2_14500	gcvT	aminomethyltransferase	0	1	0	K00605	aminomethyltransferase [EC:2.1.2.10]	ko00260 Glycine, serine and threonine metabolism, ko00630 Glyoxylate and dicarboxylate metabolism, ko00670 One carbon pool by folate, ko01100 Metabolic pathways, ko01110 Biosynthesis of secondary metabolites, ko01130 Biosynthesis of antibiotics, ko01200 Carbon metabolism
POV2_14510		binding-protein-dependent transport system inner membrane protein	0	1	0	K02011	iron(III) transport system permease protein	ko02010 ABC transporters
POV2_14520		putative binding protein component of ABC iron transporter	0	1	0	K02012	iron(III) transport system substrate-binding protein	ko02010 ABC transporters
POV2_14530		acyl-CoA synthetase	0	1	0	K00666	fatty-acyl-CoA synthase [EC:6.2.1.-]
POV2_14540	fabY	beta-ketoacyl-[acyl-carrier-protein] synthase FabY	0	1	0	K18473	acetoacetyl-[acyl-carrier protein] synthase [EC:2.3.1.180]	ko00061 Fatty acid biosynthesis, ko01100 Metabolic pathways, ko01212 Fatty acid metabolism
POV2_14550	cysQ	3'(2'),5'-bisphosphate nucleotidase CysQ	0	1	0	K01082	3'(2'), 5'-bisphosphate nucleotidase [EC:3.1.3.7]	ko00920 Sulfur metabolism, ko01100 Metabolic pathways, ko01120 Microbial metabolism in diverse environments, ko01130 Biosynthesis of antibiotics
POV2_14560		ADP compounds hydrolase NudE	0	1	0	K08312	ADP-ribose diphosphatase [EC:3.6.1.-]	ko00230 Purine metabolism
POV2_14570		hydrolase	0	1	0	K20881	5'-nucleotidase [EC:3.1.3.5]	ko00230 Purine metabolism, ko00240 Pyrimidine metabolism, ko00760 Nicotinate and nicotinamide metabolism, ko01100 Metabolic pathways, ko01110 Biosynthesis of secondary metabolites
POV2_14580		transcriptional regulator	0	0	0
POV2_14590	fdhD	sulfurtransferase FdhD	0	1	0	K02379	FdhD protein
POV2_14600		oxidoreductase	0	0	0
POV2_14610		hypothetical protein	0	0	0
POV2_14620		hypothetical protein	0	1	0	K07107	acyl-CoA thioester hydrolase [EC:3.1.2.-]
POV2_14630		iron-containing alcohol dehydrogenase	0	0	0
POV2_14640		acyl-CoA dehydrogenase	0	0	0
POV2_14650		3-hydroxyacyl-CoA dehydrogenase	0	1	0	K07516	3-hydroxyacyl-CoA dehydrogenase [EC:1.1.1.35]	ko00071 Fatty acid degradation, ko00362 Benzoate degradation, ko00650 Butanoate metabolism, ko01100 Metabolic pathways, ko01120 Microbial metabolism in diverse environments, ko01200 Carbon metabolism, ko01212 Fatty acid metabolism
POV2_14660		transcriptional regulator	0	0	0
POV2_14670		hypothetical protein	0	0	0
POV2_14680		phosphodiesterase	0	0	0
POV2_14690		hypothetical protein	0	0	0
POV2_14700		hypothetical protein	0	0	0
POV2_14710		hypothetical protein	0	0	0
POV2_14720		nitroreductase	0	0	0
POV2_14730		methyltransferase	0	1	0	K06969	23S rRNA (cytosine1962-C5)-methyltransferase [EC:2.1.1.191]
POV2_14740		hypothetical protein	0	0	0
POV2_14750		hypothetical protein	0	1	0	K06995	uncharacterized protein
POV2_14760		exopolyphosphatase	0	0	0
POV2_14770		ABC transporter permease	0	1	0	K02066	phospholipid/cholesterol/gamma-HCH transport system permease protein	ko02010 ABC transporters
POV2_14780		ABC transporter ATP-binding protein	0	1	0	K02065	phospholipid/cholesterol/gamma-HCH transport system ATP-binding protein	ko02010 ABC transporters
POV2_14790		hypothetical protein	0	1	0	K02067	phospholipid/cholesterol/gamma-HCH transport system substrate-binding protein	ko02010 ABC transporters
POV2_14800		hypothetical protein	0	1	0	K18480	cholesterol transport system auxiliary component
POV2_14810		tRNA-specific adenosine deaminase	0	1	0	K03365	cytosine/creatinine deaminase [EC:3.5.4.1 3.5.4.21]	ko00240 Pyrimidine metabolism, ko00330 Arginine and proline metabolism, ko01100 Metabolic pathways
POV2_14820		ATP-dependent DNA helicase RecQ	0	1	0	K03654	ATP-dependent DNA helicase RecQ [EC:3.6.4.12]	ko03018 RNA degradation
POV2_14830	pckA	phosphoenolpyruvate carboxykinase [ATP]	0	1	0	K01610	phosphoenolpyruvate carboxykinase (ATP) [EC:4.1.1.49]	ko00010 Glycolysis / Gluconeogenesis, ko00020 Citrate cycle (TCA cycle), ko00620 Pyruvate metabolism, ko00710 Carbon fixation in photosynthetic organisms, ko01100 Metabolic pathways, ko01110 Biosynthesis of secondary metabolites, ko01120 Microbial metabolism in diverse environments, ko01130 Biosynthesis of antibiotics, ko01200 Carbon metabolism
POV2_14840	hslO	33 kDa chaperonin	0	1	0	K04083	molecular chaperone Hsp33
POV2_14850		hypothetical protein	0	1	0	K19803	Kdo2-lipid A phosphotransferase [EC:2.7.4.29]
POV2_14860		heat shock protein 15	0	1	0	K04762	ribosome-associated heat shock protein Hsp15
POV2_14870		hypothetical protein	0	0	0
POV2_14880	rimK	putative alpha-L-glutamate ligase	0	1	0	K05844	ribosomal protein S6--L-glutamate ligase [EC:6.3.2.-]
POV2_14890		hypothetical protein	0	0	0
POV2_14900	envZ	two-component sensor histidine kinase	0	1	0	K07638	two-component system, OmpR family, osmolarity sensor histidine kinase EnvZ [EC:2.7.13.3]	ko02020 Two-component system, ko02026 Biofilm formation - Escherichia coli
POV2_14910	amgR	DNA-binding response regulator	0	1	0	K07659	two-component system, OmpR family, phosphate regulon response regulator OmpR	ko02020 Two-component system, ko02026 Biofilm formation - Escherichia coli
POV2_14920		RNA-binding transcriptional accessory protein	0	1	0	K06959	protein Tex
POV2_14930	gshA	glutamate--cysteine ligase	0	1	0	K01919	glutamate--cysteine ligase [EC:6.3.2.2]	ko00270 Cysteine and methionine metabolism, ko00480 Glutathione metabolism, ko01100 Metabolic pathways
POV2_14940		hypothetical protein	0	0	0
POV2_14950		N-carbamoylputrescine amidase	0	1	0	K12251	N-carbamoylputrescine amidase [EC:3.5.1.53]	ko00330 Arginine and proline metabolism, ko01100 Metabolic pathways
POV2_14960	aguA	agmatine deiminase	0	1	0	K10536	agmatine deiminase [EC:3.5.3.12]	ko00330 Arginine and proline metabolism, ko01100 Metabolic pathways
POV2_14970		methyl-accepting chemotaxis protein	0	1	0	K03406	methyl-accepting chemotaxis protein	ko02020 Two-component system, ko02030 Bacterial chemotaxis
POV2_14980		pili assembly chaperone	0	1	0	K03406	methyl-accepting chemotaxis protein	ko02020 Two-component system, ko02030 Bacterial chemotaxis
POV2_14990		sodium-independent anion transporter	0	1	0	K03321	sulfate permease, SulP family
POV2_15000		hypothetical protein	0	0	0
POV2_15010		hypothetical protein	0	0	0
POV2_15020		membrane protein	0	1	0	K07112	uncharacterized protein
POV2_15030		membrane protein	0	1	0	K07112	uncharacterized protein
POV2_15040		transcriptional regulator	0	0	0
POV2_15050		porin	0	0	0
POV2_15060		diguanylate cyclase	0	0	0
POV2_15070		aminotransferase	0	0	0
POV2_15080		GGDEF domain-containing protein	0	0	0
POV2_15090		transcriptional regulator	0	0	0
POV2_15100		hypothetical protein	0	0	0
POV2_15110		response regulator	0	0	0
POV2_15120		hypothetical protein	0	0	0
POV2_15130		beta-Ig-H3/fasciclin	0	0	0
POV2_15140		hypothetical protein	0	1	0	K09471	gamma-glutamylputrescine oxidase [EC:1.4.3.-]	ko00330 Arginine and proline metabolism, ko01100 Metabolic pathways
POV2_15150		transcriptional regulator	0	0	0
POV2_15160		glutamine synthetase	0	0	0
POV2_15170		chromate transporter	0	1	0	K07240	chromate transporter
POV2_15180	pbpG	D-alanyl-D-alanine endopeptidase	0	1	0	K07262	serine-type D-Ala-D-Ala endopeptidase (penicillin-binding protein 7) [EC:3.4.21.-]
POV2_15190		methyl-accepting chemotaxis protein	0	0	0
POV2_15200		GGDEF-domain containing protein	0	0	0
POV2_15210	rep	ATP-dependent DNA helicase Rep	0	1	0	K03656	ATP-dependent DNA helicase Rep [EC:3.6.4.12]
POV2_15220	xpt	xanthine phosphoribosyltransferase	0	1	0	K03816	xanthine phosphoribosyltransferase [EC:2.4.2.22]	ko00230 Purine metabolism, ko01100 Metabolic pathways, ko01110 Biosynthesis of secondary metabolites
POV2_15230	cycB	cytochrome C5	0	0	0
POV2_15240		transcriptional regulator	0	0	0
POV2_15250	dadX	alanine racemase	0	1	0	K01775	alanine racemase [EC:5.1.1.1]	ko00473 D-Alanine metabolism, ko01100 Metabolic pathways, ko01502 Vancomycin resistance
POV2_15260		hypothetical protein	0	0	0
POV2_15270	dadA	D-amino acid dehydrogenase	0	1	0	K00285	D-amino-acid dehydrogenase [EC:1.4.5.1]	ko00360 Phenylalanine metabolism
POV2_15280	lrp	AsnC family transcriptional regulator	0	1	0	K03719	Lrp/AsnC family transcriptional regulator, leucine-responsive regulatory protein
POV2_15290		zinc/iron-chelating domain-containing protein	0	1	0	K06940	uncharacterized protein
POV2_15300		FAD-dependent oxidoreductase	0	0	0
POV2_15310		hypothetical protein	0	0	0
POV2_15320		GntR family transcriptional regulator	0	0	0
POV2_15330		MFS transporter	0	0	0
POV2_15340		aldehyde dehydrogenase	0	0	0
POV2_15350		hypothetical protein	0	1	0	K06995	uncharacterized protein
POV2_15360	rpmG	50S ribosomal protein L33	0	1	0	K02913	large subunit ribosomal protein L33	ko03010 Ribosome
POV2_15370	rpmB	50S ribosomal protein L28	0	1	0	K02902	large subunit ribosomal protein L28	ko03010 Ribosome
POV2_15380		ABC transporter substrate-binding protein	0	1	0	K12368	dipeptide transport system substrate-binding protein	ko02010 ABC transporters, ko02030 Bacterial chemotaxis
POV2_15390		UPF0758 protein	0	1	0	K03630	DNA repair protein RadC
POV2_15400	coaC	phosphopantothenoylcysteine decarboxylase	0	1	0	K13038	phosphopantothenoylcysteine decarboxylase / phosphopantothenate---cysteine ligase [EC:4.1.1.36 6.3.2.5]	ko00770 Pantothenate and CoA biosynthesis, ko01100 Metabolic pathways
POV2_15410	dut	deoxyuridine 5'-triphosphate nucleotidohydrolase	0	1	0	K01520	dUTP pyrophosphatase [EC:3.6.1.23]	ko00240 Pyrimidine metabolism, ko00983 Drug metabolism - other enzymes, ko01100 Metabolic pathways
POV2_15420		hypothetical protein	0	1	0	K15778	phosphomannomutase / phosphoglucomutase [EC:5.4.2.8 5.4.2.2]	ko00010 Glycolysis / Gluconeogenesis, ko00030 Pentose phosphate pathway, ko00051 Fructose and mannose metabolism, ko00052 Galactose metabolism, ko00230 Purine metabolism, ko00500 Starch and sucrose metabolism, ko00520 Amino sugar and nucleotide sugar metabolism, ko00521 Streptomycin biosynthesis, ko01100 Metabolic pathways, ko01110 Biosynthesis of secondary metabolites, ko01120 Microbial metaboli…
POV2_15430	argB	acetylglutamate kinase	0	1	0	K00930	acetylglutamate kinase [EC:2.7.2.8]	ko00220 Arginine biosynthesis, ko01100 Metabolic pathways, ko01110 Biosynthesis of secondary metabolites, ko01130 Biosynthesis of antibiotics, ko01210 2-Oxocarboxylic acid metabolism, ko01230 Biosynthesis of amino acids
POV2_15440		hypothetical protein	0	1	0	K07107	acyl-CoA thioester hydrolase [EC:3.1.2.-]
POV2_15450		hypothetical protein	0	0	0
POV2_15460	pyrE	orotate phosphoribosyltransferase	0	1	0	K00762	orotate phosphoribosyltransferase [EC:2.4.2.10]	ko00240 Pyrimidine metabolism, ko01100 Metabolic pathways
POV2_15470	crc	catabolite repression control protein	0	1	0	K01142	exodeoxyribonuclease III [EC:3.1.11.2]	ko03410 Base excision repair
POV2_15480		hypothetical protein	0	1	0	K09940	uncharacterized protein
POV2_15490	rph	ribonuclease PH	0	1	0	K00989	ribonuclease PH [EC:2.7.7.56]
POV2_15500		hypothetical protein	0	0	0
POV2_15510	gmk	guanylate kinase	0	1	0	K00942	guanylate kinase [EC:2.7.4.8]	ko00230 Purine metabolism, ko01100 Metabolic pathways
POV2_15520	rpoZ	DNA-directed RNA polymerase subunit omega	0	1	0	K03060	DNA-directed RNA polymerase subunit omega [EC:2.7.7.6]	ko00230 Purine metabolism, ko00240 Pyrimidine metabolism, ko01100 Metabolic pathways, ko03020 RNA polymerase
POV2_15530	spoT	guanosine-3',5'-bis(diphosphate) 3'-pyrophosphohydrolase	0	1	0	K01139	GTP diphosphokinase / guanosine-3',5'-bis(diphosphate) 3'-diphosphatase [EC:2.7.6.5 3.1.7.2]	ko00230 Purine metabolism
POV2_15540		reactive intermediate/imine deaminase	0	0	0
POV2_15550		lipoprotein	0	0	0
POV2_15560		NAD(P)-dependent oxidoreductase	0	0	0
POV2_15570	nuoN	NADH-quinone oxidoreductase subunit N	0	1	0	K00343	NADH-quinone oxidoreductase subunit N [EC:7.1.1.2]	ko00190 Oxidative phosphorylation, ko01100 Metabolic pathways
POV2_15580	nuoM	NADH-quinone oxidoreductase subunit M	0	1	0	K00342	NADH-quinone oxidoreductase subunit M [EC:7.1.1.2]	ko00190 Oxidative phosphorylation, ko01100 Metabolic pathways
POV2_15590	nuoL	NADH:ubiquinone oxidoreductase subunit L	0	1	0	K00341	NADH-quinone oxidoreductase subunit L [EC:7.1.1.2]	ko00190 Oxidative phosphorylation, ko01100 Metabolic pathways
POV2_15600	nuoK	NADH-quinone oxidoreductase subunit K	0	1	0	K00340	NADH-quinone oxidoreductase subunit K [EC:7.1.1.2]	ko00190 Oxidative phosphorylation, ko01100 Metabolic pathways
POV2_15610	nuoJ	NADH-quinone oxidoreductase subunit J	0	1	0	K00339	NADH-quinone oxidoreductase subunit J [EC:7.1.1.2]	ko00190 Oxidative phosphorylation, ko01100 Metabolic pathways
POV2_15620	nuoI	NADH-quinone oxidoreductase subunit I	0	1	0	K00338	NADH-quinone oxidoreductase subunit I [EC:7.1.1.2]	ko00190 Oxidative phosphorylation, ko01100 Metabolic pathways
POV2_15630	nuoH	NADH-quinone oxidoreductase subunit H	0	1	0	K00337	NADH-quinone oxidoreductase subunit H [EC:7.1.1.2]	ko00190 Oxidative phosphorylation, ko01100 Metabolic pathways
POV2_15640	nuoG	NADH-quinone oxidoreductase subunit G	0	1	0	K00336	NADH-quinone oxidoreductase subunit G [EC:7.1.1.2]	ko00190 Oxidative phosphorylation, ko01100 Metabolic pathways
POV2_15650	nuoF	NADH-quinone oxidoreductase subunit F	0	1	0	K00335	NADH-quinone oxidoreductase subunit F [EC:7.1.1.2]	ko00190 Oxidative phosphorylation, ko01100 Metabolic pathways
POV2_15660	nuoE	NADH-quinone oxidoreductase subunit E	0	1	0	K00334	NADH-quinone oxidoreductase subunit E [EC:7.1.1.2]	ko00190 Oxidative phosphorylation, ko01100 Metabolic pathways
POV2_15670	nuoC	NADH-quinone oxidoreductase subunit C/D	0	1	0	K13378	NADH-quinone oxidoreductase subunit C/D [EC:7.1.1.2]	ko00190 Oxidative phosphorylation, ko01100 Metabolic pathways
POV2_15680	nuoB	NADH-quinone oxidoreductase subunit B	0	1	0	K00331	NADH-quinone oxidoreductase subunit B [EC:7.1.1.2]	ko00190 Oxidative phosphorylation, ko01100 Metabolic pathways
POV2_15690	nuoA	NADH-quinone oxidoreductase subunit A	0	1	0	K00330	NADH-quinone oxidoreductase subunit A [EC:7.1.1.2]	ko00190 Oxidative phosphorylation, ko01100 Metabolic pathways
POV2_15700	oxyR	transcriptional regulator	0	1	0	K04761	LysR family transcriptional regulator, hydrogen peroxide-inducible genes activator	ko02026 Biofilm formation - Escherichia coli
POV2_15710	recG	ATP-dependent DNA helicase RecG	0	1	0	K03655	ATP-dependent DNA helicase RecG [EC:3.6.4.12]	ko03440 Homologous recombination
POV2_15720		hypothetical protein	0	0	0
POV2_15730		hypothetical protein	0	0	0
POV2_15740		hypothetical protein	0	0	0
POV2_15750		hypothetical protein	0	0	0
POV2_15760		hypothetical protein	0	0	0
POV2_15770		hypothetical protein	0	0	0
POV2_15780		hypothetical protein	0	0	0
POV2_15790		hypothetical protein	0	0	0
POV2_15800		hypothetical protein	0	0	0
POV2_15810		sterol desaturase	0	0	0
POV2_15820		AraC family transcriptional regulator	0	0	0
POV2_15830		hypothetical protein	0	0	0
POV2_15840		two-component sensor histidine kinase	0	1	0	K07644	two-component system, OmpR family, heavy metal sensor histidine kinase CusS [EC:2.7.13.3]	ko02020 Two-component system
POV2_15850		DNA-binding response regulator	0	1	0	K07665	two-component system, OmpR family, copper resistance phosphate regulon response regulator CusR	ko02020 Two-component system
POV2_15860		hypothetical protein	0	0	0
POV2_15870		hypothetical protein	0	0	0
POV2_15880		hypothetical protein	0	0	0
POV2_15890		hypothetical protein	0	0	0
POV2_15900		hypothetical protein	0	1	0	K17686	Cu+-exporting ATPase [EC:3.6.3.54]	ko01524 Platinum drug resistance, ko04016 MAPK signaling pathway - plant, DISEASE H00209 Menkes syndrome, H00210 Wilson disease, H00455 Spinal muscular atrophy, H00856 Distal hereditary motor neuropathies, H01859 Occipital horn syndrome
POV2_15910		hypothetical protein	0	0	0
POV2_15920		hypothetical protein	0	0	0
POV2_15930		ATPase	0	0	0
POV2_15940		hypothetical protein	0	0	0
POV2_15950	actP	copper-translocating P-type ATPase	0	1	0	K17686	Cu+-exporting ATPase [EC:3.6.3.54]	ko01524 Platinum drug resistance, ko04016 MAPK signaling pathway - plant, DISEASE H00209 Menkes syndrome, H00210 Wilson disease, H00455 Spinal muscular atrophy, H00856 Distal hereditary motor neuropathies, H01859 Occipital horn syndrome
POV2_15960	lguL	lactoylglutathione lyase	0	1	0	K01759	lactoylglutathione lyase [EC:4.4.1.5]	ko00620 Pyruvate metabolism
POV2_15970		DUF2063 domain-containing protein	0	0	0
POV2_15980		UPF0276 protein	0	1	0	K09930	uncharacterized protein
POV2_15990		hypothetical protein	0	0	0
POV2_16000		hypothetical protein	0	0	0
POV2_16010	pcoA	copper resistance protein A	0	0	0
POV2_16020		hypothetical protein	0	0	0
POV2_16030	pcoB	copper resistance protein B	0	1	0	K07233	copper resistance protein B
POV2_16040		hypothetical protein	0	0	0
POV2_16050		hypothetical protein	0	0	0
POV2_16060		hypothetical protein	0	0	0
POV2_16070		porin	0	0	0
POV2_16080		hypothetical protein	0	0	0
POV2_16090		cation transporter	0	1	0	K07787	Cu(I)/Ag(I) efflux system membrane protein CusA/SilA	ko02020 Two-component system
POV2_16100		cobalt transporter	0	1	0	K07798	membrane fusion protein, Cu(I)/Ag(I) efflux system	ko02020 Two-component system
POV2_16110		transporter	0	0	0
POV2_16120		porin	0	0	0
POV2_16130		hypothetical protein	0	0	0
POV2_16140		hypothetical protein	0	0	0
POV2_16150		transcriptional regulator	0	0	0
POV2_16160		porin	0	0	0
POV2_16170		two-component sensor histidine kinase	0	1	0	K07644	two-component system, OmpR family, heavy metal sensor histidine kinase CusS [EC:2.7.13.3]	ko02020 Two-component system
POV2_16180		DNA-binding response regulator	0	1	0	K07665	two-component system, OmpR family, copper resistance phosphate regulon response regulator CusR	ko02020 Two-component system
POV2_16190		cytochrome c	0	1	0	K15725	outer membrane protein, cobalt-zinc-cadmium efflux system
POV2_16200	czcB	hemolysin D	0	1	0	K15727	membrane fusion protein, cobalt-zinc-cadmium efflux system
POV2_16210		nitrogen regulatory protein P-II 1	0	1	0	K04751	nitrogen regulatory protein P-II 1	ko02020 Two-component system
POV2_16220	czcA	resistance-nodulation-cell division (RND) divalent metal cation efflux transporter CzcA	0	1	0	K15726	cobalt-zinc-cadmium resistance protein CzcA
POV2_16230		arsenic resistance protein	0	0	0
POV2_16240		hypothetical protein	0	0	0
POV2_16250		porin	0	0	0
POV2_16260		sterol desaturase	0	0	0
POV2_16270		putative transcriptional regulator, AraC family protein	0	0	0
POV2_16280	lspA	lipoprotein signal peptidase	0	1	0	K03101	signal peptidase II [EC:3.4.23.36]	ko03060 Protein export
POV2_16290		hypothetical protein	0	0	0
POV2_16300	cadA-1	copper-translocating P-type ATPase	0	1	0	K01534	Cd2+/Zn2+-exporting ATPase [EC:3.6.3.3 3.6.3.5]
POV2_16310	cadR	Cd(II)/Pb(II)-responsive transcriptional regulator	0	0	0
POV2_16320		hypothetical protein	0	1	0	K03611	disulfide bond formation protein DsbB
POV2_16330		hypothetical protein	0	0	0
POV2_16340		hypothetical protein	0	0	0
POV2_16350		hypothetical protein	0	0	0
POV2_16360		hypothetical protein	0	0	0
POV2_16370		integrase	0	0	0
POV2_16380		integrase	0	0	0
POV2_16390		hypothetical protein	0	1	0	K05787	DNA-binding protein HU-alpha
POV2_16400	rubB	pyridine nucleotide-disulfide oxidoreductase	0	1	0	K05297	rubredoxin---NAD+ reductase [EC:1.18.1.1]	ko00071 Fatty acid degradation
POV2_16410	rubA2	Rubredoxin-2	0	0	0
POV2_16420	rubA	rubredoxin	0	0	0
POV2_16430	ubiC	putative chorismate pyruvate-lyase	0	1	0	K03181	chorismate--pyruvate lyase [EC:4.1.3.40]	ko00130 Ubiquinone and other terpenoid-quinone biosynthesis, ko01100 Metabolic pathways, ko01110 Biosynthesis of secondary metabolites
POV2_16440	ubiA	4-hydroxybenzoate octaprenyltransferase	0	1	0	K03179	4-hydroxybenzoate polyprenyltransferase [EC:2.5.1.39]	ko00130 Ubiquinone and other terpenoid-quinone biosynthesis, ko01100 Metabolic pathways, ko01110 Biosynthesis of secondary metabolites
POV2_16450	phoB	DNA-binding response regulator	0	1	0	K07657	two-component system, OmpR family, phosphate regulon response regulator PhoB	ko02020 Two-component system
POV2_16460	phoR	phosphate regulon sensor protein PhoR	0	1	0	K07636	two-component system, OmpR family, phosphate regulon sensor histidine kinase PhoR [EC:2.7.13.3]	ko02020 Two-component system
POV2_16470		membrane protein	0	0	0
POV2_16480		hypothetical protein	0	0	0
POV2_16490		two-component system response regulator	0	0	0
POV2_16500	phoU	phosphate transport system regulatory protein PhoU	0	1	0	K02039	phosphate transport system protein
POV2_16510	pstB	phosphate import ATP-binding protein PstB	0	1	0	K02036	phosphate transport system ATP-binding protein [EC:7.3.2.1]	ko02010 ABC transporters
POV2_16520		phosphate transport system permease protein PstA	0	1	0	K02038	phosphate transport system permease protein	ko02010 ABC transporters
POV2_16530		phosphate ABC transporter permease	0	1	0	K02037	phosphate transport system permease protein	ko02010 ABC transporters
POV2_16540	pstS	phosphate-binding protein PstS	0	1	0	K02040	phosphate transport system substrate-binding protein	ko02010 ABC transporters, ko02020 Two-component system, ko05152 Tuberculosis
POV2_16550		acyl-CoA thioesterase	0	1	0	K10806	acyl-CoA thioesterase YciA [EC:3.1.2.-]	ko01040 Biosynthesis of unsaturated fatty acids
POV2_16560		C4-dicarboxylate ABC transporter	0	0	0
POV2_16570		C4-dicarboxylate ABC transporter substrate-binding protein	0	0	0
POV2_16580		C4-dicarboxylate ABC transporter	0	0	0
POV2_16590		D-hexose-6-phosphate mutarotase	0	1	0	K01792	glucose-6-phosphate 1-epimerase [EC:5.1.3.15]	ko00010 Glycolysis / Gluconeogenesis, ko01100 Metabolic pathways, ko01110 Biosynthesis of secondary metabolites, ko01120 Microbial metabolism in diverse environments, ko01130 Biosynthesis of antibiotics
POV2_16600		type VI secretion-associated protein	1	1	0	K11910	type VI secretion system protein VasJ
POV2_16620		hypothetical protein	0	1	1	K11900	type VI secretion system protein ImpC	ko02025 Biofilm formation - Pseudomonas aeruginosa	VF0335	T6SS	Antibacterial and antienkaryotic activities	68.98
POV2_16630		hypothetical protein	0	1	0	K11905	type VI secretion system protein
POV2_16640		hypothetical protein	0	0	0
POV2_16650		hypothetical protein	0	1	0	K11896	type VI secretion system protein ImpG
POV2_16660		type VI secretion protein	1	1	0	K11895	type VI secretion system protein ImpH	ko02025 Biofilm formation - Pseudomonas aeruginosa
POV2_16670		ClpV1 family T6SS ATPase	1	1	0	K11907	type VI secretion system protein VasG	ko02025 Biofilm formation - Pseudomonas aeruginosa, ko03070 Bacterial secretion system
POV2_16680		sigma-54-dependent Fis family transcriptional regulator	0	0	0
POV2_16690		type IV secretion protein Rhs	1	1	0	K11904	type VI secretion system secreted protein VgrG	ko03070 Bacterial secretion system
POV2_16700		hypothetical protein	0	0	0
POV2_16710		lipoprotein	0	0	0
POV2_16720		lipoprotein	0	0	0
POV2_16730		hypothetical protein	0	0	0
POV2_16740		hypothetical protein	0	0	0
POV2_16750		phosphopeptide-binding protein	0	1	0	K11894	type VI secretion system protein ImpI
POV2_16760		type VI secretion system-associated lipoprotein	1	1	0	K11906	type VI secretion system protein VasD	ko03070 Bacterial secretion system
POV2_16770		type VI secretion protein	1	1	0	K11893	type VI secretion system protein ImpJ	ko02025 Biofilm formation - Pseudomonas aeruginosa
POV2_16780		hypothetical protein	1	1	0	K11892	type VI secretion system protein ImpK	ko03070 Bacterial secretion system
POV2_16790		hypothetical protein	1	1	0	K11891	type VI secretion system protein ImpL	ko02025 Biofilm formation - Pseudomonas aeruginosa, ko03070 Bacterial secretion system
POV2_16800		protein phosphatase	0	0	0
POV2_16810		serine/threonine protein kinase	0	0	0
POV2_16820		hypothetical protein	1	1	0	K11904	type VI secretion system secreted protein VgrG	ko03070 Bacterial secretion system
POV2_16830		hypothetical protein	0	0	0
POV2_16840		hypothetical protein	0	0	0
POV2_16850		hypothetical protein	0	0	0
POV2_16860		hypothetical protein	0	0	0
POV2_16870		hypothetical protein	0	0	0
POV2_16880		hypothetical protein	0	0	0
POV2_16890		hypothetical protein	0	1	0	K09950	uncharacterized protein
POV2_16900		transglycosylase	0	0	0
POV2_16910		ABC transporter substrate-binding protein	0	0	0
POV2_16920	purK	N5-carboxyaminoimidazole ribonucleotide synthase	0	1	0	K01589	5-(carboxyamino)imidazole ribonucleotide synthase [EC:6.3.4.18]	ko00230 Purine metabolism, ko01100 Metabolic pathways, ko01110 Biosynthesis of secondary metabolites, ko01130 Biosynthesis of antibiotics
POV2_16930	purE	N5-carboxyaminoimidazole ribonucleotide mutase	0	1	0	K01588	5-(carboxyamino)imidazole ribonucleotide mutase [EC:5.4.99.18]	ko00230 Purine metabolism, ko01100 Metabolic pathways, ko01110 Biosynthesis of secondary metabolites, ko01130 Biosynthesis of antibiotics
POV2_16940		hypothetical protein	0	0	0
POV2_16950		transcriptional regulator	0	0	0
POV2_16960		sulfatase	0	0	0
POV2_16970		hypothetical protein	0	0	0
POV2_16980		hypothetical protein	0	0	0
POV2_16990		hypothetical protein	0	0	0
POV2_17000	aphA	acetylpolyamine amidohydrolase	0	0	0
POV2_17010		spermidine/putrescine-binding protein	0	1	0	K11073	putrescine transport system substrate-binding protein	ko02010 ABC transporters
POV2_17020		two-component system response regulator	0	1	0	K07814	putative two-component system response regulator
POV2_17030		hypothetical protein	0	0	0
POV2_17040		transcriptional regulator	0	1	0	K21645	LysR family transcriptional regulator, hypochlorite-specific transcription factor HypT
POV2_17050	aspA	aspartate ammonia-lyase	0	1	0	K01744	aspartate ammonia-lyase [EC:4.3.1.1]	ko00250 Alanine, aspartate and glutamate metabolism, ko01100 Metabolic pathways
POV2_17060		dicarboxylate:amino acid:cation symporter DAACS family protein	0	0	0
POV2_17070		hypothetical protein	0	0	0
POV2_17080		transcriptional regulator	0	1	0	K00375	GntR family transcriptional regulator / MocR family aminotransferase
POV2_17090		transcriptional regulator	0	1	0	K07734	transcriptional regulator
POV2_17100		N-acetyltransferase	0	0	0
POV2_17110		N-acetyltransferase	0	0	0
POV2_17120		hypothetical protein	0	0	0
POV2_17130		LysR family transcriptional regulator	0	0	0
POV2_17140		membrane protein	0	0	0
POV2_17150		transcriptional regulator	0	0	0
POV2_17160		AGCS sodium/alanine/glycine symporter	0	1	0	K03310	alanine or glycine:cation symporter, AGCS family
POV2_17170	ansA	L-asparaginase 1	0	1	0	K01424	L-asparaginase [EC:3.5.1.1]	ko00250 Alanine, aspartate and glutamate metabolism, ko00460 Cyanoamino acid metabolism, ko01100 Metabolic pathways, ko01110 Biosynthesis of secondary metabolites
POV2_17180		N-acetyltransferase	0	0	0
POV2_17190	atzB	8-oxoguanine deaminase	0	1	0	K18456	8-oxoguanine deaminase [EC:3.5.4.32]
POV2_17200	glsA	glutaminase	0	1	0	K01425	glutaminase [EC:3.5.1.2]	ko00220 Arginine biosynthesis, ko00250 Alanine, aspartate and glutamate metabolism, ko00471 D-Glutamine and D-glutamate metabolism, ko01100 Metabolic pathways, ko04724 Glutamatergic synapse, ko04727 GABAergic synapse, ko04964 Proximal tubule bicarbonate reclamation, ko05206 MicroRNAs in cancer, ko05230 Central carbon metabolism in cancer
POV2_17210		hypothetical protein	0	0	0
POV2_17220		hypothetical protein	0	0	0
POV2_17230		sodium-dependent bicarbonate transport family permease	0	1	0	K07086	uncharacterized protein
POV2_17240	oadA	pyruvate carboxylase subunit B	0	1	0	K01960	pyruvate carboxylase subunit B [EC:6.4.1.1]	ko00020 Citrate cycle (TCA cycle), ko00620 Pyruvate metabolism, ko00720 Carbon fixation pathways in prokaryotes, ko01100 Metabolic pathways, ko01120 Microbial metabolism in diverse environments, ko01200 Carbon metabolism, ko01230 Biosynthesis of amino acids
POV2_17250		acetyl-CoA carboxylase subunit alpha	0	1	0	K01959	pyruvate carboxylase subunit A [EC:6.4.1.1]	ko00020 Citrate cycle (TCA cycle), ko00620 Pyruvate metabolism, ko00720 Carbon fixation pathways in prokaryotes, ko01100 Metabolic pathways, ko01120 Microbial metabolism in diverse environments, ko01200 Carbon metabolism, ko01230 Biosynthesis of amino acids
POV2_17260		transcriptional regulator	0	1	0	K21711	LysR family transcriptional regulator, putative pyruvate carboxylase regulator
POV2_17270		hypothetical protein	0	0	0
POV2_17280		RpiR family transcriptional regulator	0	1	0	K19337	RpiR family transcriptional regulator, carbohydrate utilization regulator
POV2_17290	zwf	glucose-6-phosphate 1-dehydrogenase	0	1	0	K00036	glucose-6-phosphate 1-dehydrogenase [EC:1.1.1.49 1.1.1.363]	ko00030 Pentose phosphate pathway, ko00480 Glutathione metabolism, ko01100 Metabolic pathways, ko01110 Biosynthesis of secondary metabolites, ko01120 Microbial metabolism in diverse environments, ko01130 Biosynthesis of antibiotics, ko01200 Carbon metabolism, ko05230 Central carbon metabolism in cancer
POV2_17300		hypothetical protein	0	0	0
POV2_17310	ampG4	MFS transporter	0	0	0
POV2_17320		GGDEF domain-containing protein	0	0	0
POV2_17330	uvrD	DNA helicase	0	1	0	K03657	DNA helicase II / ATP-dependent DNA helicase PcrA [EC:3.6.4.12]	ko03420 Nucleotide excision repair, ko03430 Mismatch repair
POV2_17340		C4-dicarboxylate ABC transporter	0	0	0
POV2_17350		TetR family transcriptional regulator	0	0	0
POV2_17360		hypothetical protein	0	0	0
POV2_17370		glyoxalase	0	0	0
POV2_17380		hypothetical protein	0	0	0
POV2_17390		cell wall assembly protein	0	0	0
POV2_17400		sensor histidine kinase	0	0	0
POV2_17410		response regulator	0	0	0
POV2_17420		transcriptional regulator	0	0	0
POV2_17430		short-chain dehydrogenase	0	1	0	K00059	3-oxoacyl-[acyl-carrier protein] reductase [EC:1.1.1.100]	ko00061 Fatty acid biosynthesis, ko00333 Prodigiosin biosynthesis, ko00780 Biotin metabolism, ko01100 Metabolic pathways, ko01130 Biosynthesis of antibiotics, ko01212 Fatty acid metabolism
POV2_17440		aspartate aminotransferase family protein	0	1	0	K01845	glutamate-1-semialdehyde 2,1-aminomutase [EC:5.4.3.8]	ko00860 Porphyrin and chlorophyll metabolism, ko01100 Metabolic pathways, ko01110 Biosynthesis of secondary metabolites, ko01120 Microbial metabolism in diverse environments
POV2_17450		glutamine synthetase	0	1	0	K01915	glutamine synthetase [EC:6.3.1.2]	ko00220 Arginine biosynthesis, ko00250 Alanine, aspartate and glutamate metabolism, ko00630 Glyoxylate and dicarboxylate metabolism, ko00910 Nitrogen metabolism, ko01100 Metabolic pathways, ko01120 Microbial metabolism in diverse environments, ko01230 Biosynthesis of amino acids, ko02020 Two-component system, ko04217 Necroptosis, ko04724 Glutamatergic synapse, ko04727 GABAergic synapse, DISEASE H…
POV2_17460		hypothetical protein	0	0	0
POV2_17470		acyl-CoA thioesterase	0	0	0
POV2_17480		hypothetical protein	0	0	0
POV2_17490		hypothetical protein	0	0	0
POV2_17500		hypothetical protein	0	0	0
POV2_17510	poxA	alpha/beta hydrolase	0	0	0
POV2_17520		hypothetical protein	0	0	0
POV2_17530		cobalamin biosynthesis protein CobW	0	0	0
POV2_17540		hypothetical protein	0	0	0
POV2_17550		hypothetical protein	0	0	0
POV2_17560		GTP-binding protein	0	0	0
POV2_17570	dksA	RNA polymerase-binding transcription factor DksA	0	1	0	K06204	DnaK suppressor protein	ko02026 Biofilm formation - Escherichia coli
POV2_17580	folE2	GTP cyclohydrolase FolE2	0	1	0	K09007	GTP cyclohydrolase IB [EC:3.5.4.16]	ko00790 Folate biosynthesis, ko01100 Metabolic pathways
POV2_17590		ABC transporter ATP-binding protein	0	1	0	K02074	zinc/manganese transport system ATP-binding protein
POV2_17610		metal ABC transporter substrate-binding protein	0	1	0	K02077	zinc/manganese transport system substrate-binding protein
POV2_17620	hisI	phosphoribosyl-AMP cyclohydrolase	0	1	0	K01496	phosphoribosyl-AMP cyclohydrolase [EC:3.5.4.19]	ko00340 Histidine metabolism, ko01100 Metabolic pathways, ko01110 Biosynthesis of secondary metabolites, ko01230 Biosynthesis of amino acids
POV2_17630		putative membrane protein insertion efficiency factor	0	1	0	K08998	uncharacterized protein
POV2_17640	pyrQ	dihydroorotase	0	1	0	K01465	dihydroorotase [EC:3.5.2.3]	ko00240 Pyrimidine metabolism, ko01100 Metabolic pathways
POV2_17650	thrS	threonine--tRNA ligase	0	1	0	K01868	threonyl-tRNA synthetase [EC:6.1.1.3]	ko00970 Aminoacyl-tRNA biosynthesis
POV2_17660		hypothetical protein	0	0	0
POV2_17670		Fe-S oxidoreductase	0	0	0
POV2_17680		acetyltransferase	0	1	0	K03830	putative acetyltransferase [EC:2.3.1.-]
POV2_17690		hypothetical protein	0	0	0
POV2_17700		DNA-binding protein	0	1	0	K03530	DNA-binding protein HU-beta
POV2_17710		chemotaxis transducer	0	1	0	K03406	methyl-accepting chemotaxis protein	ko02020 Two-component system, ko02030 Bacterial chemotaxis
POV2_17720		hypothetical protein	0	0	0
POV2_17730		hypothetical protein	0	0	0
POV2_17740		hypothetical protein	0	0	0
POV2_17750		hypothetical protein	0	0	0
POV2_17760		DNA polymerase III subunit gamma/tau	0	1	0	K02343	DNA polymerase III subunit gamma/tau [EC:2.7.7.7]	ko00230 Purine metabolism, ko00240 Pyrimidine metabolism, ko01100 Metabolic pathways, ko03030 DNA replication, ko03430 Mismatch repair, ko03440 Homologous recombination
POV2_17770		nucleoid-associated protein	0	1	0	K09747	uncharacterized protein
POV2_17780	recR	recombination protein RecR	0	1	0	K06187	recombination protein RecR	ko03440 Homologous recombination
POV2_17790		acyl-CoA dehydrogenase	0	1	0	K00249	acyl-CoA dehydrogenase [EC:1.3.8.7]	ko00071 Fatty acid degradation, ko00280 Valine, leucine and isoleucine degradation, ko00410 beta-Alanine metabolism, ko00640 Propanoate metabolism, ko01100 Metabolic pathways, ko01110 Biosynthesis of secondary metabolites, ko01130 Biosynthesis of antibiotics, ko01200 Carbon metabolism, ko01212 Fatty acid metabolism, ko03320 PPAR signaling pathway
POV2_17800		cold-shock protein	0	1	0	K03704	cold shock protein (beta-ribbon, CspA family)
POV2_17810		transcriptional regulator	0	0	0
POV2_17820		oxidoreductase	0	0	0
POV2_17830		hypothetical protein	0	0	0
POV2_17840		lipase	0	0	0
POV2_17850		osmotic/stress-like protein	0	0	0
POV2_17860		hypothetical protein	0	0	0
POV2_17870	ohrR	transcriptional regulator	0	0	0
POV2_17880		short-chain dehydrogenase	0	0	0
POV2_17890		Baeyer-Villiger monooxygenase	0	0	0
POV2_17900		TetR family transcriptional regulator	0	0	0
POV2_17910		potassium transporter Kef	0	0	0
POV2_17920		hypothetical protein	0	1	0	K07044	uncharacterized protein
POV2_17930		hypothetical protein	0	1	0	K08714	voltage-gated sodium channel
POV2_17940	apt	adenine phosphoribosyltransferase	0	1	0	K00759	adenine phosphoribosyltransferase [EC:2.4.2.7]	ko00230 Purine metabolism, ko01100 Metabolic pathways, DISEASE H00195 Adenine phosphoribosyltransferase deficiency
POV2_17950		transcriptional regulator FNR	0	1	0	K01420	CRP/FNR family transcriptional regulator, anaerobic regulatory protein
POV2_17960		hypothetical protein	0	0	0
POV2_17970	hemN	oxygen-independent coproporphyrinogen III oxidase	0	1	0	K02495	oxygen-independent coproporphyrinogen III oxidase [EC:1.3.98.3]	ko00860 Porphyrin and chlorophyll metabolism, ko01100 Metabolic pathways, ko01110 Biosynthesis of secondary metabolites
POV2_17980		hypothetical protein	0	1	0	K09792	uncharacterized protein
POV2_17990		hypothetical protein	0	0	0
POV2_18000		hypothetical protein	0	0	0
POV2_18010		cation-transporting P-type ATPase	0	1	0	K01533	Cu2+-exporting ATPase [EC:3.6.3.4]
POV2_18020		hypothetical protein	0	1	0	K09926	uncharacterized protein
POV2_18030		ferredoxin	0	0	0
POV2_18040	ccoP1	Cbb3-type cytochrome c oxidase subunit	0	1	0	K00406	cytochrome c oxidase cbb3-type subunit III	ko00190 Oxidative phosphorylation, ko01100 Metabolic pathways, ko02020 Two-component system
POV2_18050	ccoQ1	cytochrome C oxidase cbb3-type subunit CcoQ	0	1	0	K00407	cytochrome c oxidase cbb3-type subunit IV	ko00190 Oxidative phosphorylation, ko01100 Metabolic pathways, ko02020 Two-component system
POV2_18060	ccoO2	cbb3-type cytochrome c oxidase subunit II	0	1	0	K00405	cytochrome c oxidase cbb3-type subunit II	ko00190 Oxidative phosphorylation, ko01100 Metabolic pathways, ko02020 Two-component system
POV2_18070	ccoN1	cbb3-type cytochrome c oxidase subunit I	0	1	0	K00404	cytochrome c oxidase cbb3-type subunit I [EC:1.9.3.1]	ko00190 Oxidative phosphorylation, ko01100 Metabolic pathways, ko02020 Two-component system
POV2_18080	ccoP2	Cbb3-type cytochrome c oxidase subunit	0	1	0	K00406	cytochrome c oxidase cbb3-type subunit III	ko00190 Oxidative phosphorylation, ko01100 Metabolic pathways, ko02020 Two-component system
POV2_18090	ccoQ2	cytochrome C oxidase cbb3-type subunit CcoQ	0	0	0
POV2_18100	ccoO1	cbb3-type cytochrome c oxidase subunit II	0	1	0	K00405	cytochrome c oxidase cbb3-type subunit II	ko00190 Oxidative phosphorylation, ko01100 Metabolic pathways, ko02020 Two-component system
POV2_18110	ccoN2	cbb3-type cytochrome c oxidase subunit I	0	1	0	K00404	cytochrome c oxidase cbb3-type subunit I [EC:1.9.3.1]	ko00190 Oxidative phosphorylation, ko01100 Metabolic pathways, ko02020 Two-component system
POV2_18120		hypothetical protein	0	1	0	K07020	uncharacterized protein
POV2_18130	nfuA	Fe/S biogenesis protein NfuA	0	1	0	K07400	Fe/S biogenesis protein NfuA
POV2_18140		putative RNA methyltransferase	0	1	0	K06941	23S rRNA (adenine2503-C2)-methyltransferase [EC:2.1.1.192]
POV2_18150		hypothetical protein	0	0	0
POV2_18160		transporter	0	0	0
POV2_18170	aceK	isocitrate dehydrogenase kinase/phosphatase	0	1	0	K00906	isocitrate dehydrogenase kinase/phosphatase [EC:2.7.11.5 3.1.3.-]
POV2_18180		TonB-dependent receptor	0	1	0	K02014	iron complex outermembrane recepter protein
POV2_18190	aer-1	aerotaxis receptor	0	1	0	K03776	aerotaxis receptor	ko02020 Two-component system, ko02030 Bacterial chemotaxis
POV2_18200		DTW domain-containing protein	0	0	0
POV2_18210		HlyD family type I secretion periplasmic adaptor subunit	1	1	0	K12542	membrane fusion protein, adhesin transport system
POV2_18220		ABC transporter	0	1	0	K12541	ATP-binding cassette, subfamily C, bacterial LapB	ko02010 ABC transporters
POV2_18230		channel protein TolC	0	1	0	K12543	outer membrane protein, adhesin transport system
POV2_18250		hypothetical protein	0	0	0
POV2_18260		hypothetical protein	0	0	0
POV2_18270	pyrD	dihydroorotate dehydrogenase (quinone)	0	1	0	K00254	dihydroorotate dehydrogenase [EC:1.3.5.2]	ko00240 Pyrimidine metabolism, ko01100 Metabolic pathways
POV2_18280	rmf	ribosome modulation factor	0	1	0	K03812	ribosome modulation factor
POV2_18290	rlmL	ribosomal RNA large subunit methyltransferase K/L	0	1	0	K12297	23S rRNA (guanine2445-N2)-methyltransferase / 23S rRNA (guanine2069-N7)-methyltransferase [EC:2.1.1.173 2.1.1.264]
POV2_18300	mnmC	tRNA 5-methylaminomethyl-2-thiouridine biosynthesis bifunctional protein MnmC	0	1	0	K15461	tRNA 5-methylaminomethyl-2-thiouridine biosynthesis bifunctional protein [EC:2.1.1.61 1.5.-.-]
POV2_18310	greB	transcription elongation factor GreB	0	1	0	K04760	transcription elongation factor GreB
POV2_18320		permease	0	1	0	K02004	putative ABC transport system permease protein
POV2_18330		ABC transporter ATP-binding protein	0	1	0	K02003	putative ABC transport system ATP-binding protein
POV2_18340		arylesterase	0	1	0	K10804	acyl-CoA thioesterase I [EC:3.1.2.- 3.1.1.5]	ko01040 Biosynthesis of unsaturated fatty acids
POV2_18350		hypothetical protein	0	0	0
POV2_18360		L,D-transpeptidase	0	1	0	K16291	L,D-transpeptidase ErfK/SrfK
POV2_18370	oprI	major outer membrane lipoprotein	0	0	0
POV2_18380		hypothetical protein	0	1	0	K06975	uncharacterized protein
POV2_18390	cysH	phosphoadenosine phosphosulfate reductase	0	1	0	K00390	phosphoadenosine phosphosulfate reductase [EC:1.8.4.8 1.8.4.10]	ko00920 Sulfur metabolism, ko01100 Metabolic pathways, ko01120 Microbial metabolism in diverse environments
POV2_18400	thrH	phosphoserine phosphatase ThrH	0	1	0	K02203	phosphoserine / homoserine phosphotransferase [EC:3.1.3.3 2.7.1.39]	ko00260 Glycine, serine and threonine metabolism, ko00680 Methane metabolism, ko01100 Metabolic pathways, ko01110 Biosynthesis of secondary metabolites, ko01120 Microbial metabolism in diverse environments, ko01130 Biosynthesis of antibiotics, ko01230 Biosynthesis of amino acids
POV2_18410	pabB	aminodeoxychorismate synthase, component I	0	1	0	K01665	para-aminobenzoate synthetase component I [EC:2.6.1.85]	ko00790 Folate biosynthesis
POV2_18420		helix-turn-helix transcriptional regulator	0	1	0	K03556	LuxR family transcriptional regulator, maltose regulon positive regulatory protein
POV2_18430		transcriptional regulator	0	1	0	K03556	LuxR family transcriptional regulator, maltose regulon positive regulatory protein
POV2_18440		hypothetical protein	0	0	0
POV2_18450		hypothetical protein	0	1	0	K06992	uncharacterized protein
POV2_18460		hypothetical protein	0	0	0
POV2_18470		hypothetical protein	0	0	0
POV2_18480		hypothetical protein	0	0	0
POV2_18490		alpha-L-glutamate ligase-like protein	0	0	0
POV2_18500		membrane protein	0	0	0
POV2_18510		hypothetical protein	0	0	0
POV2_18520		GntR family transcriptional regulator	0	0	0
POV2_18530	prpB	2-methylisocitrate lyase	0	1	0	K03417	methylisocitrate lyase [EC:4.1.3.30]	ko00640 Propanoate metabolism
POV2_18540	prpC	citrate synthase	0	1	0	K01659	2-methylcitrate synthase [EC:2.3.3.5]	ko00640 Propanoate metabolism
POV2_18550		aconitate hydratase	0	1	0	K20455	2-methylcitrate dehydratase (2-methyl-trans-aconitate forming) [EC:4.2.1.117]	ko00640 Propanoate metabolism
POV2_18560		putative methylaconitate Delta-isomerase PrpF	0	1	0	K09788	2-methylaconitate isomerase [EC:5.3.3.-]	ko00640 Propanoate metabolism
POV2_18570		putative phosphoenolpyruvate synthase regulatory protein	0	1	0	K09773	[pyruvate, water dikinase]-phosphate phosphotransferase / [pyruvate, water dikinase] kinase [EC:2.7.4.28 2.7.11.33]
POV2_18580		hypothetical protein	0	0	0
POV2_18590	ppsA	phosphoenolpyruvate synthase	0	1	0	K01007	pyruvate, water dikinase [EC:2.7.9.2]	ko00620 Pyruvate metabolism, ko00680 Methane metabolism, ko00720 Carbon fixation pathways in prokaryotes, ko01100 Metabolic pathways, ko01120 Microbial metabolism in diverse environments, ko01200 Carbon metabolism
POV2_18600		esterase	0	0	0
POV2_18610		putative 4-hydroxy-4-methyl-2-oxoglutarate aldolase	0	1	0	K02553	regulator of ribonuclease activity A
POV2_18620	cmaX	zinc transporter ZntB	0	1	0	K16074	zinc transporter
POV2_18630		crfX protein	0	0	0
POV2_18640		hypothetical protein	0	0	0
POV2_18650		RNA polymerase sigma factor SigX	0	1	0	K03088	RNA polymerase sigma-70 factor, ECF subfamily
POV2_18660		hypothetical protein	0	0	0
POV2_18670	oprF	porin	0	1	0	K03286	OmpA-OmpF porin, OOP family
POV2_18680		uroporphyrin-III C-methyltransferase	0	1	0	K02303	uroporphyrin-III C-methyltransferase [EC:2.1.1.107]	ko00860 Porphyrin and chlorophyll metabolism, ko01100 Metabolic pathways, ko01110 Biosynthesis of secondary metabolites, ko01120 Microbial metabolism in diverse environments
POV2_18690		protein kinase	0	0	0
POV2_18700		nitrate transporter	0	1	0	K02575	MFS transporter, NNP family, nitrate/nitrite transporter	ko00910 Nitrogen metabolism
POV2_18710		hypothetical protein	0	0	0
POV2_18720		hypothetical protein	0	0	0
POV2_18730		nitrate ABC transporter ATP-binding protein	0	1	0	K15578	nitrate/nitrite transport system ATP-binding protein [EC:3.6.3.-]	ko00910 Nitrogen metabolism, ko02010 ABC transporters
POV2_18740		nitrate ABC transporter, permease protein	0	1	0	K15577	nitrate/nitrite transport system permease protein	ko00910 Nitrogen metabolism, ko02010 ABC transporters
POV2_18750		nitrate transporter	0	1	0	K15576	nitrate/nitrite transport system substrate-binding protein	ko00910 Nitrogen metabolism, ko02010 ABC transporters
POV2_18760		hypothetical protein	0	0	0
POV2_18770		hypothetical protein	0	0	0
POV2_18780		alanine transaminase	0	1	0	K14261	alanine-synthesizing transaminase [EC:2.6.1.-]
POV2_18790	nasT	transcriptional regulator	0	1	0	K07183	two-component system, response regulator / RNA-binding antiterminator
POV2_18800		nitrate transporter	0	1	0	K15576	nitrate/nitrite transport system substrate-binding protein	ko00910 Nitrogen metabolism, ko02010 ABC transporters
POV2_18810		lipoprotein	0	0	0
POV2_18820		aconitate hydratase B	0	1	0	K01682	aconitate hydratase 2 / 2-methylisocitrate dehydratase [EC:4.2.1.3 4.2.1.99]	ko00020 Citrate cycle (TCA cycle), ko00630 Glyoxylate and dicarboxylate metabolism, ko00640 Propanoate metabolism, ko00720 Carbon fixation pathways in prokaryotes, ko01100 Metabolic pathways, ko01110 Biosynthesis of secondary metabolites, ko01120 Microbial metabolism in diverse environments, ko01130 Biosynthesis of antibiotics, ko01200 Carbon metabolism, ko01210 2-Oxocarboxylic acid metabolism, k…
POV2_18830		DUF1289 domain-containing protein	0	1	0	K06938	uncharacterized protein
POV2_18840		hypothetical protein	0	1	0	K14055	universal stress protein E
POV2_18850		tRNA-(ms[2]io[6]A)-hydroxylase	0	1	0	K06169	tRNA-(ms[2]io[6]A)-hydroxylase [EC:1.-.-.-]
POV2_18860		hypothetical protein	0	0	0
POV2_18870	lpxH	UDP-2,3-diacylglucosamine hydrolase	0	1	0	K03269	UDP-2,3-diacylglucosamine hydrolase [EC:3.6.1.54]	ko00540 Lipopolysaccharide biosynthesis, ko01100 Metabolic pathways
POV2_18880	ppiB	peptidyl-prolyl cis-trans isomerase	0	1	0	K03768	peptidyl-prolyl cis-trans isomerase B (cyclophilin B) [EC:5.2.1.8]
POV2_18890	glnS	glutamine--tRNA ligase	0	1	0	K01886	glutaminyl-tRNA synthetase [EC:6.1.1.18]	ko00970 Aminoacyl-tRNA biosynthesis, ko01100 Metabolic pathways
POV2_18900	cysS	cysteine--tRNA ligase	0	1	0	K01883	cysteinyl-tRNA synthetase [EC:6.1.1.16]	ko00970 Aminoacyl-tRNA biosynthesis
POV2_18910		polysaccharide deacetylase	0	0	0
POV2_18920		hypothetical protein	0	0	0
POV2_18930		sigma-54-dependent Fis family transcriptional regulator	0	1	0	K21405	sigma-54 dependent transcriptional regulator, acetoin dehydrogenase operon transcriptional activator AcoR
POV2_18940		ABC transporter	0	1	0	K17324	glycerol transport system ATP-binding protein	ko02010 ABC transporters
POV2_18950		ABC transporter ATP-binding protein	0	1	0	K17325	glycerol transport system ATP-binding protein	ko02010 ABC transporters
POV2_18960		ABC transporter permease	0	1	0	K17322	glycerol transport system permease protein	ko02010 ABC transporters
POV2_18970		sugar ABC transporter permease	0	1	0	K17323	glycerol transport system permease protein	ko02010 ABC transporters
POV2_18980		membrane protein	0	0	0
POV2_18990		ABC transporter substrate-binding protein	0	1	0	K17321	glycerol transport system substrate-binding protein	ko02010 ABC transporters
POV2_19000	folD1	bifunctional protein FolD 1	0	1	0	K01491	methylenetetrahydrofolate dehydrogenase (NADP+) / methenyltetrahydrofolate cyclohydrolase [EC:1.5.1.5 3.5.4.9]	ko00670 One carbon pool by folate, ko00720 Carbon fixation pathways in prokaryotes, ko01100 Metabolic pathways, ko01120 Microbial metabolism in diverse environments, ko01200 Carbon metabolism
POV2_t00150		tRNA-Arg	0	0	0
POV2_t00160		tRNA-His	0	0	0
POV2_t00170		tRNA-Leu	0	0	0
POV2_19010		hypothetical protein	0	1	0	K14059	integrase
POV2_19020		hypothetical protein	0	0	0
POV2_19030		hypothetical protein	0	0	0
POV2_19040		hypothetical protein	0	0	0
POV2_19050		hypothetical protein	0	0	0
POV2_19060	tig	trigger factor	0	1	0	K03545	trigger factor
POV2_19070	clpP	ATP-dependent Clp protease proteolytic subunit	0	1	1	K01358	ATP-dependent Clp protease, protease subunit [EC:3.4.21.92]	ko04112 Cell cycle - Caulobacter, ko04212 Longevity regulating pathway - worm, DISEASE H02095 Perrault syndrome	VF0074	ClpP	Serine protease involved in proteolysis and is required for growth under stress conditions	62.77
POV2_19080	clpX	ATP-dependent Clp protease ATP-binding subunit ClpX	0	1	0	K03544	ATP-dependent Clp protease ATP-binding subunit ClpX	ko04112 Cell cycle - Caulobacter
POV2_19090	lon-1	Lon protease	0	1	0	K01338	ATP-dependent Lon protease [EC:3.4.21.53]	ko04112 Cell cycle - Caulobacter
POV2_19100	hupB	DNA-binding protein HU-beta	0	1	0	K03530	DNA-binding protein HU-beta
POV2_19110		peptidylprolyl isomerase	0	1	0	K03770	peptidyl-prolyl cis-trans isomerase D [EC:5.2.1.8]
POV2_19120		enoyl-[acyl-carrier-protein] reductase [NADH]	0	1	0	K00208	enoyl-[acyl-carrier protein] reductase I [EC:1.3.1.9 1.3.1.10]	ko00061 Fatty acid biosynthesis, ko00333 Prodigiosin biosynthesis, ko00780 Biotin metabolism, ko01100 Metabolic pathways, ko01130 Biosynthesis of antibiotics, ko01212 Fatty acid metabolism
POV2_19130		ABC transporter ATP-binding protein	0	1	0	K13896	microcin C transport system ATP-binding protein	ko02010 ABC transporters
POV2_19140		ABC transporter permease	0	1	0	K13895	microcin C transport system permease protein	ko02010 ABC transporters
POV2_19150		microcin C ABC transporter permease YejB	0	1	0	K13894	microcin C transport system permease protein	ko02010 ABC transporters
POV2_19160		ABC transporter substrate-binding protein	0	1	0	K13893	microcin C transport system substrate-binding protein	ko02010 ABC transporters
POV2_19170		ABC transporter substrate-binding protein	0	1	0	K13893	microcin C transport system substrate-binding protein	ko02010 ABC transporters
POV2_19180		hypothetical protein	0	0	0
POV2_19190	mltD	murein transglycosylase	0	1	0	K08307	membrane-bound lytic murein transglycosylase D [EC:4.2.2.-]
POV2_19200	gloB	hydroxyacylglutathione hydrolase	0	1	0	K01069	hydroxyacylglutathione hydrolase [EC:3.1.2.6]	ko00620 Pyruvate metabolism
POV2_19210		SAM-dependent methyltransferase	0	0	0
POV2_19220	rnhA	ribonuclease H	0	1	0	K03469	ribonuclease HI [EC:3.1.26.4]	ko03030 DNA replication, DISEASE H01395 Autosomal recessive progressive external ophthalmoplegia
POV2_19230	dnaQ	DNA polymerase III subunit epsilon	0	1	0	K02342	DNA polymerase III subunit epsilon [EC:2.7.7.7]	ko00230 Purine metabolism, ko00240 Pyrimidine metabolism, ko01100 Metabolic pathways, ko03030 DNA replication, ko03430 Mismatch repair, ko03440 Homologous recombination
POV2_19240	ldcA	lysine-specific pyridoxal 5'-phosphate-dependent carboxylase LdcA	0	1	0	K01584	arginine decarboxylase [EC:4.1.1.19]	ko00330 Arginine and proline metabolism, ko01100 Metabolic pathways
POV2_19250		enoyl-CoA hydratase	0	1	0	K01692	enoyl-CoA hydratase [EC:4.2.1.17]	ko00071 Fatty acid degradation, ko00280 Valine, leucine and isoleucine degradation, ko00281 Geraniol degradation, ko00310 Lysine degradation, ko00360 Phenylalanine metabolism, ko00362 Benzoate degradation, ko00380 Tryptophan metabolism, ko00410 beta-Alanine metabolism, ko00627 Aminobenzoate degradation, ko00640 Propanoate metabolism, ko00650 Butanoate metabolism, ko00903 Limonene and pinene degra…
POV2_19260	fimL	hypothetical protein	0	0	0
POV2_19270	nudC	NADH pyrophosphatase	0	1	0	K03426	NAD+ diphosphatase [EC:3.6.1.22]	ko00760 Nicotinate and nicotinamide metabolism, ko01100 Metabolic pathways, ko04146 Peroxisome
POV2_19280		UPF0721 transmembrane protein	0	1	0	K07090	uncharacterized protein
POV2_19290		hypothetical protein	0	0	0
POV2_19300		short-chain dehydrogenase	0	0	0
POV2_19310		phosphotransferase family protein	0	0	0
POV2_19320		hypothetical protein	0	0	0
POV2_19330		histidine phosphatase family protein	0	0	0
POV2_19340		protease	0	1	0	K04774	serine protease SohB [EC:3.4.21.-]
POV2_19350		oxidoreductase	0	0	0
POV2_19360		oxidoreductase	0	0	0
POV2_19370	cysI	sulfite reductase	0	1	0	K00381	sulfite reductase (NADPH) hemoprotein beta-component [EC:1.8.1.2]	ko00920 Sulfur metabolism, ko01100 Metabolic pathways, ko01120 Microbial metabolism in diverse environments
POV2_19380		hypothetical protein	0	0	0
POV2_19390		methyl-accepting chemotaxis protein	0	1	0	K03406	methyl-accepting chemotaxis protein	ko02020 Two-component system, ko02030 Bacterial chemotaxis
POV2_19400	uppP	undecaprenyl-diphosphatase	0	1	0	K06153	undecaprenyl-diphosphatase [EC:3.6.1.27]	ko00550 Peptidoglycan biosynthesis
POV2_19410		epoxide hydrolase	0	0	0
POV2_19420		hypothetical protein	0	0	0
POV2_19430		transcriptional regulator	0	0	0
POV2_19440	azoR2	FMN-dependent NADH-azoreductase 2	0	1	0	K01118	FMN-dependent NADH-azoreductase [EC:1.7.1.17]
POV2_19450		ABC-F family ATPase	0	0	0
POV2_19460		MFS transporter	0	0	0
POV2_19470		hypothetical protein	0	0	0
POV2_19480		LysR family transcriptional regulator	0	0	0
POV2_19490		hypothetical protein	0	0	0
POV2_19500	ppiC-2	peptidylprolyl isomerase	0	1	0	K03769	peptidyl-prolyl cis-trans isomerase C [EC:5.2.1.8]
POV2_19520		hypothetical protein	0	1	0	K02030	polar amino acid transport system substrate-binding protein
POV2_19530		acetoacetyl-CoA synthetase	0	1	0	K01907	acetoacetyl-CoA synthetase [EC:6.2.1.16]	ko00280 Valine, leucine and isoleucine degradation, ko00650 Butanoate metabolism
POV2_19540	liuE	3-hydroxy-3-isohexenylglutaryl-CoA/hydroxy-methylglutaryl-CoA lyase	0	1	0	K01640	hydroxymethylglutaryl-CoA lyase [EC:4.1.3.4]	ko00072 Synthesis and degradation of ketone bodies, ko00280 Valine, leucine and isoleucine degradation, ko00281 Geraniol degradation, ko00650 Butanoate metabolism, ko01100 Metabolic pathways, ko04146 Peroxisome
POV2_19550	liuD	methylcrotonyl-CoA carboxylase subunit alpha	0	1	0	K01968	3-methylcrotonyl-CoA carboxylase alpha subunit [EC:6.4.1.4]	ko00280 Valine, leucine and isoleucine degradation, ko01100 Metabolic pathways
POV2_19560		gamma-carboxygeranoyl-CoA hydratase	0	1	0	K13766	methylglutaconyl-CoA hydratase [EC:4.2.1.18]	ko00280 Valine, leucine and isoleucine degradation, ko01100 Metabolic pathways
POV2_19570		methylcrotonoyl-CoA carboxylase	0	1	0	K01969	3-methylcrotonyl-CoA carboxylase beta subunit [EC:6.4.1.4]	ko00280 Valine, leucine and isoleucine degradation, ko01100 Metabolic pathways
POV2_19580	liuA	isovaleryl-CoA dehydrogenase	0	1	0	K00253	isovaleryl-CoA dehydrogenase [EC:1.3.8.4]	ko00280 Valine, leucine and isoleucine degradation, ko01100 Metabolic pathways
POV2_19590		MerR family transcriptional regulator	0	0	0
POV2_19600		hypothetical protein	0	0	0
POV2_19610		transcriptional regulator	0	0	0
POV2_19620		acyl-CoA dehydrogenase	0	1	0	K00249	acyl-CoA dehydrogenase [EC:1.3.8.7]	ko00071 Fatty acid degradation, ko00280 Valine, leucine and isoleucine degradation, ko00410 beta-Alanine metabolism, ko00640 Propanoate metabolism, ko01100 Metabolic pathways, ko01110 Biosynthesis of secondary metabolites, ko01130 Biosynthesis of antibiotics, ko01200 Carbon metabolism, ko01212 Fatty acid metabolism, ko03320 PPAR signaling pathway
POV2_19630		hypothetical protein	0	0	0
POV2_19640		hypothetical protein	0	1	0	K02030	polar amino acid transport system substrate-binding protein
POV2_19650		hypothetical protein	0	1	0	K02040	phosphate transport system substrate-binding protein	ko02010 ABC transporters, ko02020 Two-component system, ko05152 Tuberculosis
POV2_19660	xthA	exonuclease III	0	1	0	K01142	exodeoxyribonuclease III [EC:3.1.11.2]	ko03410 Base excision repair
POV2_19670		GNAT family N-acetyltransferase	0	0	0
POV2_19680		outer membrane protein assembly factor	0	1	0	K07278	translocation and assembly module TamA
POV2_19690		translocation/assembly module TamB	0	1	0	K09800	translocation and assembly module TamB
POV2_19700		sodium:alanine symporter	0	1	0	K03310	alanine or glycine:cation symporter, AGCS family
POV2_19710	tpx	putative thiol peroxidase	0	1	0	K11065	thiol peroxidase, atypical 2-Cys peroxiredoxin [EC:1.11.1.15]
POV2_19720		secretion protein HlyD	1	1	0	K07799	membrane fusion protein, multidrug efflux system	ko02020 Two-component system
POV2_19730		multidrug transporter	0	1	0	K07788	multidrug efflux pump	ko02020 Two-component system
POV2_19740		acriflavine resistance protein B	0	1	0	K07789	multidrug efflux pump	ko02020 Two-component system
POV2_19750		hypothetical protein	0	0	0
POV2_19760		c4-dicarboxylate-binding protein	0	1	0	K11688	C4-dicarboxylate-binding protein DctP	ko02020 Two-component system
POV2_19770		c4-dicarboxylate-binding protein	0	1	0	K11688	C4-dicarboxylate-binding protein DctP	ko02020 Two-component system
POV2_19780		hypothetical protein	0	1	0	K03611	disulfide bond formation protein DsbB
POV2_19790		hypothetical protein	0	0	0
POV2_19800		hypothetical protein	0	0	0
POV2_19810		hypothetical protein	0	0	0
POV2_19820		hypothetical protein	0	0	0
POV2_19830		catalase peroxidase	0	1	1	K03782	catalase-peroxidase [EC:1.11.1.21]	ko00360 Phenylalanine metabolism, ko00380 Tryptophan metabolism, ko00940 Phenylpropanoid biosynthesis, ko00983 Drug metabolism - other enzymes, ko01100 Metabolic pathways, ko01110 Biosynthesis of secondary metabolites	VF0168	KatAB	A periplasmic catalase, expressed maximally during the postexponential phase; important for intracellular survival and transmission	65.92
POV2_19840		hypothetical protein	0	0	0
POV2_19850		CAAX amino protease	0	0	0
POV2_19860		hypothetical protein	0	0	1				VF0432	CdpA	A major c-di-GMP-specific phosphodiesterase in regulating intracellular levels of c-di-GMP, affecting diverse phenotypes such as flagellum synthesis, bacterial motility, the production of exopolysaccharides, cell-to-cell aggregation, biofilm formation, cytotoxicity, and invasion of human cells.	66.67
POV2_19870		hypothetical protein	0	1	0	K05794	tellurite resistance protein TerC
POV2_19880	oprN	multidrug efflux outer membrane protein OprN	0	0	0
POV2_19890	mexF	resistance-nodulation-cell division (RND) multidrug efflux transporter MexF	0	1	1	K18299	multidrug efflux pump		VF0504	AdeFGH efflux pump	Play a potential role in the synthesis and transport of autoinducer molecules during biofilm formation	66.92
POV2_19900	mexE	resistance-nodulation-cell division (RND) multidrug efflux membrane fusion protein MexE	0	1	0	K18298	membrane fusion protein, multidrug efflux system
POV2_19910		LysR family transcriptional regulator	0	0	0
POV2_19920		alcohol dehydrogenase	0	0	0
POV2_19930		hypothetical protein	0	0	0
POV2_19940		hypothetical protein	0	0	0
POV2_19950		hypothetical protein	0	0	0
POV2_19960		transcriptional regulator	0	0	0
POV2_19970		hypothetical protein	0	0	0
[truncated: 2,165 more rows]
