# Supplementary material for: Dynamic interactions within the host-associated microbiota cause tumor formation in the basal metazoan Hydra
Source: PLoS Pathog. 2020 Mar 19;16(3):e1008375. doi: 10.1371/journal.ppat.1008375 (PMC7081986; doi:10.1371/journal.ppat.1008375)
Supplement: S3 Table — (XLS) [file ppat.1008375.s022.xls]

## Sheet: 0
Input accession number	Input name	Gene cluster type	Gene cluster genes	Gene cluster gene accessions	Compound with gene cluster of highest homology
sequence01	sequence01	cf_putative	ctg1_155;ctg1_156;ctg1_157;ctg1_158;ctg1_159;ctg1_160;ctg1_161;ctg1_162;ctg1_163;ctg1_164;ctg1_165;ctg1_166;ctg1_167;ctg1_168	ctg1_155;ctg1_156;ctg1_157;ctg1_158;ctg1_159;ctg1_160;ctg1_161;ctg1_162;ctg1_163;ctg1_164;ctg1_165;ctg1_166;ctg1_167;ctg1_168
sequence01	sequence01	cf_fatty_acid	ctg1_176;ctg1_177;ctg1_178;ctg1_179;ctg1_180;ctg1_181;ctg1_182;ctg1_183;ctg1_184;ctg1_185;ctg1_186;ctg1_187;ctg1_188;ctg1_189;ctg1_190;ctg1_191;ctg1_192;ctg1_193;ctg1_194;ctg1_195;ctg1_196;ctg1_197;ctg1_198;ctg1_199	ctg1_176;ctg1_177;ctg1_178;ctg1_179;ctg1_180;ctg1_181;ctg1_182;ctg1_183;ctg1_184;ctg1_185;ctg1_186;ctg1_187;ctg1_188;ctg1_189;ctg1_190;ctg1_191;ctg1_192;ctg1_193;ctg1_194;ctg1_195;ctg1_196;ctg1_197;ctg1_198;ctg1_199
sequence01	sequence01	cf_putative	ctg1_359;ctg1_360;ctg1_361;ctg1_362;ctg1_363;ctg1_364;ctg1_365;ctg1_366;ctg1_367;ctg1_368;ctg1_369;ctg1_370;ctg1_371;ctg1_372;ctg1_373	ctg1_359;ctg1_360;ctg1_361;ctg1_362;ctg1_363;ctg1_364;ctg1_365;ctg1_366;ctg1_367;ctg1_368;ctg1_369;ctg1_370;ctg1_371;ctg1_372;ctg1_373
sequence01	sequence01	cf_putative	ctg1_432;ctg1_433;ctg1_434;ctg1_435;ctg1_436;ctg1_437;ctg1_438;ctg1_439;ctg1_440;ctg1_441;ctg1_442;ctg1_443;ctg1_444;ctg1_445	ctg1_432;ctg1_433;ctg1_434;ctg1_435;ctg1_436;ctg1_437;ctg1_438;ctg1_439;ctg1_440;ctg1_441;ctg1_442;ctg1_443;ctg1_444;ctg1_445
sequence01	sequence01	cf_putative	ctg1_563;ctg1_564;ctg1_565;ctg1_566;ctg1_567;ctg1_568;ctg1_569;ctg1_570;ctg1_571;ctg1_572	ctg1_563;ctg1_564;ctg1_565;ctg1_566;ctg1_567;ctg1_568;ctg1_569;ctg1_570;ctg1_571;ctg1_572
sequence01	sequence01	bacteriocin	ctg1_641;ctg1_642;ctg1_643;ctg1_644;ctg1_645;ctg1_646;ctg1_647;ctg1_648;ctg1_649;ctg1_650;ctg1_651	ctg1_641;ctg1_642;ctg1_643;ctg1_644;ctg1_645;ctg1_646;ctg1_647;ctg1_648;ctg1_649;ctg1_650;ctg1_651
sequence01	sequence01	cf_putative	ctg1_725;ctg1_726;ctg1_727;ctg1_728;ctg1_729;ctg1_730;ctg1_731;ctg1_732;ctg1_733;ctg1_734	ctg1_725;ctg1_726;ctg1_727;ctg1_728;ctg1_729;ctg1_730;ctg1_731;ctg1_732;ctg1_733;ctg1_734
sequence01	sequence01	cf_putative	ctg1_885;ctg1_886;ctg1_887;ctg1_888;ctg1_889;ctg1_890;ctg1_891;ctg1_892	ctg1_885;ctg1_886;ctg1_887;ctg1_888;ctg1_889;ctg1_890;ctg1_891;ctg1_892
sequence01	sequence01	cf_saccharide	ctg1_1203;ctg1_1204;ctg1_1205;ctg1_1206;ctg1_1207;ctg1_1208;ctg1_1209;ctg1_1210;ctg1_1211;ctg1_1212;ctg1_1213;ctg1_1214;ctg1_1215;ctg1_1216;ctg1_1217;ctg1_1218;ctg1_1219;ctg1_1220;ctg1_1221;ctg1_1222;ctg1_1223;ctg1_1224;ctg1_1225;ctg1_1226;ctg1_1227;ctg1_1228;ctg1_1229;ctg1_1230;ctg1_1231;ctg1_1232;ctg1_1233;ctg1_1234;ctg1_1235;ctg1_1236;ctg1_1237;ctg1_1238;ctg1_1239;ctg1_1240;ctg1_1241;ctg1_1242	ctg1_1203;ctg1_1204;ctg1_1205;ctg1_1206;ctg1_1207;ctg1_1208;ctg1_1209;ctg1_1210;ctg1_1211;ctg1_1212;ctg1_1213;ctg1_1214;ctg1_1215;ctg1_1216;ctg1_1217;ctg1_1218;ctg1_1219;ctg1_1220;ctg1_1221;ctg1_1222;ctg1_1223;ctg1_1224;ctg1_1225;ctg1_1226;ctg1_1227;ctg1_1228;ctg1_1229;ctg1_1230;ctg1_1231;ctg1_1232;ctg1_1233;ctg1_1234;ctg1_1235;ctg1_1236;ctg1_1237;ctg1_1238;ctg1_1239;ctg1_1240;ctg1_1241;ctg1_1242
sequence01	sequence01	arylpolyene	ctg1_1257;ctg1_1258;ctg1_1259;ctg1_1260;ctg1_1261;ctg1_1262;ctg1_1263;ctg1_1264;ctg1_1265;ctg1_1266;ctg1_1267;ctg1_1268;ctg1_1269;ctg1_1270;ctg1_1271;ctg1_1272;ctg1_1273;ctg1_1274;ctg1_1275;ctg1_1276;ctg1_1277;ctg1_1278;ctg1_1279;ctg1_1280;ctg1_1281;ctg1_1282;ctg1_1283;ctg1_1284;ctg1_1285;ctg1_1286;ctg1_1287;ctg1_1288;ctg1_1289;ctg1_1290;ctg1_1291;ctg1_1292;ctg1_1293;ctg1_1294;ctg1_1295;ctg1_1296…	ctg1_1257;ctg1_1258;ctg1_1259;ctg1_1260;ctg1_1261;ctg1_1262;ctg1_1263;ctg1_1264;ctg1_1265;ctg1_1266;ctg1_1267;ctg1_1268;ctg1_1269;ctg1_1270;ctg1_1271;ctg1_1272;ctg1_1273;ctg1_1274;ctg1_1275;ctg1_1276;ctg1_1277;ctg1_1278;ctg1_1279;ctg1_1280;ctg1_1281;ctg1_1282;ctg1_1283;ctg1_1284;ctg1_1285;ctg1_1286;ctg1_1287;ctg1_1288;ctg1_1289;ctg1_1290;ctg1_1291;ctg1_1292;ctg1_1293;ctg1_1294;ctg1_1295;ctg1_1296…
sequence01	sequence01	bacteriocin	ctg1_1590;ctg1_1591;ctg1_1592;ctg1_1593;ctg1_1594;ctg1_1595;ctg1_1596;ctg1_1597;ctg1_1598;ctg1_1599;ctg1_1600	ctg1_1590;ctg1_1591;ctg1_1592;ctg1_1593;ctg1_1594;ctg1_1595;ctg1_1596;ctg1_1597;ctg1_1598;ctg1_1599;ctg1_1600
sequence02	sequence02	cf_fatty_acid	ctg2_405;ctg2_406;ctg2_407;ctg2_408;ctg2_409;ctg2_410;ctg2_411;ctg2_412;ctg2_413;ctg2_414;ctg2_415;ctg2_416;ctg2_417;ctg2_418;ctg2_419;ctg2_420;ctg2_421;ctg2_422;ctg2_423;ctg2_424;ctg2_425;ctg2_426;ctg2_427;ctg2_428	ctg2_405;ctg2_406;ctg2_407;ctg2_408;ctg2_409;ctg2_410;ctg2_411;ctg2_412;ctg2_413;ctg2_414;ctg2_415;ctg2_416;ctg2_417;ctg2_418;ctg2_419;ctg2_420;ctg2_421;ctg2_422;ctg2_423;ctg2_424;ctg2_425;ctg2_426;ctg2_427;ctg2_428
sequence02	sequence02	cf_putative	ctg2_554;ctg2_555;ctg2_556;ctg2_557;ctg2_558;ctg2_559;ctg2_560	ctg2_554;ctg2_555;ctg2_556;ctg2_557;ctg2_558;ctg2_559;ctg2_560
sequence02	sequence02	cf_putative	ctg2_795;ctg2_796;ctg2_797;ctg2_798;ctg2_799;ctg2_800;ctg2_801;ctg2_802;ctg2_803;ctg2_804	ctg2_795;ctg2_796;ctg2_797;ctg2_798;ctg2_799;ctg2_800;ctg2_801;ctg2_802;ctg2_803;ctg2_804
sequence02	sequence02	cf_putative	ctg2_1051;ctg2_1052;ctg2_1053;ctg2_1054;ctg2_1055;ctg2_1056;ctg2_1057;ctg2_1058;ctg2_1059;ctg2_1060;ctg2_1061;ctg2_1062;ctg2_1063;ctg2_1064;ctg2_1065	ctg2_1051;ctg2_1052;ctg2_1053;ctg2_1054;ctg2_1055;ctg2_1056;ctg2_1057;ctg2_1058;ctg2_1059;ctg2_1060;ctg2_1061;ctg2_1062;ctg2_1063;ctg2_1064;ctg2_1065
sequence02	sequence02	cf_putative	ctg2_1160;ctg2_1161;ctg2_1162;ctg2_1163;ctg2_1164;ctg2_1165;ctg2_1166	ctg2_1160;ctg2_1161;ctg2_1162;ctg2_1163;ctg2_1164;ctg2_1165;ctg2_1166
sequence02	sequence02	cf_fatty_acid	ctg2_1179;ctg2_1180;ctg2_1181;ctg2_1182;ctg2_1183;ctg2_1184;ctg2_1185;ctg2_1186;ctg2_1187;ctg2_1188;ctg2_1189;ctg2_1190;ctg2_1191;ctg2_1192;ctg2_1193;ctg2_1194;ctg2_1195;ctg2_1196;ctg2_1197;ctg2_1198;ctg2_1199;ctg2_1200	ctg2_1179;ctg2_1180;ctg2_1181;ctg2_1182;ctg2_1183;ctg2_1184;ctg2_1185;ctg2_1186;ctg2_1187;ctg2_1188;ctg2_1189;ctg2_1190;ctg2_1191;ctg2_1192;ctg2_1193;ctg2_1194;ctg2_1195;ctg2_1196;ctg2_1197;ctg2_1198;ctg2_1199;ctg2_1200
sequence02	sequence02	cf_putative	ctg2_1249;ctg2_1250;ctg2_1251;ctg2_1252;ctg2_1253;ctg2_1254;ctg2_1255	ctg2_1249;ctg2_1250;ctg2_1251;ctg2_1252;ctg2_1253;ctg2_1254;ctg2_1255
sequence03	sequence03	bacteriocin	ctg3_11;ctg3_12;ctg3_13;ctg3_14;ctg3_15;ctg3_16;ctg3_17;ctg3_18;ctg3_19;ctg3_20;ctg3_21	ctg3_11;ctg3_12;ctg3_13;ctg3_14;ctg3_15;ctg3_16;ctg3_17;ctg3_18;ctg3_19;ctg3_20;ctg3_21
sequence03	sequence03	cf_putative	ctg3_350;ctg3_351;ctg3_352;ctg3_353;ctg3_354;ctg3_355	ctg3_350;ctg3_351;ctg3_352;ctg3_353;ctg3_354;ctg3_355
sequence03	sequence03	arylpolyene-resorcinol	ctg3_408;ctg3_409;ctg3_410;ctg3_411;ctg3_412;ctg3_413;ctg3_414;ctg3_415;ctg3_416;ctg3_417;ctg3_418;ctg3_419;ctg3_420;ctg3_421;ctg3_422;ctg3_423;ctg3_424;ctg3_425;ctg3_426;ctg3_427;ctg3_428;ctg3_429;ctg3_430;ctg3_431;ctg3_432;ctg3_433;ctg3_434;ctg3_435;ctg3_436;ctg3_437;ctg3_438;ctg3_439;ctg3_440;ctg3_441;ctg3_442;ctg3_443;ctg3_444;ctg3_445;ctg3_446;ctg3_447;ctg3_448;ctg3_449;ctg3_450;ctg3_451;ctg…	ctg3_408;ctg3_409;ctg3_410;ctg3_411;ctg3_412;ctg3_413;ctg3_414;ctg3_415;ctg3_416;ctg3_417;ctg3_418;ctg3_419;ctg3_420;ctg3_421;ctg3_422;ctg3_423;ctg3_424;ctg3_425;ctg3_426;ctg3_427;ctg3_428;ctg3_429;ctg3_430;ctg3_431;ctg3_432;ctg3_433;ctg3_434;ctg3_435;ctg3_436;ctg3_437;ctg3_438;ctg3_439;ctg3_440;ctg3_441;ctg3_442;ctg3_443;ctg3_444;ctg3_445;ctg3_446;ctg3_447;ctg3_448;ctg3_449;ctg3_450;ctg3_451;ctg…
sequence03	sequence03	cf_putative	ctg3_485;ctg3_486;ctg3_487;ctg3_488;ctg3_489;ctg3_490;ctg3_491;ctg3_492;ctg3_493;ctg3_494;ctg3_495;ctg3_496;ctg3_497;ctg3_498;ctg3_499	ctg3_485;ctg3_486;ctg3_487;ctg3_488;ctg3_489;ctg3_490;ctg3_491;ctg3_492;ctg3_493;ctg3_494;ctg3_495;ctg3_496;ctg3_497;ctg3_498;ctg3_499
sequence03	sequence03	cf_putative	ctg3_531;ctg3_532;ctg3_533;ctg3_534;ctg3_535;ctg3_536;ctg3_537;ctg3_538	ctg3_531;ctg3_532;ctg3_533;ctg3_534;ctg3_535;ctg3_536;ctg3_537;ctg3_538
sequence04	sequence04	cf_putative	ctg4_124;ctg4_125;ctg4_126;ctg4_127;ctg4_128	ctg4_124;ctg4_125;ctg4_126;ctg4_127;ctg4_128
