# Supplementary material for: Dynamic interactions within the host-associated microbiota cause tumor formation in the basal metazoan Hydra
Source: PLoS Pathog. 2020 Mar 19;16(3):e1008375. doi: 10.1371/journal.ppat.1008375 (PMC7081986; doi:10.1371/journal.ppat.1008375)
Supplement: S4 Table — (XLSX) [file ppat.1008375.s023.xlsx]

## Sheet: Sheet1
>sequence01
CDS_POSITION	BLAST_HIT	EVALUE	prophage_PRO_SEQ
------------------------------	------------------------------------------------------------------------------------------	--------------------	-------------------------------------------
#### region 1 ####
complement(278538..279479)	PHAGE_Pseudo_KPP25_NC_024123: structural protein; PP_00270; phage(gi639163065)	1.62e-93	MANQDQVVAFLQDNVGDVLRTARETASRIQNGGLVPLQGVSLNYEANIPVLAPPPKFSDLFPGADGTSAELQRLDSETDKWFERYFPEFSVLQNDSPEAWACKILSGSDPYADSKAVLDLLWHEARDRAYRVGASERRSIDASFAERGFPLPPGVAVRLGVEAEQRATQAIADINRQQTGRMLELKVELIKFAEEQAVRLKLGVMDALRAFYTTWVSLPDKDIERARVQAQAQASLYGALSSYYNVQLGFEGLRLRAAEADVEAALGIDRNKIAAFTSNRSASALSDTVRGFTEVASSGLNAQSALFAEITTG
complement(279508..281274)	hypothetical; PP_00271	N/A	MFDSRTGMMNGPFGYEDITPVNDQTEFVGLGFDPNETNPSSAWNRAFLWRDLIPTNKDLLRTHSLRVAGPEGVGYPYDTYDQVPNGSQVFSGVVTRPKVRASVGYWWAEAAIEDHAPGYQLMCRTDLGYMTFQYQGMQPCSAYAGDGWTLMAIPVVKNLDPGEAVHWGHSGILFALLNYEKSVEDGVSTVFWSRLWLPDEHSVDFFHNGPWVAEPSSPIGSPFTNPQESWSTFWENWSSGSKPLPAGGSRPNWTDAMSMCWFNGRFVVNVRLCALNAALSDFGLGWDYSYIDAGGSAHMRFEIDLDGGFEAQEVQHEVWDCVADYPDRKRPYDVWVAGILDEDVVYGVNPLATFPMPNGLVEVRWRMEAERVGLYNLGNGPFFAADLSSGRLEFTITKL…
complement(281526..283520)	PHAGE_Pseudo_KPP25_NC_024123: structural protein; PP_00272; phage(gi639163067)	1.49e-44	MANRLSKAPASRSTPGVPGVPPSPAFCVDEPVFADYGTVSNLQRIADLTRSTKGRSIGQVYYRFVENQSAVAIQTIDPELTQMFTGGAIGSSAFVAYYLRKCYPSSPGKPAIPPQITYSAKPGWDSGGLSQAGFAVDGYVEFKIGPASIGVIVGINTGSDTVSPGDSSHAFYGRTGSLDIFESGALVMSVPGGLAGLPVLRIARSNGVVRYLVNGEVIHTSLKPSAGYARLDASLYMAGDYVDSPLLGSFISGAAVGYAGVTAFIDQRARAIGRAGVSGRAQGRAGDALYAAASGAAGIKVSAAGFSNHHAMAMAALGVAGSATPPANRGSGVLGAAVGLAADAGYAIGAATYRGGYIGQASGGFPEVEFSYGAAYAPKALSFGYGPSGGVGVASGTIA…
complement(283532..283975)	PHAGE_Pseudo_KPP25_NC_024123: structural protein; PP_00273; phage(gi639163068)	1.93e-39	MSLKLSTAIRAAMLATGSLRSALASGEIRIYSGPEPASVDSAISPSNLLLVTIRTDVDGGLTFEAAAPGGTLTKNLSEIWQGTVVAAGAATFYRFVLPSDTGVASTTAPRIQGNVGIVGADLNLSNTALVIGAIQKLEAYAITLPEF
complement(283977..284360)	PHAGE_Burkho_BcepMigl_NC_019917: virion associated protein; PP_00274; phage(gi431809913)	7.24e-09	MTTTYSSEQIIDLLFTGAGKYVSLHDGSPGAAGANEITTGDDANYARKAVTLVKSLDGAIYRGRNSADIVFNAAAVGATYTVTYICIWDALTAGNCLAVLQVNGSGLPVVAGTVITFAINDIVVRGE
complement(284368..284892)	PHAGE_Pseudo_F116_NC_006552: hypothetical protein; PP_00275; phage(gi56692964)	8.35e-06	MQSPNLEKAEGVPLQFVYEFELERDGVVVDSWEQVNIVPQAGVNYMAAALFGDIAPIGTFYVGLFENNYLPVPGALSSDLPATIGEFTGYSEGTRPIWNRVNTNGLITNIASRAAFTVTASKRLYGGFLVSSSEKAGVTGLLLSVARFDTPRDVEAGMVLRVRAELNLIPTNIV
complement(284892..286049)	PHAGE_Pseudo_F116_NC_006552: hypothetical protein; PP_00276; phage(gi56692963)	4.78e-05	MNNLDQVDRLPEGQVRDLLNFDPVGGGGLHKRAGRNRVAEISGVHGAVPYLAGLLIAAGGDLLRYDAATNEARRIGSAPAAGGICGAEVNGDAFLCTPIGSIRVRGDRVGEWGLPEIYPRATVGPGSLPAGIYRVAVTAMDSFGAESGAAPLIITLSEPGAIDLLWSAPAGAVECRVYASAADGETLYQQYAGTDTGFTLVSVADDSARLLTAHLVQPPVATKVHAYKGRLLLVAGAALWVTEPYAPHLVNPAYGFIHYGAPIDMVAVTDGGVFVAAGQKTYFLTNPGAEDSTSPTVLEHGAVSGSGVTLPNGQAAWMTRYGQAIGSADGSVELPQLKKYAPSLAQNASVGLVESNGVQMLVTTMKGATGPNSLGVEDSFGLEID
286742..286948	hypothetical; PP_00277	N/A	MHSKFPSKVLAKALANRFAAGALAEFELTPADLADEPLTAEERVAVYAEIRAISERLQQEAERLYSLV
287048..287248	hypothetical; PP_00278	N/A	MGLIIARRIDEEFVLFASEDANPERLAEQLKEGITIRMHDVDRGKAWLDISAPYEITILRSELIKP
complement(287293..288279)	hypothetical; PP_00279	N/A	MIIPGILAQRRAAGGGGLDLDIGVVWTIRTSPADDSWAGVCWAPELSLLVSVGYSATSNGAMTSTDGVTWDNTPTPNANVWRSVCWAAGIGKLIAVALSGAGNRVMTSPDGVTWTAQTSAANSSWNSVCWSPALGLAVAVGYSTSNQIMRSSNGVDWSISDAPVTNQLRGVCWSPELSLFVAVGDTGTGNRVMTSPNGVTWTARTSAANNDWQAVCWSPELSLFVAVGATGTGNRVMTSPDGINWTIRTSAANNDWRAVCWSPERSLFVATAISGTGNRVMTSPDGVNWTIRTSAANNNWGGVSWAPSLNKFVAVANTGTGNRVMTSL
complement(288276..289727)	PHAGE_Salini_CW02_NC_019540: putative tail fiber; PP_00280; phage(gi423261944)	6.95e-28	VSSVIVVKHGFRRAVIAAGLRGAPGAGGGGSAGVSSFNTRTGIVTLTGADVTGALSYTPANNASLAGVAFSGAYADLSGRPSLAAVALSGAYADLSGAPFIPAAPGDIGAATSAQGALADTAVQPAALTVQLDLKVDKIAGYGLSQENYTAAEKAKLAGLEGSHYRGTYLNLTALQTALPTASAGDYADVDAGTADPVQRYIWDDSDGEWVAQAGSADPITAAQVKTLYESNADTNAYTDAEKTKLAGIAAGATANADTDSLSEGTTNKWFTVARVLDAVLGGLSLVTGSAVVNTDSIQVAIGKLQKQITDLTTVVAGKQATLVSGTNIKTVNGSSLLGSGDLVVSGGAGSDWGDIGGTLADQTDLQAALTARALVAGLPSRTITASGAVTPADAGKWL…
complement(289724..290356)	PHAGE_Pseudo_KPP25_NC_024123: structural protein; PP_00281; phage(gi639163149)	2.24e-30	MAEQIDITITRGRTFEFGFLYADDEPRQVLITGMPSQVPLHLTVVGHGLPDGWPFWVSCVKSPAELNTGVDSDDANEVMSANPYFLKVIDADTIEVPGVVASCWKAFSGPGVLITRPPVDLTGWSCRAQVRDKVGGNVLFSWHSDPAENPDGEAVVDVALGAFFLKMDADTAKDLDWKRGLYDAEAIAPGGEVYPLTAISSVTVEDEVTA
complement(290367..290873)	hypothetical; PP_00282	N/A	MTTTIKPTVGRVLHFFPSTQYMASRKLAFGDPSQPLAAVIAYVHSDKMVNLTVWDQNGLQFDVCSVQLIQGGDTVPLGSFYAAWMDYQKGQAAKTEALESQLAGKPAVGVDLANEQDQCVRVFLEKGAVVKIDGIPVELDHSTVVLANPANVPLIFPPRTTRAAESRE
complement(290899..291081)	hypothetical; PP_00283	N/A	MDEYRPRLVLAAADRSLHIVPVALVEAVIEGRKPFTAMDERAVRAMLLDYLTMLQEQHEP
complement(291096..291575)	PHAGE_Pseudo_vB_PaeP_Tr60_Ab31_NC_023575: Putative lysis protein; PP_00284; phage(gi589286941)	3.44e-10	MTRYLIAGLGLALILALWRIDTVTTARDVARDAVTVSDAKAASLRVTMRISRELITGYQAAEAEYQKEKTDAQDEADRQRRCLADGTCGVRVNATCPSVRVGRSATAATGSDAGAPELTAAAGWDFSALQQGIKDQRAQIKRLQKTLFELHSKCKIGGE
complement(291572..292132)	PHAGE_Pseudo_F116_NC_006552: lysozyme; PP_00285; phage(gi56692926)	1.8e-64	MSMRNRVLAVALSLSVAGFSAWQASEGESPVVKQGGVELLAPHIPTKGDVPTIGHGSTRYEDGTRVTLADPPITRQRAVELARALHEEEEQRFRASIPGVELFQEEYDLYVDFTGQYGIGNWRKPKSPRTWLLKGDYIGACKALLNWRYAAKYDCSTTINGKPNKRCWGVWERQLQRHAQCMDAQP
complement(292129..292395)	PHAGE_Pseudo_F116_NC_006552: holin; PP_00286; phage(gi56692925)	1.22e-19	MAQQVHEGVVEAIGASVANKATFGGAAAGFLGWLAQVNWIGLAGVLIALAGLALNYYFQHRRDMREQAESAARIAAYREQCRIDGRQP
complement(292474..293145)	PHAGE_Pseudo_F116_NC_006552: hypothetical protein; PP_00287; phage(gi56692957)	5.59e-71	MTRDELIADFRSVTQDLVAPFLFETKWVAQWLAEAEQEAAIRGRLLHESQKEQVCQIDVSVGEAVYPLHESLYEITHIAFRATGASRREPVRLMSTEELDRTVCDWRDLTGCVRYAIQTDTSIRLVPTPDAAGTLLLEGYRLPLKSLADSPSSKPEIQQAHHRHLVKWALHRAFGLPDSETLDLGRAADAERAFTDYFGSRPDSDLRRITREDETHTNKVFFP
complement(293145..293981)	PHAGE_Pseudo_F116_NC_006552: hypothetical protein; PP_00288; phage(gi56692956)	6.54e-67	MNRESIAKVAHQINLAYCASLGDTSQPAWADAPDWQKQSAMAGVDMHLANPDATPEQSHESWLAQKVADGWVYGDVKDADAKTHPCCLPFAELSPEQKAKNYLFRAVVHALRDEPDAVAKEPEPQATARAAQPVVVVGVGEVGVKYIGRREIFVDRLFGTGLSFEQGQVRVFPGVLARKFLRHADQFEEAAVGEPATVADTETTDETAQALAKAKKLQDEQTLEQNQLQDVRDQIASMTKKGLEEFAMTKYNQKLDARKSVGDLRVEVTGFIDRFGVV
complement(294045..294527)	PHAGE_Pseudo_F116_NC_006552: virion structural protein; PP_00289; phage(gi56692924)	4.75e-35	MAKVTLKSYGRRQFGGAAGAYGNTTTLRYQLVTAANGGAIGADSAAAIGIGDVVDLGPLPTGMSLDDASILISTGMTATITGSLGFAYEDGVDDTAVPQDAAYFGTGLNLATAARLRAAAAKAPVVLPKPARLILTTAVAANAKASQIDVLVMGELLGSL
complement(294584..295876)	PHAGE_Pseudo_F116_NC_006552: virion structural protein; PP_00290; phage(gi56692923)	0	VPSKTNMQYGDPATQVQQAVGLFAYHTQRNTTMSRLTGKMPKGEAGAEATLRKQTTQHMPIVKCQDLGKMKGDEVTFHLLNPAGGYPIMGSEHAEGRGVGMNLSEDKLRVNQARFPIDAGNTMTSIRSPADFRKLARPMAQSQADAYVDQSLLVHMAGARGYHDNIEWRVPVAGHPKFASIMVNPVKAPTKNRHFIADGSNGVKPFTVNAGEVDLATTDLLKMDTVDGIRSYMEQIALPPPPVIFEGDEAATDSPIRVLLVSPAQYTDFAKDPSFRQFQASAMARANQANRHPLFLGDAGLWNGILIIKMPKPIRFYAGDTIRYCASYTSETETTCTVPSGFGTTHAVDRAILLGGQAVAEAWAASEKSKIPFFWSEKELDHGDKVELLLGMIRGVSKI…
complement(295906..296928)	PHAGE_Pseudo_F116_NC_006552: hypothetical protein; PP_00291; phage(gi56692955)	1.16e-66	MSTQQDDFIQQHAPNGEMTAEQAAQLLELGEGDTGAANAALENGGEPDTTAATEDKPTGEQVANDVSKTSDAELNDDNAVILAKDGKHTIPYKRLMEAREAEKTWRDTATAAQQELADLKAQAQQRADAGIAPTQTDNQVAAAQAAIDAGINPEIFGDFSEEAIAKGVQTLIAQSLPALVEAQVKQALQPHEQKQESDLRSSHFDSIYEKHPDIDSILDSKELEEWLASQPGYVRVGFESTMKSGSAPEVIEFFDTFKAATGKGPAADTPAPKVDVKAAAQAAIAKAQPAVPASLSDIPGGRVGPANAFEAIANLPPHEQIDAVAQLPLEQRERWLNSQL
complement(297105..299363)	PHAGE_Pseudo_F116_NC_006552: portal protein; PP_00292; phage(gi56692922)	0	MDAAAIKYPEDEPVDELALTRDEYAELMREIEEQPHWRSTADKEMDYADGNQLDSELLQRQRELGIPPAVEDLVGPALLSIQGYEATIRTDWRVTPNGGTGGQDVADALNYQLNQAERESHADAACSDAFRPQIAIGLGWVEVKRESDPFKFPYRCVEVNRREIHWDFAAVEKDLSDARWLRRQRWLTPDRIALVFPQHKDLVKAIGKNGPSWWAEQAIELSDGGSSTGLNNAWAEARGWTVQEERWYNPTSKEVCLAEVWYRRWVSVPVIKTPDGRVVEYDENNDKHNLAIASGAAQYSVAVVARMRRSYWLGPHCLHDGPSPYSHTHFPYVPFWGFREDATKVPYGYVRGMIYPQDALNSGISKLRWGMAVVRTERTKGAVAMTDAQFRRQVGRVDA…
complement(299373..300659)	PHAGE_Bdello_phi1422_NC_019525: putative TerL large-subunit terminase; PP_00293; phage(gi422936857)	1.22e-60	VTAFVAPINLNLTLPFKLSPLYEACRYKVMHGGRGGGKSHGVAQVLLDLGARTPLRILCAREIQKSMRDSVHRLLKDYIVKLGLTAFYDVLDTEIRGKNGTLILFSGLQAHTVDSIKSFEGVDIVWVEEAHGVSKKSWDVLIPTIRKEGSEIWLTLNPDMETDDTYSRFIATPSPDTWVCQINWRDNPWFPEVLNEERKKAKRSMSEEDYEHIWEGKARRVAAGAIYKHEIEAVYEDGRVCPVPYDPTLPVHTVWDLGWNDSMTIGLVQKGPMDVRIIGYIEDSHRTLDWYVAKLEKLPYRWGTDFLPHDGRTRNFLTGKSTEEHLRAMGRNPYPNCLPQASVEEGIKAVRMLFPRCYFDLNKATRLLECLKRYKRDIHTKTGEPMGPLHDEYSHGADM…
complement(300656..301231)	PHAGE_Entero_Sf101_NC_027398: terminase small subunit; PP_00294; phage(gi849122263)	4.82e-31	MKTEQAAQKPATPKAKKKPVAQKAAGSTVRARNTAKTVGRPTVYSDLVAAKLCAYIADGMSLRNVCKQPGMPSTATVMRWLADDSKVAFRDQYAHAREAQADLLAEQILEIADYGLNDTYVDDEGQVKVDHDVIARSKLRVDARKWLASKMAPKKYGDKLQTELTGANGGAIAVNSTVTFVRPPERGEDDQ
complement(302590..302880)	hypothetical; PP_00295	N/A	MKKYFLSIAASLLFACSAFAAPESIAVALDRYDNCQALAQHCDAAVSAQVAGPQLQLPSLDAYRSPLLRSDMRVASAGFVFNGTVDVIASESTAPS
complement(303580..304104)	hypothetical; PP_00296	N/A	MIFYWLADVKKPSQFERTVQALIGTALITMVVAGIEIVLKYIGSHWFLWGNWTQQVESAWGITLAVLLGLWLAFASNHDYLYGIARKWTLTSRSSYPEWIYAFRKREGKCVVLTLLDGRRLFGYPAVWPTDPKDGHFLVTQPCWMDEDNKWVDMPGIESYLISNADVYLVEFIE
complement(304250..304699)	PHAGE_Pseudo_F116_NC_006552: hypothetical protein; PP_00297; phage(gi56692953)	8.38e-42	MTTKRSSTQIILEAVQDLHAQEQVVTRETLNALTGLKLSIIDDRLGALVDDGLVVRVQRGVYVPAETHPPARVISKMLLPDGTVKIDIGDQVLTLTPKEDRMLAQLMAGVVMQTAAIEVGHQSGLQGGELSRRLNRLERIFTRLTDLDG
complement(304785..305078)	PHAGE_Mycoba_SWU1_NC_017973: minor tail subunit; PP_00298; phage(gi388570546)	5.48e-05	VTDTIEHDEMRDQYLAAIAKQEKRQATQPNRIPAGLYAELEALRTLRDAIRVYRDSYMRDEIEDEDSCVSVDQHDAACSVQAALESAQALEWKGGEQ
complement(305075..305236)	hypothetical; PP_00299	N/A	MQCDHCGATQHSGCFWLAGFKSKSEPPCFEGDMQVFGSEWAKSAERDGVENWK
complement(305292..305651)	hypothetical; PP_00300	N/A	MSESTITGADIEADYAAAMHKHYAELEQNRREVMAQVALLVSPRKLASIEKFIDYCADSFVCDFELTETHGGGRQDESGTAFRYIYIDQRSGGCPAGDDYYGWIWIPLPQGKYLKFQYA
complement(305644..306294)	PHAGE_Pseudo_phiPSA1_NC_024365: NinG; PP_00301; phage(gi658307752)	8.34e-78	VKRTELKRSTPLKAKASGITERKPRQKTCENDACKTKFTPTQLGQKVCCWKCGLAVADQPGNQKKARMAIEQRDRREIKVRKEKLKGRGDYAKTAQDAFNAYIRARDAGQPCISCGTTADVQYCAGHYRTVGACPELRFEPLNVHRQCNKNCNLEKSGNIVEYRIRLVKKIGAEALAWLEGPHEPKKYSIEDLKQIAALYRLKLRELKKQQEASHV
complement(306599..307168)	PHAGE_Pseudo_F116_NC_006552: hypothetical protein; PP_00302; phage(gi56692950)	2.64e-75	MADTATATTPTKPQAEKAKTAAKKRAGRPIYMVWRPVVDQETGELIKALVADSSIDRYLCKEREYRVGDQVRCEIKKARNIKFHRLVHALGRLVSEQIDKFQGLDAHTTIKKLQLDAGVCCTYEAFDIPDLGRVMRLIPESISFDYMPEERFREFWRGICQHLIEHYWPTLTEEAIEAMTDLMPGERAQ
complement(307161..307496)	hypothetical; PP_00303	N/A	VNPIAEQALARAMAKGAVPVPATAVQPAAPINPVPVAVQAEVVGHFDRLGFLEGRRHATEIVRSAGHSLNHQKGRLDVLDKLRRCAVGKPPSFARGVSEILELMEREVGHG
complement(307493..307711)	PHAGE_Roseob_1_NC_015466: hypothetical protein RDJLphi1_gp45; PP_00304; phage(gi331028099)	3.68e-29	VIPIPISAAERIAKEFGYDQVIIVARKVGDAPEPHGEHVTTYGVTKAHCDVAARAGDFLKYKVMGWAKDGAQ
complement(307708..307881)	hypothetical; PP_00305	N/A	MNLERRLQDSLRSDIDWLIGRGYVLCREGDLLLLSRGTRRVLVADGRLAVIGRGGAQ
complement(307871..308620)	PHAGE_Pseudo_vB_PaeP_Tr60_Ab31_NC_023575: Putative replication protein P; PP_00306; phage(gi589286927)	2.54e-45	MKPATEVLNTLPNLPTEQVQDIRARKPTAETAQIVNKLFDELKSIFPAWRQAWPNDAAENRAKRSWVKGFMRSGINTIDQLRYGIEACRALETDFAPSVGKFVKLCVPTAEDLGLPDEEVAWREVVRKCANPGHHAWSHEAVRLAGSSVGWFNLRCSSIPEETLRKRFGHAYYQLRRRLSMGLPLEEPRQGIEDQSEGRELTPEQADRRGERVVQELMRRQGLDVVTGEQARQQLLTKMRVKRGAPHES
complement(308617..308811)	PHAGE_Mycoba_Brujita_NC_011291: gp63; PP_00307; phage(gi206599607)	6.44e-07	VNLDRETERFSDHFKGTGEPKADWPATWRNWMRRAQDDLERRGMAKPVKKDPNDTTWIEEDDGV
complement(309435..309608)	hypothetical; PP_00308	N/A	LKTMRTPEDGETLVQQSLSEMSVPERARLERYAASLGITPEAAVVQIVERAMKAEAI
complement(309628..309813)	hypothetical; PP_00309	N/A	MSSDLPVFVKENEIKARFDDETLDRILAQCRQRKLRRAVLVRLAVEAWLDAEERKAISNAA
complement(309823..310068)	PHAGE_Shigel_SfII_NC_021857: Cro repressor; PP_00310; phage(gi526244672)	1.79e-12	MTPLKQARKAKGWRLADLVDRLRAVDCDIDTGNLSRIENEKQQASTALAEKLCKVFDGELTELHILYPDRFKAEVSGDEAA
310176..310820	PHAGE_Bordet_BPP_1_NC_005357: repressor protein cI; PP_00311; phage(gi41179362)	1.06e-49	MESMNIGEAIRAARKNKGWTLEKLAQEAGTDTGNLSRLERGLQQVNEHLMQKLMGLLNVSVSVSAPGVSSNIVDGPSIRGMVPLISWVQAGSWCEVSDIYAVGDAEQWLPCPVTHGPRTYAVRIRGESMNNPHERVSFQDGDIVFVDPDRDAMHRSFVVAKLTDTQEATFKQLIIEGTEKYLKALNPSWPEPFIRVNGNAEFAGVAIAKHVPLI
310958..311329	hypothetical; PP_00312	N/A	MQAHQISNSGSKESGHYQAIAQDEHRARSMSEMRSLVLTDIGYADPQTCSAFADFCAERLTSELTMALCLAKIHGDGGLLSQALSDLGEHVKGCRKAFCEQEVDRRIAAAQVANEAMLERAHV
311322..311672	hypothetical; PP_00313	N/A	MSSTGLHLIRRAIADLQRSTSGTVFERAVNTAYAKGMIELAYAESLLNDTQYDDFNRQVNDVNQVDRLPVVDTSAWQACNPACDPEFDGAKSRFCMCAPAKAAMQLAAKPQEVASA
311665..311805	hypothetical; PP_00314	N/A	VLKRFTGTRINDALRKAIAAGVTEPQQIRSTCRRHGFWVLLCEVSA
311802..311921	hypothetical; PP_00315	N/A	MTRYQRARRYVFWRGLVIALVVFTGYIFALGLADRITNG
311926..312156	PHAGE_Stenot_S1_NC_011589: putative repressor protein; PP_00316; phage(gi213163928)	5.86e-07	MDTTTPTDTLIRLPEVMALTGLSRTSIYRRVKDKTFPKSCPLSESEARSAPIAWSLAEVKDWIEERKNARTAEKVA
312169..312924	PHAGE_Pseudo_F116_NC_006552: hypothetical protein; PP_00317; phage(gi56692938)	9.92e-97	MAQDKANPKMAVWNQVSTTPVQYTETVHFDGRDITQIDGMYVVMRATELFGPIGKGWGFDIIEDRFDKGAPLLDKNGEVMAWELMHTLLLKLWYVHAGKRCYSTQYGHTPFVRKGQYGPYTDFDACKKSLTDAIKKCLSLAGFCADVYLGMFDDPIYVEGLELKKRLEEAGDADSVLDEAKTEFKEWLSRQISALPRCPNPRALHLMYQKIMQQARAKAVVVKFNPDDVEARINEAYEERKAELAKESNGA
312929..313993	PHAGE_Pseudo_F116_NC_006552: hypothetical protein; PP_00318; phage(gi56692937)	1.74e-138	MTTIEKVDLKKGTVEVAEYTKTNAALEMLREKYAVLPDVNTNEGYELVKAGIKELTTLRTTLEAARKRVKDPYLQAGKIIDSEAKRITSELEKLEEPMKAAKKEVDDRVERERQERIARLQVKVDAIKAMPGQVRGKSSTEIADMLDRVGEIDAMHDYYDLTKEAVAARDAAMNELTQMLTDCLALEAAEAENKRIEAQNAELRRQQEAQQAELRRQQEELERQQQEIQRQQEEMRQQREALERAQAALNQPAPAADPVVIDEPAAPVAVAAPIATAPAEQPAAPARKAKPDNRQWRAVVTDKSALIAAIAAGFGTEDLLIIDQAALDSLANDKRQALQLAGVVAEPVPASQAA
314065..314643	PHAGE_Pseudo_F116_NC_006552: exonuclease; PP_00319; phage(gi56692916)	3.96e-96	MQPLINVFDTETSGMPDWKNPSEAGHQPHIVEIASLLCDAAGNVIDRYQAIVRPSGWEISPEMTAIHGITHEQAMDEGIPEIEALDGFLALHARASIRAAHNATFDDRIIRIAMSRYHSKELADSFKETTEKYCTCYSSRVPVGLGKLPTLAEAYKHFTGQDLVEAHRAMPDTEACARIYFALHGLTMPVAA
314669..315058	hypothetical; PP_00320	N/A	MHHLTTLNLPTLSSKDADRRWLATMMADAGVVQVIESPIEPRPLANGQWTAGDMTVITQARREEQSQKQARRSGRPHGTTADDTALVERARSMATLGLSRFAASRALKIGCDRLDRMSRTHNITFKKAE
315069..316037	PHAGE_Pseudo_F116_NC_006552: RdgC exonuclease; PP_00321; phage(gi56692914)	1.15e-117	MWFRNLLVYRLTQQVEALLQRIVFSITDDAADPLEFELDKALAAKPARACATQEMATYGFIPPFGKGEDAPLVHCSSGYLLIAARKEERILPGSVVRDALKEKVDAIESEQLRKVYKKERDQLKDDLIQELLPRAFSRKRVTYAAIMPREGLILIDTTSAKQAEDLLSTLRECLGSLPVRPVTVKIAPTATFTDWLKQQQAAPDFHVLDQALLRDTHDDGGSITAKHQDLTGDEIQVHLSAGKQVTKLAVGWQDKLSFVIDDGLAVSGLRFDGLLQDQAEQDGGDDALAQQDASFVLMMLTFTDFLPALLEALGGEDIPQSI
316065..317078	PHAGE_Pseudo_F116_NC_006552: nucleoid-associated protein; PP_00322; phage(gi56692913)	1.91e-174	MPIRHSIIHLIDKKPDGSPAVLHTSERELFESQARDNLLTDLNESYNAKQGKAWGFFHEESGAYPLSGWLRAYLDNTQDFIGFTWQATEHLQKLMEETNLSVGGHVFIAHYQQGMTDYLVIALLHHSEGVTVSAALDVSPVKHLDLGQLHLAARINISEWRNNPKSRQYISFIKGKNGRRINDYFRDFIGCQEGIDAPSETRTLLKAFSDFVESEDLSEDQAHEKTATLVGYASAQAKHGDPISLEELAALVDEERPTAFFDFIRNKDYGLSPEIPADKRTLNQFRRFTARTEGLSISFESHLLGKKVEFDQAGGSLVIRDLPTQLVEQLKRAGASS
317075..317326	hypothetical; PP_00323	N/A	MSLDRQPKTFHVSLAVSYVTARARRPRALDDLLNERGTGRPIPGEEVLSIARECAERGFTMIPSCDHVGPDGGCLGHPVEASA
317323..317592	hypothetical; PP_00324	N/A	VNREEAYDTVAKIAAEHGLILQAFGGVITIVHPDTQRQHGVEAKCLYMAGMGPFPDESKPAPEQKSTTVNEEQIDLFAPLDAEQQEGAV
317589..318428	PHAGE_Plankt_PaV_LD_NC_016564: phosphoadenosine phosphosulfate reductase; PP_00325; phage(gi371496145)	2.13e-44	MTDRAPIVVAYGGGTNSTAFLVEMVRLGEPLDAILFADTGGERASTYAYVAMFSAWLVERGYPAINIVKKGGRQETLEQDCLRKAMLPSLSYGYKGCSHKYKIEPQDKFVNNWQPAREAWDAGLKVVKLIGYDMDEPHRAAIPEDRKYTYRYPLLEWNWGRLECVAAIARAGLPQPGKSACFFCPSMTKPEILQLRKEEPALLIRALNIESTAKDAGNLNSVKGLGRRLHWGEFIELADEAEANDPSAFFLRQQDFPTPPPCGCYDGSPADADEQENNA
318425..320218	PHAGE_Pseudo_phiCTX_NC_003278: hypothetical protein; PP_00326; phage(gi17313261)	0	MIKRTLKHFHMCCGLGGGAKGFNRAKPVVGNMQAEWQCVGGVDVDPAGLRDFQRLSGIPGTLMDLFTREQYTAFHGVEPPAGWREATAEDVRRAANNQDPDAVFISSPCKGASGLLSETMSLTPKYQALNELTLRCVWLMCEAWKHNPVSLIVFENVPRLATRGRHLLDQIGKLLEFYGYAVAETTHDCGVIGGLAQSRKRFLLVARHIEKVPPFLYEPEKKTLRAVGDILGRMPLAGDIEAAGPMHRVPALQWKTWVRLALVKAGKDWRSLNELAIEDGYLRDFIIVPEAYAGYLGVNDWGDSMGTVAGRSSPTNGAFSVADPRAREGALQYQQYGVRRWDETSGAVIGVKSPGQGTFSVADPRDPGIGHAKYNVAQWDGVSRTVISGSTTGQGAFAV…
320215..320670	PHAGE_Pseudo_PS_1_NC_029066: hypothetical protein; PP_00327; phage(gi985757653)	3.6e-29	MSKRKPNNTRARLERTMRGLLRQHKACIVDASVSEVQVMLNYGNLGQIISRQVANALCDIAHHWTIYLPAICQDGEKRWAKSIEYELSGIHVITRMPDLFEQPIKDLIASCNPKHVIGHAWIAIPDSVSLDEEHAHRIYERVGAWAAREVA
