# Supplementary material for: Dynamic interactions within the host-associated microbiota cause tumor formation in the basal metazoan Hydra
Source: PLoS Pathog. 2020 Mar 19;16(3):e1008375. doi: 10.1371/journal.ppat.1008375 (PMC7081986; doi:10.1371/journal.ppat.1008375)
Supplement: S5 Table — (XLSX) [file ppat.1008375.s024.xlsx]

## Sheet: results
Gene	Name	Function	is_secretion	has_kegg	has_virulence	KEGG ID	KEGG Description	KEGG Pathway	VFDB ID	VFDB Name	VFDB function	Blast score
TPDSM21527_00010	dnaA	chromosomal replication initiator protein DnaA	0	1	0	K02313	chromosomal replication initiator protein	ko02020 Two-component system, ko04112 Cell cycle - Caulobacter
TPDSM21527_00020		tetratricopeptide repeat protein	0	0	0
TPDSM21527_00030		hypothetical protein	0	0	0
TPDSM21527_00040	xth	exodeoxyribonuclease III	0	1	0	K01142	exodeoxyribonuclease III [EC:3.1.11.2]	ko03410 Base excision repair
TPDSM21527_00050		hypothetical protein	0	0	0
TPDSM21527_00060		HNH endonuclease	0	0	0
TPDSM21527_00070		hypothetical protein	0	0	0
TPDSM21527_00080		transposase	0	1	0	K07483	transposase
TPDSM21527_00090		integrase	0	0	0
TPDSM21527_00100		hypothetical protein	0	0	0
TPDSM21527_00110		hypothetical protein	0	0	0
TPDSM21527_00120		IS481 family transposase	0	0	0
TPDSM21527_00130		hypothetical protein	0	0	0
TPDSM21527_00140		UBA/THIF-type NAD/FAD-binding protein	0	0	0
TPDSM21527_00150		hypothetical protein	0	0	0
TPDSM21527_00160		hypothetical protein	0	0	0
TPDSM21527_00170		hypothetical protein	0	0	0
TPDSM21527_00180		glycosyltransferase family 2 protein	0	0	0
TPDSM21527_00190		hypothetical protein	0	0	0
TPDSM21527_00200		hypothetical protein	0	0	0
TPDSM21527_00210		hypothetical protein	0	0	0
TPDSM21527_00220		hypothetical protein	0	0	0
TPDSM21527_00230		type I restriction endonuclease subunit R	0	1	0	K01153	type I restriction enzyme, R subunit [EC:3.1.21.3]
TPDSM21527_00240		transposase	0	0	0
TPDSM21527_00250		restriction endonuclease subunit S	0	1	0	K01154	type I restriction enzyme, S subunit [EC:3.1.21.3]
TPDSM21527_00260		Abi family protein	0	0	0
TPDSM21527_00270		SAM-dependent DNA methyltransferase	0	1	0	K03427	type I restriction enzyme M protein [EC:2.1.1.72]
TPDSM21527_00280		IS30 family transposase	0	0	0
TPDSM21527_00290		ankyrin repeat domain-containing protein	0	0	0
TPDSM21527_00300		SH3 domain-containing protein	0	0	0
TPDSM21527_00310		ankyrin repeat domain-containing protein	0	0	0
TPDSM21527_00320		hypothetical protein	0	0	0
TPDSM21527_00330		DUF5131 domain-containing protein	0	0	0
TPDSM21527_00340		IS481 family transposase	0	0	0
TPDSM21527_00350		hypothetical protein	0	0	0
TPDSM21527_00360		hypothetical protein	0	0	0
TPDSM21527_00370		hypothetical protein	0	0	0
TPDSM21527_00380		hypothetical protein	0	0	0
TPDSM21527_00390		hypothetical protein	0	0	0
TPDSM21527_00400		hypothetical protein	0	0	0
TPDSM21527_00410		DUF1738 domain-containing protein	0	0	0
TPDSM21527_t00010		tRNA-Tyr	0	0	0
TPDSM21527_t00020		tRNA-Thr	0	0	0
TPDSM21527_00420		NAD(P)H-dependent oxidoreductase subunit E	0	1	0	K00334	NADH-quinone oxidoreductase subunit E [EC:7.1.1.2]	ko00190 Oxidative phosphorylation, ko01100 Metabolic pathways
TPDSM21527_00430		HAD-IB family hydrolase	0	0	0
TPDSM21527_00440		DNA polymerase B region	0	1	0	K02319	DNA polymerase, archaea type [EC:2.7.7.7]	ko00230 Purine metabolism, ko00240 Pyrimidine metabolism, ko01100 Metabolic pathways, ko03030 DNA replication
TPDSM21527_00450		hypothetical protein	0	0	0
TPDSM21527_00460		hypothetical protein	0	0	0
TPDSM21527_00470		hypothetical protein	0	0	0
TPDSM21527_00480		hypothetical protein	0	0	0
TPDSM21527_00490		transcriptional regulator	0	1	0	K01356	repressor LexA [EC:3.4.21.88]
TPDSM21527_00500		hypothetical protein	0	0	0
TPDSM21527_00510		hypothetical protein	0	0	0
TPDSM21527_00520		hypothetical protein	0	0	0
TPDSM21527_00530		NADH dehydrogenase subunit G	0	1	0	K00336	NADH-quinone oxidoreductase subunit G [EC:7.1.1.2]	ko00190 Oxidative phosphorylation, ko01100 Metabolic pathways
TPDSM21527_00540		4Fe-4S dicluster domain-containing protein	0	1	0	K00338	NADH-quinone oxidoreductase subunit I [EC:7.1.1.2]	ko00190 Oxidative phosphorylation, ko01100 Metabolic pathways
TPDSM21527_00550		M23 family peptidase	0	0	0
TPDSM21527_00560		glycosyltransferase family 2 protein	0	0	0
TPDSM21527_00570		class I SAM-dependent methyltransferase	0	0	0
TPDSM21527_00580		class I SAM-dependent methyltransferase	0	0	0
TPDSM21527_00590		phospho-N-acetylmuramoyl-pentapeptide- transferase	0	1	0	K01000	phospho-N-acetylmuramoyl-pentapeptide-transferase [EC:2.7.8.13]	ko00550 Peptidoglycan biosynthesis, ko01100 Metabolic pathways, ko01502 Vancomycin resistance
TPDSM21527_00600		lysoplasmalogenase	0	0	0
TPDSM21527_00610	thrC	threonine synthase	0	1	0	K01733	threonine synthase [EC:4.2.3.1]	ko00260 Glycine, serine and threonine metabolism, ko00750 Vitamin B6 metabolism, ko01100 Metabolic pathways, ko01110 Biosynthesis of secondary metabolites, ko01120 Microbial metabolism in diverse environments, ko01230 Biosynthesis of amino acids
TPDSM21527_00620		PLP-dependent transferase	0	1	0	K01739	cystathionine gamma-synthase [EC:2.5.1.48]	ko00270 Cysteine and methionine metabolism, ko00450 Selenocompound metabolism, ko00920 Sulfur metabolism, ko01100 Metabolic pathways, ko01110 Biosynthesis of secondary metabolites, ko01130 Biosynthesis of antibiotics, ko01230 Biosynthesis of amino acids
TPDSM21527_00630		integral membrane sensor protein	0	0	0
TPDSM21527_00640		integral membrane sensor hybrid histidine kinase	0	0	0
TPDSM21527_00650		TRAP C4-dicarboxylate transport system permease DctM subunit	0	0	0
TPDSM21527_00660		protein involved in gliding motility GldC	0	0	0
TPDSM21527_00670		hypothetical protein	0	0	0
TPDSM21527_00680		adenylate/guanylate cyclase domain-containing protein	0	0	0
TPDSM21527_00690	pap	polyphosphate:AMP phosphotransferase	0	0	0
TPDSM21527_00700	gap	type I glyceraldehyde-3-phosphate dehydrogenase	0	1	0	K00134	glyceraldehyde 3-phosphate dehydrogenase [EC:1.2.1.12]	ko00010 Glycolysis / Gluconeogenesis, ko00710 Carbon fixation in photosynthetic organisms, ko01100 Metabolic pathways, ko01110 Biosynthesis of secondary metabolites, ko01120 Microbial metabolism in diverse environments, ko01130 Biosynthesis of antibiotics, ko01200 Carbon metabolism, ko01230 Biosynthesis of amino acids, ko04066 HIF-1 signaling pathway, ko05010 Alzheimer disease
TPDSM21527_00710		hypothetical protein	0	0	0
TPDSM21527_00720		long-chain fatty acid--CoA ligase	0	1	0	K01897	long-chain acyl-CoA synthetase [EC:6.2.1.3]	ko00061 Fatty acid biosynthesis, ko00071 Fatty acid degradation, ko01100 Metabolic pathways, ko01212 Fatty acid metabolism, ko02024 Quorum sensing, ko03320 PPAR signaling pathway, ko04146 Peroxisome, ko04216 Ferroptosis, ko04714 Thermogenesis, ko04920 Adipocytokine signaling pathway
TPDSM21527_00730		RNA pyrophosphohydrolase	0	1	0	K08311	putative (di)nucleoside polyphosphate hydrolase [EC:3.6.1.-]	ko03018 RNA degradation
TPDSM21527_00740		hypothetical protein	0	0	0
TPDSM21527_00750		DUF167 domain-containing protein	0	1	0	K09131	uncharacterized protein
TPDSM21527_00760		acyl-CoA thioesterase	0	1	0	K07107	acyl-CoA thioester hydrolase [EC:3.1.2.-]
TPDSM21527_00770		hypothetical protein	0	0	0
TPDSM21527_00780		pyridoxal phosphate-dependent aminotransferase	0	1	0	K00812	aspartate aminotransferase [EC:2.6.1.1]	ko00220 Arginine biosynthesis, ko00250 Alanine, aspartate and glutamate metabolism, ko00270 Cysteine and methionine metabolism, ko00330 Arginine and proline metabolism, ko00350 Tyrosine metabolism, ko00360 Phenylalanine metabolism, ko00400 Phenylalanine, tyrosine and tryptophan biosynthesis, ko00401 Novobiocin biosynthesis, ko00950 Isoquinoline alkaloid biosynthesis, ko00960 Tropane, piperidine a…
TPDSM21527_00790		hypothetical protein	0	0	0
TPDSM21527_00800	rpiB	ribose 5-phosphate isomerase B	0	1	0	K01808	ribose 5-phosphate isomerase B [EC:5.3.1.6]	ko00030 Pentose phosphate pathway, ko00051 Fructose and mannose metabolism, ko00710 Carbon fixation in photosynthetic organisms, ko01100 Metabolic pathways, ko01110 Biosynthesis of secondary metabolites, ko01120 Microbial metabolism in diverse environments, ko01130 Biosynthesis of antibiotics, ko01200 Carbon metabolism, ko01230 Biosynthesis of amino acids
TPDSM21527_00810		hypothetical protein	0	0	0
TPDSM21527_00820		protease HtpX	0	1	0	K03799	heat shock protein HtpX [EC:3.4.24.-]
TPDSM21527_00830		hypothetical protein	0	0	0
TPDSM21527_00840		hypothetical protein	0	0	0
TPDSM21527_00850		ATP-dependent metallopeptidase FtsH/Yme1/Tma family protein	0	1	0	K03798	cell division protease FtsH [EC:3.4.24.-]
TPDSM21527_00860		phosphoglycerate mutase	0	0	0
TPDSM21527_00870		Ppx/GppA family phosphatase	0	1	0	K01524	exopolyphosphatase / guanosine-5'-triphosphate,3'-diphosphate pyrophosphatase [EC:3.6.1.11 3.6.1.40]	ko00230 Purine metabolism
TPDSM21527_00880		sulfatase	0	0	0
TPDSM21527_00890	tsaD	tRNA (adenosine(37)-N6)-threonylcarbamoyltransferase complex transferase subunit TsaD	0	1	0	K01409	N6-L-threonylcarbamoyladenine synthase [EC:2.3.1.234]
TPDSM21527_00900		DNA polymerase III, delta subunit	0	1	0	K02340	DNA polymerase III subunit delta [EC:2.7.7.7]	ko00230 Purine metabolism, ko00240 Pyrimidine metabolism, ko01100 Metabolic pathways, ko03030 DNA replication, ko03430 Mismatch repair, ko03440 Homologous recombination
TPDSM21527_00910		putative transcriptional regulator, Crp/Fnr family	0	1	0	K10914	CRP/FNR family transcriptional regulator, cyclic AMP receptor protein	ko02020 Two-component system, ko02024 Quorum sensing, ko02025 Biofilm formation - Pseudomonas aeruginosa, ko02026 Biofilm formation - Escherichia coli, ko05111 Biofilm formation - Vibrio cholerae
TPDSM21527_00920		transcriptional coactivator p15	0	0	0
TPDSM21527_00930		hypothetical protein	0	0	0
TPDSM21527_00940		HIT domain-containing protein	0	1	0	K02503	histidine triad (HIT) family protein
TPDSM21527_00950		hypothetical protein	0	1	0	K09774	lipopolysaccharide export system protein LptA
TPDSM21527_00960		NAD(P)/FAD-dependent oxidoreductase	0	1	0	K03885	NADH dehydrogenase [EC:1.6.99.3]	ko00190 Oxidative phosphorylation
TPDSM21527_00970	mtnP	S-methyl-5'-thioadenosine phosphorylase	0	1	0	K00772	5'-methylthioadenosine phosphorylase [EC:2.4.2.28]	ko00270 Cysteine and methionine metabolism, ko01100 Metabolic pathways
TPDSM21527_00980		leucyl aminopeptidase	0	1	0	K01255	leucyl aminopeptidase [EC:3.4.11.1]	ko00480 Glutathione metabolism, ko01100 Metabolic pathways
TPDSM21527_00990		prepilin-type cleavage/methylation domain-containing protein	0	0	0
TPDSM21527_01000		prepilin-type cleavage/methylation domain-containing protein	0	0	0
TPDSM21527_01010		type II secretion system protein	1	0	0
TPDSM21527_01020		coproporphyrinogen III oxidase family protein	0	0	0
TPDSM21527_01030		hypothetical protein	0	0	0
TPDSM21527_01040		adenine phosphoribosyltransferase	0	1	0	K00759	adenine phosphoribosyltransferase [EC:2.4.2.7]	ko00230 Purine metabolism, ko01100 Metabolic pathways, DISEASE H00195 Adenine phosphoribosyltransferase deficiency
TPDSM21527_01050	rfaD	ADP-glyceromanno-heptose 6-epimerase	0	1	0	K03274	ADP-L-glycero-D-manno-heptose 6-epimerase [EC:5.1.3.20]	ko00540 Lipopolysaccharide biosynthesis, ko01100 Metabolic pathways
TPDSM21527_01060		hypothetical protein	0	0	0
TPDSM21527_01070		flavoprotein	0	1	0	K13038	phosphopantothenoylcysteine decarboxylase / phosphopantothenate---cysteine ligase [EC:4.1.1.36 6.3.2.5]	ko00770 Pantothenate and CoA biosynthesis, ko01100 Metabolic pathways
TPDSM21527_01080		hypothetical protein	0	0	0
TPDSM21527_01090		CBS domain-containing protein	0	0	0
TPDSM21527_01100		DUF1577 domain-containing protein	0	0	0
TPDSM21527_01110		valine--tRNA ligase	0	1	0	K01873	valyl-tRNA synthetase [EC:6.1.1.9]	ko00970 Aminoacyl-tRNA biosynthesis
TPDSM21527_01120		hypothetical protein	0	0	0
TPDSM21527_01130	fabG	3-oxoacyl-[acyl-carrier-protein] reductase	0	1	0	K00059	3-oxoacyl-[acyl-carrier protein] reductase [EC:1.1.1.100]	ko00061 Fatty acid biosynthesis, ko00333 Prodigiosin biosynthesis, ko00780 Biotin metabolism, ko01100 Metabolic pathways, ko01130 Biosynthesis of antibiotics, ko01212 Fatty acid metabolism
TPDSM21527_01140		metal-dependent hydrolase	0	1	0	K07044	uncharacterized protein
TPDSM21527_01150		type II toxin-antitoxin system RelE/ParE family toxin	0	0	0
TPDSM21527_01160		addiction module component, TIGR02574 family	0	0	0
TPDSM21527_01170		DUF985 domain-containing protein	0	1	0	K09705	uncharacterized protein
TPDSM21527_01180		nitroreductase	0	0	0
TPDSM21527_01190		PIN domain-containing protein	0	1	0	K07064	uncharacterized protein
TPDSM21527_01200		hypothetical protein	0	0	0
TPDSM21527_01210		phosphoribosylformylglycinamidine synthase subunit PurL	0	1	0	K01952	phosphoribosylformylglycinamidine synthase [EC:6.3.5.3]	ko00230 Purine metabolism, ko01100 Metabolic pathways, ko01110 Biosynthesis of secondary metabolites, ko01130 Biosynthesis of antibiotics
TPDSM21527_01220		hypothetical protein	0	0	0
TPDSM21527_01230		arginine--tRNA ligase	0	1	0	K01887	arginyl-tRNA synthetase [EC:6.1.1.19]	ko00970 Aminoacyl-tRNA biosynthesis
TPDSM21527_01240		MBL fold metallo-hydrolase	0	0	0
TPDSM21527_01250		leucyl/phenylalanyl-tRNA--protein transferase	0	1	0	K00684	leucyl/phenylalanyl-tRNA---protein transferase [EC:2.3.2.6]
TPDSM21527_01260		hypothetical protein	0	0	0
TPDSM21527_01270		DNA helicase/exodeoxyribonuclease V, subunit beta	0	1	0	K03582	exodeoxyribonuclease V beta subunit [EC:3.1.11.5]	ko03440 Homologous recombination
TPDSM21527_01280		hypothetical protein	0	1	0	K03581	exodeoxyribonuclease V alpha subunit [EC:3.1.11.5]	ko03440 Homologous recombination
TPDSM21527_01290		hypothetical protein	0	0	0
TPDSM21527_01300		hypothetical protein	0	0	0
TPDSM21527_01310		hypothetical protein	0	0	0
TPDSM21527_01320	plsY	acyl-phosphate glycerol 3-phosphate acyltransferase	0	1	0	K08591	glycerol-3-phosphate acyltransferase PlsY [EC:2.3.1.15]	ko00561 Glycerolipid metabolism, ko00564 Glycerophospholipid metabolism, ko01100 Metabolic pathways, ko01110 Biosynthesis of secondary metabolites
TPDSM21527_01330		hypothetical protein	0	0	0
TPDSM21527_01340		divalent-cation tolerance protein CutA	0	1	0	K03926	periplasmic divalent cation tolerance protein
TPDSM21527_01350		DUF1574 domain-containing protein	0	0	0
TPDSM21527_01360		MBOAT family protein	0	0	0
TPDSM21527_01370		hemerythrin	0	1	0	K07216	hemerythrin
TPDSM21527_01380		hypothetical protein	0	0	0
TPDSM21527_01390		glutathione S-transferase family protein	0	1	0	K00799	glutathione S-transferase [EC:2.5.1.18]	ko00480 Glutathione metabolism, ko00980 Metabolism of xenobiotics by cytochrome P450, ko00982 Drug metabolism - cytochrome P450, ko00983 Drug metabolism - other enzymes, ko01524 Platinum drug resistance, ko05200 Pathways in cancer, ko05204 Chemical carcinogenesis, ko05225 Hepatocellular carcinoma, ko05418 Fluid shear stress and atherosclerosis, DISEASE H00024 Prostate cancer
TPDSM21527_01400		SpoIID/LytB domain protein	0	1	0	K06381	stage II sporulation protein D
TPDSM21527_01410		phosphatidylglycerophosphatase A	0	1	0	K01095	phosphatidylglycerophosphatase A [EC:3.1.3.27]	ko00564 Glycerophospholipid metabolism, ko01100 Metabolic pathways
TPDSM21527_01420		hypothetical protein	0	0	0
TPDSM21527_01430		hypothetical protein	0	0	0
TPDSM21527_01440		lipid A biosynthesis acyltransferase	0	1	0	K02517	Kdo2-lipid IVA lauroyltransferase [EC:2.3.1.241]	ko00540 Lipopolysaccharide biosynthesis, ko01100 Metabolic pathways
TPDSM21527_01450		hypothetical protein	0	0	0
TPDSM21527_01460		aminotransferase class V-fold PLP-dependent enzyme	0	1	0	K04487	cysteine desulfurase [EC:2.8.1.7]	ko00730 Thiamine metabolism, ko01100 Metabolic pathways, ko04122 Sulfur relay system
TPDSM21527_01470		hypothetical protein	0	0	0
TPDSM21527_01480		hypothetical protein	0	0	0
TPDSM21527_01490		cytochrome c assembly protein	0	1	0	K02198	cytochrome c-type biogenesis protein CcmF
TPDSM21527_01500		phosphoenolpyruvate carboxylase	0	1	0	K01595	phosphoenolpyruvate carboxylase [EC:4.1.1.31]	ko00620 Pyruvate metabolism, ko00680 Methane metabolism, ko00710 Carbon fixation in photosynthetic organisms, ko00720 Carbon fixation pathways in prokaryotes, ko01100 Metabolic pathways, ko01120 Microbial metabolism in diverse environments, ko01200 Carbon metabolism
TPDSM21527_01510		hypothetical protein	0	0	0
TPDSM21527_01520		hypothetical protein	0	0	0
TPDSM21527_01530		aldo/keto reductase	0	0	0
TPDSM21527_01540		DoxX family protein	0	1	0	K15977	putative oxidoreductase
TPDSM21527_01550		transcriptional regulator, MarR family	0	0	0
TPDSM21527_01560		hypothetical protein	0	0	0
TPDSM21527_01570		hypothetical protein	0	0	0
TPDSM21527_01580		anti-sigma factor antagonist	0	1	0	K04749	anti-sigma B factor antagonist
TPDSM21527_01590		aldo/keto reductase	0	0	0
TPDSM21527_01600		stearoyl-CoA 9-desaturase	0	1	0	K00507	stearoyl-CoA desaturase (Delta-9 desaturase) [EC:1.14.19.1]	ko01040 Biosynthesis of unsaturated fatty acids, ko01212 Fatty acid metabolism, ko03320 PPAR signaling pathway, ko04152 AMPK signaling pathway, ko04212 Longevity regulating pathway - worm
TPDSM21527_01610		clan AA aspartic protease	0	0	0
TPDSM21527_01620		(Fe-S)-binding protein	0	0	0
TPDSM21527_01630		AraC family transcriptional regulator	0	0	0
TPDSM21527_01640		long-chain fatty acid--CoA ligase	0	1	0	K01897	long-chain acyl-CoA synthetase [EC:6.2.1.3]	ko00061 Fatty acid biosynthesis, ko00071 Fatty acid degradation, ko01100 Metabolic pathways, ko01212 Fatty acid metabolism, ko02024 Quorum sensing, ko03320 PPAR signaling pathway, ko04146 Peroxisome, ko04216 Ferroptosis, ko04714 Thermogenesis, ko04920 Adipocytokine signaling pathway
TPDSM21527_01650		NAD(P)-dependent oxidoreductase	0	0	0
TPDSM21527_01660		ankyrin	0	0	0
TPDSM21527_01670		glycoside hydrolase family 1 protein	0	1	0	K05350	beta-glucosidase [EC:3.2.1.21]	ko00460 Cyanoamino acid metabolism, ko00500 Starch and sucrose metabolism, ko00940 Phenylpropanoid biosynthesis, ko01100 Metabolic pathways, ko01110 Biosynthesis of secondary metabolites
TPDSM21527_01680		UDP-N-acetylenolpyruvoylglucosamine reductase	0	1	0	K00075	UDP-N-acetylmuramate dehydrogenase [EC:1.3.1.98]	ko00520 Amino sugar and nucleotide sugar metabolism, ko00550 Peptidoglycan biosynthesis, ko01100 Metabolic pathways
TPDSM21527_01690		glycerol-3-phosphate dehydrogenase/oxidase	0	1	0	K00111	glycerol-3-phosphate dehydrogenase [EC:1.1.5.3]	ko00564 Glycerophospholipid metabolism, ko01110 Biosynthesis of secondary metabolites
TPDSM21527_01700		glutamate--tRNA ligase	0	1	0	K09698	nondiscriminating glutamyl-tRNA synthetase [EC:6.1.1.24]	ko00970 Aminoacyl-tRNA biosynthesis, ko01100 Metabolic pathways
TPDSM21527_01710		ATP-binding protein	0	0	0
TPDSM21527_01720		tRNA (guanine-N(7)-)-methyltransferase	0	1	0	K03439	tRNA (guanine-N7-)-methyltransferase [EC:2.1.1.33]
TPDSM21527_01730	lnt	apolipoprotein N-acyltransferase	0	1	0	K03820	apolipoprotein N-acyltransferase [EC:2.3.1.269]
TPDSM21527_01740		hypothetical protein	0	0	0
TPDSM21527_01750		hypothetical protein	0	0	0
TPDSM21527_01760		hypothetical protein	0	0	0
TPDSM21527_01770		hypothetical protein	0	0	0
TPDSM21527_01780		hypothetical protein	0	0	0
TPDSM21527_01790		stage II sporulation protein E	0	0	0
TPDSM21527_01800		DNA translocase FtsK	0	1	0	K03466	DNA segregation ATPase FtsK/SpoIIIE, S-DNA-T family
TPDSM21527_01810		septal ring lytic transglycosylase RlpA family protein	0	1	0	K03642	rare lipoprotein A
TPDSM21527_01820	lpxB	lipid-A-disaccharide synthase	0	1	0	K00748	lipid-A-disaccharide synthase [EC:2.4.1.182]	ko00540 Lipopolysaccharide biosynthesis, ko01100 Metabolic pathways
TPDSM21527_01830		amidophosphoribosyltransferase	0	1	0	K00764	amidophosphoribosyltransferase [EC:2.4.2.14]	ko00230 Purine metabolism, ko00250 Alanine, aspartate and glutamate metabolism, ko01100 Metabolic pathways, ko01110 Biosynthesis of secondary metabolites, ko01130 Biosynthesis of antibiotics
TPDSM21527_01840		hypothetical protein	0	0	0
TPDSM21527_01850		hypothetical protein	0	1	0	K03561	biopolymer transport protein ExbB
TPDSM21527_01860		biopolymer transporter ExbD	0	0	0
TPDSM21527_01870		cell envelope biogenesis protein TonB	0	1	0	K03832	periplasmic protein TonB
TPDSM21527_01880		TonB-dependent receptor	0	0	0
TPDSM21527_01890		hypothetical protein	0	0	0
TPDSM21527_01900		hypothetical protein	0	0	0
TPDSM21527_01910		hypothetical protein	0	0	0
TPDSM21527_01920		phosphate ABC transporter substrate-binding protein, PhoT family	0	1	0	K02040	phosphate transport system substrate-binding protein	ko02010 ABC transporters, ko02020 Two-component system, ko05152 Tuberculosis
TPDSM21527_01930		MarR family transcriptional regulator	0	0	0
TPDSM21527_01940		pyridoxal-5'-phosphate-dependent protein subunit beta	0	1	0	K01505	1-aminocyclopropane-1-carboxylate deaminase [EC:3.5.99.7]	ko00270 Cysteine and methionine metabolism
TPDSM21527_01950		hypothetical protein	0	0	0
TPDSM21527_01960		tRNA (N(6)-L-threonylcarbamoyladenosine(37)-C(2))- methylthiotransferase MtaB	0	1	0	K18707	threonylcarbamoyladenosine tRNA methylthiotransferase MtaB [EC:2.8.4.5]
TPDSM21527_01970		VOC family protein	0	0	0
TPDSM21527_01980		hypothetical protein	0	0	0
TPDSM21527_01990		DUF1998 domain-containing protein	0	1	0	K06877	DEAD/DEAH box helicase domain-containing protein
TPDSM21527_02000		succinylglutamate desuccinylase/aspartoacylase	0	1	0	K06987	uncharacterized protein
TPDSM21527_02010		hypothetical protein	0	0	0
TPDSM21527_02020		threonylcarbamoyl-AMP synthase	0	0	0
TPDSM21527_02030		KR domain-containing protein	0	1	0	K16066	3-hydroxy acid dehydrogenase / malonic semialdehyde reductase [EC:1.1.1.381 1.1.1.-]	ko00240 Pyrimidine metabolism, ko00260 Glycine, serine and threonine metabolism, ko01100 Metabolic pathways
TPDSM21527_02040		PilZ domain-containing protein	0	0	0
TPDSM21527_02050		leucine--tRNA ligase	0	1	0	K01869	leucyl-tRNA synthetase [EC:6.1.1.4]	ko00970 Aminoacyl-tRNA biosynthesis
TPDSM21527_02060		5-formyltetrahydrofolate cyclo-ligase	0	1	0	K01934	5-formyltetrahydrofolate cyclo-ligase [EC:6.3.3.2]	ko00670 One carbon pool by folate, ko01100 Metabolic pathways
TPDSM21527_02070		hypothetical protein	0	0	0
TPDSM21527_02080		single-stranded DNA-binding protein	0	1	0	K03111	single-strand DNA-binding protein	ko03030 DNA replication, ko03430 Mismatch repair, ko03440 Homologous recombination
TPDSM21527_02090		pyridine nucleotide-disulfide oxidoreductase	0	0	0
TPDSM21527_02100		radical SAM protein	0	0	0
TPDSM21527_02110		membrane protein	0	0	0
TPDSM21527_02120		hypothetical protein	0	0	0
TPDSM21527_02130		hypothetical protein	0	0	0
TPDSM21527_02140		acyl-ACP--UDP-N-acetylglucosamine O-acyltransferase	0	1	0	K00677	UDP-N-acetylglucosamine acyltransferase [EC:2.3.1.129]	ko00540 Lipopolysaccharide biosynthesis, ko01100 Metabolic pathways, ko01503 Cationic antimicrobial peptide (CAMP) resistance
TPDSM21527_02150		Si-specific NAD(P)(+) transhydrogenase	0	1	0	K00322	NAD(P) transhydrogenase [EC:1.6.1.1]	ko00760 Nicotinate and nicotinamide metabolism, ko01100 Metabolic pathways
TPDSM21527_02160		hypothetical protein	0	0	0
TPDSM21527_02170		hypothetical protein	0	0	0
TPDSM21527_02180		CBS domain-containing protein	0	0	0
TPDSM21527_02190	ybeY	rRNA maturation RNase YbeY	0	1	0	K07042	probable rRNA maturation factor
TPDSM21527_02200		anti-sigma factor antagonist	0	1	0	K04749	anti-sigma B factor antagonist
TPDSM21527_02210		hypothetical protein	0	0	0
TPDSM21527_02220	ribB	3,4-dihydroxy-2-butanone-4-phosphate synthase	0	1	0	K14652	3,4-dihydroxy 2-butanone 4-phosphate synthase / GTP cyclohydrolase II [EC:4.1.99.12 3.5.4.25]	ko00740 Riboflavin metabolism, ko00790 Folate biosynthesis, ko01100 Metabolic pathways, ko01110 Biosynthesis of secondary metabolites
TPDSM21527_02230		4-hydroxybenzoate octaprenyltransferase	0	1	0	K03179	4-hydroxybenzoate polyprenyltransferase [EC:2.5.1.39]	ko00130 Ubiquinone and other terpenoid-quinone biosynthesis, ko01100 Metabolic pathways, ko01110 Biosynthesis of secondary metabolites
TPDSM21527_02240		OmpA/MotB domain protein	0	0	0
TPDSM21527_02250		deoxyribodipyrimidine photo-lyase	0	1	0	K01669	deoxyribodipyrimidine photo-lyase [EC:4.1.99.3]
TPDSM21527_02260		spermidine synthase	0	1	0	K00797	spermidine synthase [EC:2.5.1.16]	ko00270 Cysteine and methionine metabolism, ko00330 Arginine and proline metabolism, ko00410 beta-Alanine metabolism, ko00480 Glutathione metabolism, ko01100 Metabolic pathways
TPDSM21527_02270		hypothetical protein	0	0	0
TPDSM21527_02280		formate-dependent phosphoribosylglycinamide formyltransferase	0	1	0	K08289	phosphoribosylglycinamide formyltransferase 2 [EC:2.1.2.2]	ko00230 Purine metabolism, ko00670 One carbon pool by folate, ko01100 Metabolic pathways, ko01110 Biosynthesis of secondary metabolites, ko01130 Biosynthesis of antibiotics
TPDSM21527_02290		aspartate kinase	0	1	0	K00928	aspartate kinase [EC:2.7.2.4]	ko00260 Glycine, serine and threonine metabolism, ko00261 Monobactam biosynthesis, ko00270 Cysteine and methionine metabolism, ko00300 Lysine biosynthesis, ko01100 Metabolic pathways, ko01110 Biosynthesis of secondary metabolites, ko01120 Microbial metabolism in diverse environments, ko01130 Biosynthesis of antibiotics, ko01210 2-Oxocarboxylic acid metabolism, ko01230 Biosynthesis of amino acids
TPDSM21527_02300		glutamate racemase	0	1	0	K01776	glutamate racemase [EC:5.1.1.3]	ko00471 D-Glutamine and D-glutamate metabolism, ko01100 Metabolic pathways
TPDSM21527_02310		hypothetical protein	0	0	0
TPDSM21527_02320		flagellin	0	1	0	K02406	flagellin	ko02020 Two-component system, ko02040 Flagellar assembly, ko04621 NOD-like receptor signaling pathway, ko04626 Plant-pathogen interaction, ko05132 Salmonella infection, ko05134 Legionellosis
TPDSM21527_02330		hypothetical protein	0	0	0
TPDSM21527_02340		TolC-like outermembrane protein	0	0	0
TPDSM21527_02350		hypothetical protein	0	0	0
TPDSM21527_t00030		tRNA-Arg	0	0	0
TPDSM21527_02360		class I SAM-dependent RNA methyltransferase	0	1	0	K03215	23S rRNA (uracil1939-C5)-methyltransferase [EC:2.1.1.190]
TPDSM21527_02370		hypothetical protein	0	0	0
TPDSM21527_02380		alpha/beta hydrolase fold containing protein	0	0	0
TPDSM21527_02390		DUF465 domain-containing protein	0	1	0	K09794	uncharacterized protein
TPDSM21527_02400		succinate dehydrogenase	0	1	0	K00241	succinate dehydrogenase / fumarate reductase, cytochrome b subunit	ko00020 Citrate cycle (TCA cycle), ko00190 Oxidative phosphorylation, ko00650 Butanoate metabolism, ko00720 Carbon fixation pathways in prokaryotes, ko01100 Metabolic pathways, ko01110 Biosynthesis of secondary metabolites, ko01120 Microbial metabolism in diverse environments, ko01130 Biosynthesis of antibiotics, ko01200 Carbon metabolism
TPDSM21527_02410	sdhA	FAD-binding protein	0	1	0	K00239	succinate dehydrogenase / fumarate reductase, flavoprotein subunit [EC:1.3.5.1 1.3.5.4]	ko00020 Citrate cycle (TCA cycle), ko00190 Oxidative phosphorylation, ko00650 Butanoate metabolism, ko00720 Carbon fixation pathways in prokaryotes, ko01100 Metabolic pathways, ko01110 Biosynthesis of secondary metabolites, ko01120 Microbial metabolism in diverse environments, ko01130 Biosynthesis of antibiotics, ko01200 Carbon metabolism, ko05134 Legionellosis
TPDSM21527_02420		DUF2845 domain-containing protein	0	0	0
TPDSM21527_02430		neutral ceramidase	0	1	0	K12349	neutral ceramidase [EC:3.5.1.23]	ko00600 Sphingolipid metabolism, ko01100 Metabolic pathways, ko04071 Sphingolipid signaling pathway
TPDSM21527_t00040		tRNA-Met	0	0	0
TPDSM21527_02440		protein disulfide-isomerase	0	1	0	K07396	putative protein-disulfide isomerase
TPDSM21527_02450		tRNA synthetase class II (D K and N)	0	1	0	K04568	elongation factor P--(R)-beta-lysine ligase [EC:6.3.1.-]
TPDSM21527_02460		serine/threonine-protein phosphatase	0	0	0
TPDSM21527_02470		protein meaA	0	1	0	K14447	ethylmalonyl-CoA mutase [EC:5.4.99.63]	ko00630 Glyoxylate and dicarboxylate metabolism, ko01120 Microbial metabolism in diverse environments, ko01200 Carbon metabolism
TPDSM21527_02480		dienelactone hydrolase	0	1	0	K01061	carboxymethylenebutenolidase [EC:3.1.1.45]	ko00361 Chlorocyclohexane and chlorobenzene degradation, ko00364 Fluorobenzoate degradation, ko00623 Toluene degradation, ko01100 Metabolic pathways, ko01110 Biosynthesis of secondary metabolites, ko01120 Microbial metabolism in diverse environments, ko01130 Biosynthesis of antibiotics
TPDSM21527_02490	trpA	tryptophan synthase subunit alpha	0	1	0	K01695	tryptophan synthase alpha chain [EC:4.2.1.20]	ko00260 Glycine, serine and threonine metabolism, ko00400 Phenylalanine, tyrosine and tryptophan biosynthesis, ko01100 Metabolic pathways, ko01110 Biosynthesis of secondary metabolites, ko01130 Biosynthesis of antibiotics, ko01230 Biosynthesis of amino acids
TPDSM21527_02500		SH3 domain-containing protein	0	0	0
TPDSM21527_02510		PHA accumulation regulator DNA-binding protein	0	0	0
TPDSM21527_02520		IS30 family transposase	0	0	0
TPDSM21527_02530	rpmI	50S ribosomal protein L35	0	1	0	K02916	large subunit ribosomal protein L35	ko03010 Ribosome
TPDSM21527_02540		50S ribosomal protein L20	0	1	0	K02887	large subunit ribosomal protein L20	ko03010 Ribosome
TPDSM21527_02550		TetR/AcrR family transcriptional regulator	0	0	0
TPDSM21527_02560		ABC transporter permease	0	1	0	K02004	putative ABC transport system permease protein
TPDSM21527_02570		ABC transporter related protein	0	1	0	K02003	putative ABC transport system ATP-binding protein
TPDSM21527_02580		DUF3299 domain-containing protein	0	1	0	K09950	uncharacterized protein
TPDSM21527_02590		hypothetical protein	0	0	0
TPDSM21527_02600		hypothetical protein	0	0	0
TPDSM21527_02610		hypothetical protein	0	0	0
TPDSM21527_02620		fatty acid desaturase	0	0	0
TPDSM21527_02630		metal-dependent hydrolase	0	1	0	K07044	uncharacterized protein
TPDSM21527_02640		hypothetical protein	0	0	0
TPDSM21527_02650		acyl-CoA dehydrogenase	0	0	0
TPDSM21527_02660		hypothetical protein	0	0	0
TPDSM21527_02670		membrane protein	0	0	0
TPDSM21527_02680		3-beta hydroxysteroid dehydrogenase	0	1	0	K12454	CDP-paratose 2-epimerase [EC:5.1.3.10]	ko00520 Amino sugar and nucleotide sugar metabolism
TPDSM21527_02690		glycosyltransferase family 2 protein	0	1	0	K00721	dolichol-phosphate mannosyltransferase [EC:2.4.1.83]	ko00510 N-Glycan biosynthesis, ko01100 Metabolic pathways, DISEASE H00118 Congenital disorders of glycosylation type I
TPDSM21527_02700		KR domain-containing protein	0	1	0	K12454	CDP-paratose 2-epimerase [EC:5.1.3.10]	ko00520 Amino sugar and nucleotide sugar metabolism
TPDSM21527_02710		hypothetical protein	0	0	0
TPDSM21527_02720		nucleotide sugar dehydrogenase	0	1	0	K00012	UDPglucose 6-dehydrogenase [EC:1.1.1.22]	ko00040 Pentose and glucuronate interconversions, ko00053 Ascorbate and aldarate metabolism, ko00520 Amino sugar and nucleotide sugar metabolism, ko01100 Metabolic pathways
TPDSM21527_02730		hypothetical protein	0	0	0
TPDSM21527_02740		NusG antitermination factor	0	0	0
TPDSM21527_02750		MarR family EPS-associated transcriptional regulator	0	0	0
TPDSM21527_02770		nucleotide sugar dehydrogenase	0	1	0	K13015	UDP-N-acetyl-D-glucosamine dehydrogenase [EC:1.1.1.136]	ko00520 Amino sugar and nucleotide sugar metabolism
TPDSM21527_02780		gfo/Idh/MocA family oxidoreductase	0	1	1	K13020	UDP-N-acetyl-2-amino-2-deoxyglucuronate dehydrogenase [EC:1.1.1.335]	ko00520 Amino sugar and nucleotide sugar metabolism	VF0033	LPS	Prevents clearance of the organism by host surfactant protein; confers protection to the bacterium from complement-mediated cell lysis	71.26
TPDSM21527_02790		N-acetyltransferase	0	1	1	K13018	UDP-2-acetamido-3-amino-2,3-dideoxy-glucuronate N-acetyltransferase [EC:2.3.1.201]	ko00520 Amino sugar and nucleotide sugar metabolism	VF0033	LPS	Prevents clearance of the organism by host surfactant protein; confers protection to the bacterium from complement-mediated cell lysis	71.66
TPDSM21527_02800		DegT/DnrJ/EryC1/StrS family aminotransferase	0	1	1	K13017	UDP-2-acetamido-2-deoxy-ribo-hexuluronate aminotransferase [EC:2.6.1.98]	ko00520 Amino sugar and nucleotide sugar metabolism	VF0033	LPS	Prevents clearance of the organism by host surfactant protein; confers protection to the bacterium from complement-mediated cell lysis	61.2
TPDSM21527_02810		ABC transporter permease	0	1	0	K09690	lipopolysaccharide transport system permease protein	ko02010 ABC transporters
TPDSM21527_02820		ABC transporter related protein	0	1	0	K09691	lipopolysaccharide transport system ATP-binding protein	ko02010 ABC transporters
TPDSM21527_02830		hypothetical protein	0	0	0
TPDSM21527_02840	asnB	asparagine synthase (glutamine-hydrolyzing)	0	1	0	K01953	asparagine synthase (glutamine-hydrolysing) [EC:6.3.5.4]	ko00250 Alanine, aspartate and glutamate metabolism, ko01100 Metabolic pathways, ko01110 Biosynthesis of secondary metabolites, ko01230 Biosynthesis of amino acids, DISEASE H01386 Asparagine synthetase deficiency
TPDSM21527_02850		nucleotide sugar epimerase	0	1	0	K01784	UDP-glucose 4-epimerase [EC:5.1.3.2]	ko00052 Galactose metabolism, ko00520 Amino sugar and nucleotide sugar metabolism, ko01100 Metabolic pathways
TPDSM21527_02860		nucleotide sugar epimerase	0	0	0
TPDSM21527_02870		hypothetical protein	0	0	0
TPDSM21527_02880		hypothetical protein	0	0	0
TPDSM21527_02890		hypothetical protein	0	0	0
TPDSM21527_02900		N-acetyltransferase	0	0	0
TPDSM21527_02910	asnB	asparagine synthase (glutamine-hydrolyzing)	0	1	0	K01953	asparagine synthase (glutamine-hydrolysing) [EC:6.3.5.4]	ko00250 Alanine, aspartate and glutamate metabolism, ko01100 Metabolic pathways, ko01110 Biosynthesis of secondary metabolites, ko01230 Biosynthesis of amino acids, DISEASE H01386 Asparagine synthetase deficiency
TPDSM21527_02920		hypothetical protein	0	0	0
TPDSM21527_02930		hypothetical protein	0	0	0
TPDSM21527_02940		hypothetical protein	0	0	0
TPDSM21527_02950		4-diphosphocytidyl-2C-methyl-D-erythritol kinase	0	1	0	K00919	4-diphosphocytidyl-2-C-methyl-D-erythritol kinase [EC:2.7.1.148]	ko00900 Terpenoid backbone biosynthesis, ko01100 Metabolic pathways, ko01110 Biosynthesis of secondary metabolites, ko01130 Biosynthesis of antibiotics
TPDSM21527_t00050		tRNA-Gln	0	0	0
TPDSM21527_02960		hypothetical protein	0	0	0
TPDSM21527_02970		PIN domain-containing protein	0	1	0	K18828	tRNA(fMet)-specific endonuclease VapC [EC:3.1.-.-]
TPDSM21527_02980		hypothetical protein	0	0	0
TPDSM21527_02990		HAMP domain-containing protein	0	0	0
TPDSM21527_03000		methyltransferase domain-containing protein	0	0	0
TPDSM21527_03010		MFS transporter	0	0	0
TPDSM21527_03020		hypothetical protein	0	0	0
TPDSM21527_03030		hypothetical protein	0	0	0
TPDSM21527_03040		Sulphatase-modifying factor protein	0	0	0
TPDSM21527_03050		MBL fold hydrolase	0	0	0
TPDSM21527_03060		hypothetical protein	0	0	0
TPDSM21527_03070		hypothetical protein	0	0	0
TPDSM21527_03080		hypothetical protein	0	0	0
TPDSM21527_03090		hypothetical protein	0	0	0
TPDSM21527_03100		DUF2063 domain-containing protein	0	1	0	K09930	uncharacterized protein
TPDSM21527_03110		RNA polymerase sigma-24 subunit ECF subfamily	0	1	0	K03088	RNA polymerase sigma-70 factor, ECF subfamily
TPDSM21527_03120		hypothetical protein	0	0	0
TPDSM21527_03130		hypothetical protein	0	1	0	K07667	two-component system, OmpR family, KDP operon response regulator KdpE	ko02020 Two-component system, ko02024 Quorum sensing
TPDSM21527_03140		hypothetical protein	0	1	0	K07667	two-component system, OmpR family, KDP operon response regulator KdpE	ko02020 Two-component system, ko02024 Quorum sensing
TPDSM21527_03150		sensor histidine kinase KdpD	0	1	0	K07646	two-component system, OmpR family, sensor histidine kinase KdpD [EC:2.7.13.3]	ko02020 Two-component system
TPDSM21527_03160		hypothetical protein	0	1	0	K01548	K+-transporting ATPase ATPase C chain [EC:3.6.3.12]	ko02020 Two-component system
TPDSM21527_03170	kdpB	K(+)-transporting ATPase subunit B	0	1	0	K01547	K+-transporting ATPase ATPase B chain [EC:3.6.3.12]	ko02020 Two-component system
TPDSM21527_03180		hypothetical protein	0	1	0	K01546	K+-transporting ATPase ATPase A chain [EC:3.6.3.12]	ko02020 Two-component system
TPDSM21527_03190	kdpA	potassium-transporting ATPase potassium-binding subunit	0	1	0	K01546	K+-transporting ATPase ATPase A chain [EC:3.6.3.12]	ko02020 Two-component system
TPDSM21527_03200		hypothetical protein	0	0	0
TPDSM21527_03210		hypothetical protein	0	0	0
TPDSM21527_03220		histidine--tRNA ligase	0	1	0	K01892	histidyl-tRNA synthetase [EC:6.1.1.21]	ko00970 Aminoacyl-tRNA biosynthesis
TPDSM21527_03230		epimerase	0	0	0
TPDSM21527_03240	gatA	Asp-tRNA(Asn)/Glu-tRNA(Gln) amidotransferase subunit GatA	0	1	0	K02433	aspartyl-tRNA(Asn)/glutamyl-tRNA(Gln) amidotransferase subunit A [EC:6.3.5.6 6.3.5.7]	ko00970 Aminoacyl-tRNA biosynthesis, ko01100 Metabolic pathways
TPDSM21527_03250		hypothetical protein	0	0	0
TPDSM21527_03260		hypothetical protein	0	0	0
TPDSM21527_03270		hypothetical protein	0	0	0
TPDSM21527_03280		hypothetical protein	0	0	0
TPDSM21527_03290		malate dehydrogenase	0	1	0	K00024	malate dehydrogenase [EC:1.1.1.37]	ko00020 Citrate cycle (TCA cycle), ko00270 Cysteine and methionine metabolism, ko00620 Pyruvate metabolism, ko00630 Glyoxylate and dicarboxylate metabolism, ko00680 Methane metabolism, ko00710 Carbon fixation in photosynthetic organisms, ko00720 Carbon fixation pathways in prokaryotes, ko01100 Metabolic pathways, ko01110 Biosynthesis of secondary metabolites, ko01120 Microbial metabolism in diver…
TPDSM21527_03300		alkaline phosphatase	0	0	0
TPDSM21527_03310		hypothetical protein	0	0	0
TPDSM21527_03320		hypothetical protein	0	0	0
TPDSM21527_03330		hypothetical protein	0	0	0
TPDSM21527_03340		hypothetical protein	0	0	0
TPDSM21527_03350		hypothetical protein	0	0	0
TPDSM21527_03360		hypothetical protein	0	0	0
TPDSM21527_03370		GIY-YIG nuclease family protein	0	1	0	K07461	putative endonuclease
TPDSM21527_03380		lipase	0	1	0	K01046	triacylglycerol lipase [EC:3.1.1.3]	ko00561 Glycerolipid metabolism, ko01100 Metabolic pathways
TPDSM21527_03390		GIY-YIG nuclease family protein	0	1	0	K07461	putative endonuclease
TPDSM21527_03400		hypothetical protein	0	0	0
TPDSM21527_03410		ABC transporter permease	0	1	0	K02066	phospholipid/cholesterol/gamma-HCH transport system permease protein	ko02010 ABC transporters
TPDSM21527_03420		MBL fold metallo-hydrolase	0	0	0
TPDSM21527_03430		serine acetyltransferase	0	1	0	K00640	serine O-acetyltransferase [EC:2.3.1.30]	ko00270 Cysteine and methionine metabolism, ko00920 Sulfur metabolism, ko01100 Metabolic pathways, ko01110 Biosynthesis of secondary metabolites, ko01120 Microbial metabolism in diverse environments, ko01200 Carbon metabolism, ko01230 Biosynthesis of amino acids, ko05111 Biofilm formation - Vibrio cholerae
TPDSM21527_03440		hypothetical protein	0	0	0
TPDSM21527_03450		glycosyltransferase	0	1	0	K05946	N-acetylglucosaminyldiphosphoundecaprenol N-acetyl-beta-D-mannosaminyltransferase [EC:2.4.1.187]	ko05111 Biofilm formation - Vibrio cholerae
TPDSM21527_03460		3'(2'),5'-bisphosphate nucleotidase CysQ	0	1	0	K01082	3'(2'), 5'-bisphosphate nucleotidase [EC:3.1.3.7]	ko00920 Sulfur metabolism, ko01100 Metabolic pathways, ko01120 Microbial metabolism in diverse environments, ko01130 Biosynthesis of antibiotics
TPDSM21527_03470		FAD-binding oxidoreductase	0	1	0	K00104	glycolate oxidase [EC:1.1.3.15]	ko00630 Glyoxylate and dicarboxylate metabolism, ko01100 Metabolic pathways, ko01110 Biosynthesis of secondary metabolites, ko01120 Microbial metabolism in diverse environments, ko01130 Biosynthesis of antibiotics
TPDSM21527_03480		hypothetical protein	0	0	0
TPDSM21527_03490		nucleoside triphosphate pyrophosphohydrolase	0	1	0	K04765	nucleoside triphosphate diphosphatase [EC:3.6.1.9]	ko00230 Purine metabolism, ko00240 Pyrimidine metabolism, ko00760 Nicotinate and nicotinamide metabolism, ko00770 Pantothenate and CoA biosynthesis, ko01100 Metabolic pathways
TPDSM21527_03500		polysaccharide biosynthesis protein	0	0	0
TPDSM21527_03510		TIGR00374 family protein	0	1	0	K07027	glycosyltransferase 2 family protein
TPDSM21527_03520		adenylate/guanylate cyclase domain-containing protein	0	0	0
TPDSM21527_03530		membrane protein	0	0	0
TPDSM21527_03540		alkanal monooxygenase	0	0	0
TPDSM21527_03550		DUF2225 domain-containing protein	0	1	0	K09766	uncharacterized protein
TPDSM21527_03560		bifunctional alpha,alpha-trehalose-phosphate synthase (UDP-forming)/trehalose-phosphatase	0	1	0	K16055	trehalose 6-phosphate synthase/phosphatase [EC:2.4.1.15 3.1.3.12]	ko00500 Starch and sucrose metabolism, ko01100 Metabolic pathways
TPDSM21527_03570		glycoside hydrolase family 15 protein	0	0	0
TPDSM21527_03580	motA	motility protein A	0	1	0	K02556	chemotaxis protein MotA	ko02020 Two-component system, ko02030 Bacterial chemotaxis, ko02040 Flagellar assembly
TPDSM21527_03590		OmpA/MotB domain protein	0	1	0	K02557	chemotaxis protein MotB	ko02030 Bacterial chemotaxis, ko02040 Flagellar assembly
TPDSM21527_03600		hypothetical protein	0	0	0
TPDSM21527_03610		hypothetical protein	0	0	0
TPDSM21527_03620		DUF445 domain-containing protein	0	0	0
TPDSM21527_03630	trpD	anthranilate phosphoribosyltransferase	0	1	0	K00766	anthranilate phosphoribosyltransferase [EC:2.4.2.18]	ko00400 Phenylalanine, tyrosine and tryptophan biosynthesis, ko01100 Metabolic pathways, ko01110 Biosynthesis of secondary metabolites, ko01130 Biosynthesis of antibiotics, ko01230 Biosynthesis of amino acids
TPDSM21527_03640		lipopolysaccharide heptosyltransferase family protein	0	0	0
TPDSM21527_03650		Na+ dependent nucleoside transporter domain protein	0	1	0	K03317	concentrative nucleoside transporter, CNT family
TPDSM21527_03660		hypothetical protein	0	0	0
TPDSM21527_03670		NADP-dependent isocitrate dehydrogenase	0	1	0	K00031	isocitrate dehydrogenase [EC:1.1.1.42]	ko00020 Citrate cycle (TCA cycle), ko00480 Glutathione metabolism, ko00720 Carbon fixation pathways in prokaryotes, ko01100 Metabolic pathways, ko01110 Biosynthesis of secondary metabolites, ko01120 Microbial metabolism in diverse environments, ko01130 Biosynthesis of antibiotics, ko01200 Carbon metabolism, ko01210 2-Oxocarboxylic acid metabolism, ko01230 Biosynthesis of amino acids, ko04146 Pero…
TPDSM21527_03680		enoyl-CoA hydratase	0	1	0	K01692	enoyl-CoA hydratase [EC:4.2.1.17]	ko00071 Fatty acid degradation, ko00280 Valine, leucine and isoleucine degradation, ko00281 Geraniol degradation, ko00310 Lysine degradation, ko00360 Phenylalanine metabolism, ko00362 Benzoate degradation, ko00380 Tryptophan metabolism, ko00410 beta-Alanine metabolism, ko00627 Aminobenzoate degradation, ko00640 Propanoate metabolism, ko00650 Butanoate metabolism, ko00903 Limonene and pinene degra…
TPDSM21527_03690		hypothetical protein	0	0	0
TPDSM21527_03700		acyl-CoA dehydrogenase	0	0	0
TPDSM21527_03710		hypothetical protein	0	0	0
TPDSM21527_03720		hypothetical protein	0	0	0
TPDSM21527_03730		hypothetical protein	0	0	0
TPDSM21527_03740		hypothetical protein	0	0	0
TPDSM21527_03750		hypothetical protein	0	0	0
TPDSM21527_03760		acetolactate synthase small subunit	0	1	0	K01653	acetolactate synthase I/III small subunit [EC:2.2.1.6]	ko00290 Valine, leucine and isoleucine biosynthesis, ko00650 Butanoate metabolism, ko00660 C5-Branched dibasic acid metabolism, ko00770 Pantothenate and CoA biosynthesis, ko01100 Metabolic pathways, ko01110 Biosynthesis of secondary metabolites, ko01130 Biosynthesis of antibiotics, ko01210 2-Oxocarboxylic acid metabolism, ko01230 Biosynthesis of amino acids
TPDSM21527_03770		hypothetical protein	0	0	0
TPDSM21527_03780		hypothetical protein	0	0	0
TPDSM21527_03790		ammonium transporter	0	1	0	K03320	ammonium transporter, Amt family
TPDSM21527_03800		PAS domain S-box protein	0	0	0
TPDSM21527_03810		cytochrome P450	0	0	0
TPDSM21527_03820		TonB-dependent receptor	0	1	0	K02014	iron complex outermembrane recepter protein
TPDSM21527_03830		hypothetical protein	0	0	0
TPDSM21527_03840		HlyC/CorC family transporter	0	1	0	K03699	putative hemolysin
TPDSM21527_03850		hypothetical protein	0	0	0
TPDSM21527_03860		6-phosphofructokinase	0	1	0	K00850	6-phosphofructokinase 1 [EC:2.7.1.11]	ko00010 Glycolysis / Gluconeogenesis, ko00030 Pentose phosphate pathway, ko00051 Fructose and mannose metabolism, ko00052 Galactose metabolism, ko00680 Methane metabolism, ko01100 Metabolic pathways, ko01110 Biosynthesis of secondary metabolites, ko01120 Microbial metabolism in diverse environments, ko01130 Biosynthesis of antibiotics, ko01200 Carbon metabolism, ko01230 Biosynthesis of amino acid…
TPDSM21527_03870		enoyl-CoA hydratase/isomerase family protein	0	0	0
TPDSM21527_03880		methyl-accepting chemotaxis protein	0	1	0	K03406	methyl-accepting chemotaxis protein	ko02020 Two-component system, ko02030 Bacterial chemotaxis
TPDSM21527_03890		RidA family protein	0	1	0	K09022	2-iminobutanoate/2-iminopropanoate deaminase [EC:3.5.99.10]
TPDSM21527_03900	acnA	aconitate hydratase AcnA	0	1	0	K01681	aconitate hydratase [EC:4.2.1.3]	ko00020 Citrate cycle (TCA cycle), ko00630 Glyoxylate and dicarboxylate metabolism, ko00720 Carbon fixation pathways in prokaryotes, ko01100 Metabolic pathways, ko01110 Biosynthesis of secondary metabolites, ko01120 Microbial metabolism in diverse environments, ko01130 Biosynthesis of antibiotics, ko01200 Carbon metabolism, ko01210 2-Oxocarboxylic acid metabolism, ko01230 Biosynthesis of amino ac…
TPDSM21527_03910		hypothetical protein	0	0	0
TPDSM21527_03920		protein serine/threonine phosphatase with GAF(s) sensor(s)	0	1	0	K07315	phosphoserine phosphatase RsbU/P [EC:3.1.3.3]
TPDSM21527_03930		hypothetical protein	0	0	0
TPDSM21527_03940		hypothetical protein	0	0	0
TPDSM21527_03950		hypothetical protein	0	0	0
TPDSM21527_03960	typA	translational GTPase TypA	0	1	0	K06207	GTP-binding protein
TPDSM21527_03970		mechanosensitive ion channel family protein	0	0	0
TPDSM21527_03980		hypothetical protein	0	0	0
TPDSM21527_03990		hypothetical protein	0	0	0
TPDSM21527_04000		hypothetical protein	0	0	0
TPDSM21527_04010		Crp/Fnr family transcriptional regulator	0	0	0
TPDSM21527_04020		putative transcriptional regulator, Crp/Fnr family	0	0	0
TPDSM21527_04030		amidohydrolase	0	0	0
TPDSM21527_04040		hypothetical protein	0	0	0
TPDSM21527_04050		polymer-forming cytoskeletal protein	0	0	0
TPDSM21527_04060		M23 family peptidase	0	0	0
TPDSM21527_04070		N-acetylneuraminate synthase	0	0	0
TPDSM21527_04080		HPr family phosphocarrier protein	0	1	0	K11189	phosphocarrier protein
TPDSM21527_04090	hprK	HPr(Ser) kinase/phosphatase	0	1	0	K06023	HPr kinase/phosphorylase [EC:2.7.11.- 2.7.4.-]
TPDSM21527_04100		hypothetical protein	0	0	0
TPDSM21527_04110	raiA	ribosomal subunit interface protein	0	1	0	K05808	putative sigma-54 modulation protein
TPDSM21527_04120		protein serine/threonine phosphatase with GAF(s) sensor(s)	0	0	0
TPDSM21527_04130		DUF962 domain-containing protein	0	0	0
TPDSM21527_04140		ABC transporter substrate-binding protein	0	0	0
TPDSM21527_04150		diguanylate cyclase/phosphodiesterase	0	0	0
TPDSM21527_04160		hypothetical protein	0	0	0
TPDSM21527_04180		CheD	0	1	0	K03411	chemotaxis protein CheD [EC:3.5.1.44]	ko02030 Bacterial chemotaxis
TPDSM21527_04190		methyltransferase domain-containing protein	0	1	0	K00575	chemotaxis protein methyltransferase CheR [EC:2.1.1.80]	ko02020 Two-component system, ko02030 Bacterial chemotaxis
TPDSM21527_04200		hypothetical protein	0	0	0
TPDSM21527_04210		TIGR00730 family Rossman fold protein	0	1	0	K06966	pyrimidine/purine-5'-nucleotide nucleosidase [EC:3.2.2.10 3.2.2.-]	ko00230 Purine metabolism, ko00240 Pyrimidine metabolism
TPDSM21527_04220		hypothetical protein	0	0	0
TPDSM21527_04230		hypothetical protein	0	0	0
TPDSM21527_04240		Fmu (Sun) domain protein	0	1	0	K03500	16S rRNA (cytosine967-C5)-methyltransferase [EC:2.1.1.176]
TPDSM21527_04250		molecular chaperone HtpG	0	1	0	K04079	molecular chaperone HtpG	ko04141 Protein processing in endoplasmic reticulum, ko04151 PI3K-Akt signaling pathway, ko04217 Necroptosis, ko04612 Antigen processing and presentation, ko04621 NOD-like receptor signaling pathway, ko04626 Plant-pathogen interaction, ko04657 IL-17 signaling pathway, ko04659 Th17 cell differentiation, ko04914 Progesterone-mediated oocyte maturation, ko04915 Estrogen signaling pathway, ko05200 Pa…
TPDSM21527_04260		HAMP domain-containing protein	0	1	0	K07315	phosphoserine phosphatase RsbU/P [EC:3.1.3.3]
TPDSM21527_04270		hypothetical protein	0	0	0
TPDSM21527_04280		SH3 type 3 domain protein	0	0	0
TPDSM21527_04290	cmoA	carboxy-S-adenosyl-L-methionine synthase CmoA	0	1	0	K15256	tRNA (cmo5U34)-methyltransferase [EC:2.1.1.-]
TPDSM21527_04300		tRNA 5-methoxyuridine(34)/uridine 5-oxyacetic acid(34) synthase CmoB	0	1	0	K15257	tRNA (mo5U34)-methyltransferase [EC:2.1.1.-]
TPDSM21527_04310		DUF4349 domain-containing protein	0	0	0
TPDSM21527_04320	rpsB	30S ribosomal protein S2	0	1	0	K02967	small subunit ribosomal protein S2	ko03010 Ribosome
TPDSM21527_04330	tsf	translation elongation factor Ts	0	1	0	K02357	elongation factor Ts
TPDSM21527_04340		UMP kinase	0	1	0	K09903	uridylate kinase [EC:2.7.4.22]	ko00240 Pyrimidine metabolism, ko01100 Metabolic pathways
TPDSM21527_04350		ribosome recycling factor	0	1	0	K02838	ribosome recycling factor
TPDSM21527_04360	uppS	di-trans,poly-cis-decaprenylcistransferase	0	1	0	K00806	undecaprenyl diphosphate synthase [EC:2.5.1.31]	ko00900 Terpenoid backbone biosynthesis, ko01110 Biosynthesis of secondary metabolites
TPDSM21527_04370		hypothetical protein	0	0	0
TPDSM21527_04380		indole-3-glycerol-phosphate synthase	0	1	0	K01609	indole-3-glycerol phosphate synthase [EC:4.1.1.48]	ko00400 Phenylalanine, tyrosine and tryptophan biosynthesis, ko01100 Metabolic pathways, ko01110 Biosynthesis of secondary metabolites, ko01130 Biosynthesis of antibiotics, ko01230 Biosynthesis of amino acids
TPDSM21527_04390	mgtE	magnesium transporter	0	1	0	K06213	magnesium transporter
TPDSM21527_04400		DUF454 domain-containing protein	0	1	0	K09790	uncharacterized protein
TPDSM21527_04410		anti-sigma factor antagonist	0	1	0	K04749	anti-sigma B factor antagonist
TPDSM21527_04420		hypothetical protein	0	0	0
TPDSM21527_04430		alpha/beta hydrolase	0	0	0
TPDSM21527_04440		alpha/beta hydrolase	0	0	0
TPDSM21527_04450		SH3 domain-containing protein	0	0	0
TPDSM21527_04460		DNA-binding response regulator	0	0	0
TPDSM21527_04470		signal transduction histidine kinase	0	0	0
TPDSM21527_04480		hypothetical protein	0	0	0
TPDSM21527_04490		hypothetical protein	0	0	0
TPDSM21527_04500		hypothetical protein	0	0	0
TPDSM21527_04510		hypothetical protein	0	0	0
TPDSM21527_04520		hypothetical protein	0	0	0
TPDSM21527_04530		hypothetical protein	0	0	0
TPDSM21527_04540		hypothetical protein	0	0	0
TPDSM21527_04550		hypothetical protein	0	0	0
TPDSM21527_04560		hypothetical protein	0	0	0
TPDSM21527_04570		hypothetical protein	0	0	0
TPDSM21527_04580		hypothetical protein	0	0	0
TPDSM21527_04590		hypothetical protein	0	0	0
TPDSM21527_04600		hypothetical protein	0	1	0	K04768	acetoin utilization protein AcuC
TPDSM21527_04610		IS30 family transposase	0	0	0
TPDSM21527_04620		hypothetical protein	0	0	0
TPDSM21527_04630		hypothetical protein	0	0	0
TPDSM21527_04640		hypothetical protein	0	0	0
TPDSM21527_04650		hypothetical protein	0	1	0	K02418	flagellar protein FliO/FliZ	ko02040 Flagellar assembly
TPDSM21527_04670		HAMP domain-containing protein	0	0	0
TPDSM21527_04680		NADH dehydrogenase	0	1	0	K00330	NADH-quinone oxidoreductase subunit A [EC:7.1.1.2]	ko00190 Oxidative phosphorylation, ko01100 Metabolic pathways
TPDSM21527_04690		NADH-quinone oxidoreductase subunit NuoB	0	1	0	K00331	NADH-quinone oxidoreductase subunit B [EC:7.1.1.2]	ko00190 Oxidative phosphorylation, ko01100 Metabolic pathways
TPDSM21527_04700		cupin domain-containing protein	0	0	0
TPDSM21527_04710		hypothetical protein	0	0	0
TPDSM21527_04720		tetratricopeptide repeat-containing protein	0	0	0
TPDSM21527_04730		hypothetical protein	0	0	0
TPDSM21527_04740		anti-sigma factor antagonist	0	1	0	K04749	anti-sigma B factor antagonist
TPDSM21527_04750		SIS domain-containing protein	0	1	1	K03271	D-sedoheptulose 7-phosphate isomerase [EC:5.3.1.28]	ko00540 Lipopolysaccharide biosynthesis, ko01100 Metabolic pathways	VF0323	Capsule	Play an important role in bacterial survival and persistance in the enviroment and evasion of host immune response; the presence of heptose residues in the capsule may be important for virulence. Heptose residues found in some cell surface-located glycoconjugates are required for adhesion	62.89
TPDSM21527_04760		RluA family pseudouridine synthase	0	1	0	K06180	23S rRNA pseudouridine1911/1915/1917 synthase [EC:5.4.99.23]
TPDSM21527_04770		serine--tRNA ligase	0	1	0	K01875	seryl-tRNA synthetase [EC:6.1.1.11]	ko00970 Aminoacyl-tRNA biosynthesis
TPDSM21527_04780		hypothetical protein	0	0	0
TPDSM21527_04790		hypothetical protein	0	0	0
TPDSM21527_04800		hypothetical protein	0	0	0
TPDSM21527_04810		CAP domain-containing protein	0	0	0
TPDSM21527_04820		betaine-aldehyde dehydrogenase	0	1	0	K00128	aldehyde dehydrogenase (NAD+) [EC:1.2.1.3]	ko00010 Glycolysis / Gluconeogenesis, ko00053 Ascorbate and aldarate metabolism, ko00071 Fatty acid degradation, ko00280 Valine, leucine and isoleucine degradation, ko00310 Lysine degradation, ko00330 Arginine and proline metabolism, ko00340 Histidine metabolism, ko00380 Tryptophan metabolism, ko00410 beta-Alanine metabolism, ko00561 Glycerolipid metabolism, ko00620 Pyruvate metabolism, ko00625 C…
TPDSM21527_04830		hypothetical protein	0	0	0
TPDSM21527_04840		carbamoyl-phosphate synthase small subunit	0	1	0	K01956	carbamoyl-phosphate synthase small subunit [EC:6.3.5.5]	ko00240 Pyrimidine metabolism, ko00250 Alanine, aspartate and glutamate metabolism, ko01100 Metabolic pathways
TPDSM21527_04850		cyclic diguanylate phosphodiesterase	0	0	0
TPDSM21527_04860		hypothetical protein	0	0	0
TPDSM21527_04870		HDOD domain-containing protein	0	0	0
TPDSM21527_04880	sanA	membrane permeability protein SanA	0	0	0
TPDSM21527_04890		ABC transporter permease	0	1	0	K02033	peptide/nickel transport system permease protein	ko02024 Quorum sensing
TPDSM21527_04900		ABC transporter permease	0	1	0	K02034	peptide/nickel transport system permease protein	ko02024 Quorum sensing
TPDSM21527_04910		hypothetical protein	0	0	0
TPDSM21527_04920		Asp-tRNA(Asn)/Glu-tRNA(Gln) amidotransferase subunit GatC	0	1	0	K02435	aspartyl-tRNA(Asn)/glutamyl-tRNA(Gln) amidotransferase subunit C [EC:6.3.5.6 6.3.5.7]	ko00970 Aminoacyl-tRNA biosynthesis, ko01100 Metabolic pathways
TPDSM21527_04930		class I SAM-dependent methyltransferase	0	0	0
TPDSM21527_04940		fatty acid desaturase	0	0	0
TPDSM21527_04950		TetR/AcrR family transcriptional regulator	0	0	0
TPDSM21527_04960		hypothetical protein	0	0	0
TPDSM21527_04970		FUSC family protein	0	0	0
TPDSM21527_04980		hypothetical protein	0	0	0
TPDSM21527_04990		hypothetical protein	0	0	0
TPDSM21527_05000		hypothetical protein	0	0	0
TPDSM21527_05010		hypothetical protein	0	0	0
TPDSM21527_05020		restriction endonuclease	0	1	0	K07454	putative restriction endonuclease
TPDSM21527_05030		DNA cytosine methyltransferase	0	1	0	K00558	DNA (cytosine-5)-methyltransferase 1 [EC:2.1.1.37]	ko00270 Cysteine and methionine metabolism, ko01100 Metabolic pathways, ko05206 MicroRNAs in cancer
TPDSM21527_05040		SinI family restriction endonuclease	0	0	0
TPDSM21527_05050		PIN domain-containing protein	0	1	0	K07064	uncharacterized protein
TPDSM21527_05060		DUF2191 domain-containing protein	0	0	0
TPDSM21527_05070		hypothetical protein	0	0	0
TPDSM21527_05080		DUF1272 domain-containing protein	0	1	0	K09984	uncharacterized protein
TPDSM21527_05090		antitoxin VapB	0	0	0
TPDSM21527_05100		PIN domain nuclease	0	0	0
TPDSM21527_05110		hypothetical protein	0	0	0
TPDSM21527_05120		RNA polymerase sigma factor SigJ	0	1	0	K03088	RNA polymerase sigma-70 factor, ECF subfamily
TPDSM21527_05130		hypothetical protein	0	0	0
TPDSM21527_05140		alkyl hydroperoxide reductase	0	0	0
TPDSM21527_05150		methyltransferase domain-containing protein	0	1	0	K00797	spermidine synthase [EC:2.5.1.16]	ko00270 Cysteine and methionine metabolism, ko00330 Arginine and proline metabolism, ko00410 beta-Alanine metabolism, ko00480 Glutathione metabolism, ko01100 Metabolic pathways
TPDSM21527_05160		HNH endonuclease	0	0	0
TPDSM21527_05170		hypothetical protein	0	0	0
TPDSM21527_05180		hypothetical protein	0	0	0
TPDSM21527_05190		methyltransferase domain-containing protein	0	0	0
TPDSM21527_05200		IS481 family transposase	0	0	0
TPDSM21527_05210		restriction endonuclease	0	0	0
TPDSM21527_05220		hypothetical protein	0	0	0
TPDSM21527_05230		hypothetical protein	0	0	0
TPDSM21527_05240		DUF932 domain-containing protein	0	0	0
TPDSM21527_05250		hypothetical protein	0	0	0
TPDSM21527_05260		hypothetical protein	0	0	0
TPDSM21527_05270		hypothetical protein	0	0	0
TPDSM21527_05280		hypothetical protein	0	0	0
TPDSM21527_05290		hypothetical protein	0	0	0
TPDSM21527_05300		hypothetical protein	0	0	0
TPDSM21527_05310		DUF262 domain-containing protein	0	0	0
TPDSM21527_05320		hypothetical protein	0	0	0
TPDSM21527_05330		type I restriction-modification protein subunit M	0	1	0	K03427	type I restriction enzyme M protein [EC:2.1.1.72]
TPDSM21527_05340		hypothetical protein	0	0	0
TPDSM21527_05350		restriction modification system DNA specificity domain-containing protein	0	1	0	K01154	type I restriction enzyme, S subunit [EC:3.1.21.3]
TPDSM21527_05360		hypothetical protein	0	0	0
TPDSM21527_05370		hypothetical protein	0	0	0
TPDSM21527_05380		Fic family protein	0	0	0
TPDSM21527_05390		restriction endonuclease subunit R	0	1	0	K01153	type I restriction enzyme, R subunit [EC:3.1.21.3]
TPDSM21527_05400		hypothetical protein	0	0	0
TPDSM21527_05410		IS481 family transposase	0	0	0
TPDSM21527_05420		hypothetical protein	0	0	0
TPDSM21527_05430		tetracycline resistance MFS efflux pump	0	1	0	K08151	MFS transporter, DHA1 family, tetracycline resistance protein
TPDSM21527_05440		hypothetical protein	0	0	0
TPDSM21527_05450		hypothetical protein	0	0	0
TPDSM21527_05460		hypothetical protein	0	0	0
TPDSM21527_05470		glycerophosphoryl diester phosphodiesterase	0	1	0	K01126	glycerophosphoryl diester phosphodiesterase [EC:3.1.4.46]	ko00564 Glycerophospholipid metabolism
TPDSM21527_05480		penicillin-binding protein, 1A family	0	1	0	K05366	penicillin-binding protein 1A [EC:2.4.1.129 3.4.16.4]	ko00550 Peptidoglycan biosynthesis, ko01100 Metabolic pathways, ko01501 beta-Lactam resistance
TPDSM21527_05490		quinone-dependent dihydroorotate dehydrogenase	0	1	0	K00254	dihydroorotate dehydrogenase [EC:1.3.5.2]	ko00240 Pyrimidine metabolism, ko01100 Metabolic pathways
TPDSM21527_05500		prevent-host-death family protein	0	0	0
TPDSM21527_05510		PIN domain-containing protein	0	0	0
TPDSM21527_05520	rnc	ribonuclease III	0	1	0	K03685	ribonuclease III [EC:3.1.26.3]	ko03008 Ribosome biogenesis in eukaryotes, ko05205 Proteoglycans in cancer
TPDSM21527_05530		metallophosphoesterase	0	1	0	K07098	uncharacterized protein
TPDSM21527_05540		acyl-[acyl-carrier-protein] thioesterase	0	0	0
TPDSM21527_05550		excinuclease ABC subunit UvrA	0	1	0	K03701	excinuclease ABC subunit A	ko03420 Nucleotide excision repair
TPDSM21527_05560		sodium:glutamate symporter	0	1	0	K03312	glutamate:Na+ symporter, ESS family
TPDSM21527_05570	rseP	RIP metalloprotease RseP	0	1	0	K11749	regulator of sigma E protease [EC:3.4.24.-]	ko02024 Quorum sensing, ko04112 Cell cycle - Caulobacter
TPDSM21527_05580		hypothetical protein	0	0	0
TPDSM21527_05590		gfo/Idh/MocA family oxidoreductase	0	0	0
TPDSM21527_05600		DUF4139 domain-containing protein	0	0	0
TPDSM21527_05610		VWA domain-containing protein	0	0	0
TPDSM21527_05620		hypothetical protein	0	0	0
TPDSM21527_05630		di-heme enzyme	0	1	0	K00428	cytochrome c peroxidase [EC:1.11.1.5]
TPDSM21527_05640		metallo-mystery pair system four-Cys motif protein	0	0	0
TPDSM21527_05650		hypothetical protein	0	0	0
TPDSM21527_05660		transglutaminase domain-containing protein	0	0	0
TPDSM21527_05670		MarR family transcriptional regulator	0	0	0
TPDSM21527_05680		hypothetical protein	0	0	0
TPDSM21527_05690		hypothetical protein	0	0	0
TPDSM21527_05700		DUF2236 domain-containing protein	0	0	0
TPDSM21527_05710		Protein of unknown function DUF2091, periplasmic	0	0	0
TPDSM21527_05720		RNA-binding protein	0	0	0
TPDSM21527_05730		SsrA-binding protein SmpB	0	1	0	K03664	SsrA-binding protein
TPDSM21527_05740		membrane protein	0	0	0
TPDSM21527_05750		spiro-SPASM protein	0	0	0
TPDSM21527_05760		putative peptidyl-prolyl cis-trans isomerase	0	1	0	K03771	peptidyl-prolyl cis-trans isomerase SurA [EC:5.2.1.8]
TPDSM21527_05770		glycosyl transferase family 51	0	1	0	K05366	penicillin-binding protein 1A [EC:2.4.1.129 3.4.16.4]	ko00550 Peptidoglycan biosynthesis, ko01100 Metabolic pathways, ko01501 beta-Lactam resistance
TPDSM21527_05780		hypothetical protein	0	0	0
TPDSM21527_05790		DUF2135 domain-containing protein	0	0	0
TPDSM21527_05800		VanW family protein	0	0	0
TPDSM21527_05810		alpha-2-macroglobulin domain protein 2	0	1	0	K06894	uncharacterized protein
TPDSM21527_05820		AMMECR1 domain-containing protein	0	0	0
TPDSM21527_05830		hypothetical protein	0	0	0
TPDSM21527_05840		peptidase M23	0	0	0
TPDSM21527_05850		GTP cyclohydrolase I FolE2	0	1	0	K09007	GTP cyclohydrolase IB [EC:3.5.4.16]	ko00790 Folate biosynthesis, ko01100 Metabolic pathways
TPDSM21527_05860		hypothetical protein	0	0	0
TPDSM21527_05870		DNA-binding response regulator	0	0	0
TPDSM21527_05880		signal transduction histidine kinase	0	0	0
TPDSM21527_05890		hypothetical protein	0	0	0
TPDSM21527_05900		RNA methyltransferase	0	1	0	K03218	23S rRNA (guanosine2251-2'-O)-methyltransferase [EC:2.1.1.185]
TPDSM21527_05910		cysteine--tRNA ligase	0	1	0	K01883	cysteinyl-tRNA synthetase [EC:6.1.1.16]	ko00970 Aminoacyl-tRNA biosynthesis
TPDSM21527_t00060		tRNA-Pro	0	0	0
TPDSM21527_05920		GTP cyclohydrolase	0	1	0	K01495	GTP cyclohydrolase IA [EC:3.5.4.16]	ko00790 Folate biosynthesis, ko01100 Metabolic pathways
TPDSM21527_05930		metallophosphoesterase	0	0	0
TPDSM21527_05940		hypothetical protein	0	0	0
TPDSM21527_05950	lysA	diaminopimelate decarboxylase	0	1	0	K01586	diaminopimelate decarboxylase [EC:4.1.1.20]	ko00300 Lysine biosynthesis, ko01100 Metabolic pathways, ko01110 Biosynthesis of secondary metabolites, ko01120 Microbial metabolism in diverse environments, ko01130 Biosynthesis of antibiotics, ko01230 Biosynthesis of amino acids
TPDSM21527_05960		peroxiredoxin	0	1	0	K03386	peroxiredoxin (alkyl hydroperoxide reductase subunit C) [EC:1.11.1.15]	ko04214 Apoptosis - fly
TPDSM21527_t00070		tRNA-Arg	0	0	0
TPDSM21527_05970		hypothetical protein	0	0	0
TPDSM21527_05980	pyrE	orotate phosphoribosyltransferase	0	1	0	K00762	orotate phosphoribosyltransferase [EC:2.4.2.10]	ko00240 Pyrimidine metabolism, ko01100 Metabolic pathways
TPDSM21527_05990		DUF4199 domain-containing protein	0	0	0
TPDSM21527_06000		hypothetical protein	0	1	0	K18480	cholesterol transport system auxiliary component
TPDSM21527_06010		EamA/RhaT family transporter	0	0	0
TPDSM21527_06020		AMP-dependent ligase	0	1	0	K01897	long-chain acyl-CoA synthetase [EC:6.2.1.3]	ko00061 Fatty acid biosynthesis, ko00071 Fatty acid degradation, ko01100 Metabolic pathways, ko01212 Fatty acid metabolism, ko02024 Quorum sensing, ko03320 PPAR signaling pathway, ko04146 Peroxisome, ko04216 Ferroptosis, ko04714 Thermogenesis, ko04920 Adipocytokine signaling pathway
TPDSM21527_06030		copper-translocating P-type ATPase	0	1	0	K17686	Cu+-exporting ATPase [EC:3.6.3.54]	ko01524 Platinum drug resistance, ko04016 MAPK signaling pathway - plant, DISEASE H00209 Menkes syndrome, H00210 Wilson disease, H00455 Spinal muscular atrophy, H00856 Distal hereditary motor neuropathies, H01859 Occipital horn syndrome
TPDSM21527_06040		copper chaperone	0	1	0	K07213	copper chaperone	ko04978 Mineral absorption
TPDSM21527_06050		hypothetical protein	0	0	0
TPDSM21527_06060		hypothetical protein	0	1	0	K01989	putative ABC transport system substrate-binding protein
TPDSM21527_06070		HAMP domain-containing protein	0	0	0
TPDSM21527_06080		TonB-dependent receptor	0	0	0
TPDSM21527_06090		hypothetical protein	0	0	0
TPDSM21527_06100		acetate kinase	0	1	0	K00925	acetate kinase [EC:2.7.2.1]	ko00430 Taurine and hypotaurine metabolism, ko00620 Pyruvate metabolism, ko00640 Propanoate metabolism, ko00680 Methane metabolism, ko00720 Carbon fixation pathways in prokaryotes, ko01100 Metabolic pathways, ko01120 Microbial metabolism in diverse environments, ko01200 Carbon metabolism
TPDSM21527_06110		phosphate butyryltransferase	0	1	0	K00634	phosphate butyryltransferase [EC:2.3.1.19]	ko00650 Butanoate metabolism, ko01100 Metabolic pathways
TPDSM21527_06120		Na/Pi cotransporter	0	1	0	K03324	phosphate:Na+ symporter
TPDSM21527_06130		cyclic nucleotide-binding domain-containing protein	0	0	0
TPDSM21527_06140		fructose-bisphosphate aldolase	0	1	0	K11645	fructose-bisphosphate aldolase, class I [EC:4.1.2.13]	ko00010 Glycolysis / Gluconeogenesis, ko00030 Pentose phosphate pathway, ko00051 Fructose and mannose metabolism, ko00680 Methane metabolism, ko00710 Carbon fixation in photosynthetic organisms, ko01100 Metabolic pathways, ko01110 Biosynthesis of secondary metabolites, ko01120 Microbial metabolism in diverse environments, ko01130 Biosynthesis of antibiotics, ko01200 Carbon metabolism, ko01230 Bio…
TPDSM21527_06150		hypothetical protein	0	0	0
TPDSM21527_06160		hypothetical protein	0	0	0
TPDSM21527_06170		alpha/beta hydrolase	0	0	0
TPDSM21527_06180	trxA	thioredoxin	0	1	0	K05838	putative thioredoxin
TPDSM21527_06190		site-2 protease family protein	0	0	0
TPDSM21527_06200	der	ribosome biogenesis GTPase Der	0	1	0	K03977	GTPase
TPDSM21527_06210		hypothetical protein	0	0	0
TPDSM21527_06220		hypothetical protein	0	0	0
TPDSM21527_06230		fatty acid desaturase	0	1	0	K04712	sphingolipid 4-desaturase/C4-monooxygenase [EC:1.14.19.17 1.14.18.5]	ko00600 Sphingolipid metabolism, ko01100 Metabolic pathways, ko04071 Sphingolipid signaling pathway
TPDSM21527_06240		adenylosuccinate lyase	0	1	0	K01756	adenylosuccinate lyase [EC:4.3.2.2]	ko00230 Purine metabolism, ko00250 Alanine, aspartate and glutamate metabolism, ko01100 Metabolic pathways, ko01110 Biosynthesis of secondary metabolites, ko01130 Biosynthesis of antibiotics
TPDSM21527_06250		anti-sigma factor antagonist	0	1	0	K04749	anti-sigma B factor antagonist
TPDSM21527_06260		hypothetical protein	0	0	0
TPDSM21527_06270		hypothetical protein	0	0	0
TPDSM21527_06280		homoserine O-acetyltransferase	0	1	0	K00641	homoserine O-acetyltransferase/O-succinyltransferase [EC:2.3.1.31 2.3.1.46]	ko00270 Cysteine and methionine metabolism, ko00920 Sulfur metabolism, ko01100 Metabolic pathways, ko01110 Biosynthesis of secondary metabolites, ko01130 Biosynthesis of antibiotics
TPDSM21527_06290	metW	methionine biosynthesis protein MetW	0	0	0
TPDSM21527_06300		mannosyltransferase	0	0	0
TPDSM21527_06310		hypothetical protein	0	0	0
TPDSM21527_06320		restriction endonuclease	0	0	0
TPDSM21527_06330		hypothetical protein	0	0	0
TPDSM21527_06340		hypothetical protein	0	0	0
TPDSM21527_06350		Na+/solute symporter	0	0	0
TPDSM21527_06360		hypothetical protein	0	0	0
TPDSM21527_06370		3-hydroxyacyl-CoA dehydrogenase	0	1	0	K00074	3-hydroxybutyryl-CoA dehydrogenase [EC:1.1.1.157]	ko00360 Phenylalanine metabolism, ko00362 Benzoate degradation, ko00650 Butanoate metabolism, ko01100 Metabolic pathways, ko01120 Microbial metabolism in diverse environments
TPDSM21527_06380		ribonuclease HII	0	1	0	K03470	ribonuclease HII [EC:3.1.26.4]	ko03030 DNA replication
TPDSM21527_06390		50S ribosomal protein L19	0	1	0	K02884	large subunit ribosomal protein L19	ko03010 Ribosome
TPDSM21527_06400		hypothetical protein	0	0	0
TPDSM21527_06410		hypothetical protein	0	0	0
TPDSM21527_06420		PAS domain-containing protein	0	0	0
TPDSM21527_06430		epimerase	0	1	0	K00091	dihydroflavonol-4-reductase [EC:1.1.1.219]
TPDSM21527_06440		long-chain fatty acid--CoA ligase	0	1	0	K01897	long-chain acyl-CoA synthetase [EC:6.2.1.3]	ko00061 Fatty acid biosynthesis, ko00071 Fatty acid degradation, ko01100 Metabolic pathways, ko01212 Fatty acid metabolism, ko02024 Quorum sensing, ko03320 PPAR signaling pathway, ko04146 Peroxisome, ko04216 Ferroptosis, ko04714 Thermogenesis, ko04920 Adipocytokine signaling pathway
TPDSM21527_06450		acetolactate synthase	0	1	0	K01652	acetolactate synthase I/II/III large subunit [EC:2.2.1.6]	ko00290 Valine, leucine and isoleucine biosynthesis, ko00650 Butanoate metabolism, ko00660 C5-Branched dibasic acid metabolism, ko00770 Pantothenate and CoA biosynthesis, ko01100 Metabolic pathways, ko01110 Biosynthesis of secondary metabolites, ko01130 Biosynthesis of antibiotics, ko01210 2-Oxocarboxylic acid metabolism, ko01230 Biosynthesis of amino acids
TPDSM21527_06460		transcriptional regulator	0	0	0
TPDSM21527_06470		type 1 glutamine amidotransferase domain-containing protein	0	0	0
TPDSM21527_06480		DUF481 domain-containing protein	0	0	0
TPDSM21527_06490		NADPH-dependent F420 reductase	0	1	0	K06988	8-hydroxy-5-deazaflavin:NADPH oxidoreductase [EC:1.5.1.40]
TPDSM21527_06500		SRPBCC domain-containing protein	0	0	0
TPDSM21527_06510		NAD(P)/FAD-dependent oxidoreductase	0	0	0
TPDSM21527_06520		TetR/AcrR family transcriptional regulator	0	0	0
TPDSM21527_06530		class I SAM-dependent methyltransferase	0	0	0
TPDSM21527_06540		hypothetical protein	0	0	0
TPDSM21527_06550		hypothetical protein	0	0	0
TPDSM21527_06560		Kelch repeat type 1-containing protein	0	0	0
TPDSM21527_06570		hypothetical protein	0	0	0
TPDSM21527_06580		response regulator	0	1	0	K03413	two-component system, chemotaxis family, chemotaxis protein CheY	ko02020 Two-component system, ko02030 Bacterial chemotaxis
TPDSM21527_06590		aminotransferase class V-fold PLP-dependent enzyme	0	1	0	K00639	glycine C-acetyltransferase [EC:2.3.1.29]	ko00260 Glycine, serine and threonine metabolism
TPDSM21527_06600		hypothetical protein	0	0	0
TPDSM21527_06610		copper chaperone PCu(A)C	0	1	0	K09796	periplasmic copper chaperone A
TPDSM21527_06620		SCO family protein	0	1	0	K07152	protein SCO1/2
TPDSM21527_06630		iron-sulfur cluster assembly scaffold protein	0	1	0	K04488	nitrogen fixation protein NifU and related proteins
TPDSM21527_06640		excinuclease ABC subunit C	0	1	0	K03703	excinuclease ABC subunit C	ko03420 Nucleotide excision repair
TPDSM21527_06650		hypothetical protein	0	0	0
TPDSM21527_06660		GGDEF domain-containing protein	0	0	0
TPDSM21527_06670		threonine--tRNA ligase	0	1	0	K01868	threonyl-tRNA synthetase [EC:6.1.1.3]	ko00970 Aminoacyl-tRNA biosynthesis
TPDSM21527_06680		glycosyl hydrolase	0	0	0
TPDSM21527_06690		winged helix-turn-helix domain-containing protein	0	0	0
TPDSM21527_06700		guanylate cyclase	0	0	0
TPDSM21527_06710		PIN domain-containing protein	0	0	0
TPDSM21527_06720		type II toxin-antitoxin system Phd/YefM family antitoxin	0	0	0
TPDSM21527_06730		hypothetical protein	0	0	0
TPDSM21527_06740		hypothetical protein	0	0	0
TPDSM21527_06750		hypothetical protein	0	0	0
TPDSM21527_06760		DUF1343 domain-containing protein	0	0	0
TPDSM21527_06770		ferrous iron transporter B	0	1	0	K04759	ferrous iron transport protein B
TPDSM21527_06780		ferrous iron transport protein A	0	1	0	K04758	ferrous iron transport protein A
TPDSM21527_06790		type II toxin-antitoxin system PemK/MazF family toxin	0	1	0	K07171	mRNA interferase MazF [EC:3.1.-.-]
TPDSM21527_06800		hypothetical protein	0	0	0
TPDSM21527_06810		amidohydrolase	0	0	0
TPDSM21527_06820		hypothetical protein	0	0	0
TPDSM21527_06830		NAD(P)-dependent alcohol dehydrogenase	0	0	0
TPDSM21527_06840		hypothetical protein	0	0	0
TPDSM21527_06850		sn-glycerol-3-phosphate ABC transporter ATP-binding protein UgpC	0	1	0	K10112	multiple sugar transport system ATP-binding protein	ko02010 ABC transporters
TPDSM21527_06860		hypothetical protein	0	0	0
TPDSM21527_06870		PIN domain-containing protein	0	0	0
TPDSM21527_06880		sugar ABC transporter permease	0	0	0
TPDSM21527_06890		carbohydrate ABC transporter permease	0	1	0	K02026	multiple sugar transport system permease protein
TPDSM21527_06900		carbohydrate ABC transporter substrate-binding protein, CUT1 family	0	1	0	K02027	multiple sugar transport system substrate-binding protein
TPDSM21527_06910		DUF2442 domain-containing protein	0	0	0
TPDSM21527_06920		alpha amylase catalytic region	0	1	0	K01200	pullulanase [EC:3.2.1.41]	ko00500 Starch and sucrose metabolism, ko01100 Metabolic pathways, ko01110 Biosynthesis of secondary metabolites
TPDSM21527_06930	glgX	glycogen operon protein GlgX homolog	0	1	0	K01214	isoamylase [EC:3.2.1.68]	ko00500 Starch and sucrose metabolism, ko01100 Metabolic pathways, ko01110 Biosynthesis of secondary metabolites
TPDSM21527_06940		hypothetical protein	0	0	0
TPDSM21527_06950		glycogen synthase	0	1	0	K00703	starch synthase [EC:2.4.1.21]	ko00500 Starch and sucrose metabolism, ko01100 Metabolic pathways, ko01110 Biosynthesis of secondary metabolites, ko02026 Biofilm formation - Escherichia coli
TPDSM21527_06960		glycogen operon protein GlgX homolog	0	1	0	K01214	isoamylase [EC:3.2.1.68]	ko00500 Starch and sucrose metabolism, ko01100 Metabolic pathways, ko01110 Biosynthesis of secondary metabolites
TPDSM21527_06970		M3 family peptidase	0	1	0	K01414	oligopeptidase A [EC:3.4.24.70]
TPDSM21527_06980		dihydrofolate reductase	0	0	0
TPDSM21527_06990		TetR/AcrR family transcriptional regulator	0	0	0
TPDSM21527_07000		hypothetical protein	0	0	0
TPDSM21527_07010		hypothetical protein	0	0	0
TPDSM21527_07020		glycoside hydrolase family 77	0	0	0
TPDSM21527_07030		glycogen/starch/alpha-glucan phosphorylase	0	1	0	K00688	glycogen phosphorylase [EC:2.4.1.1]	ko00500 Starch and sucrose metabolism, ko01100 Metabolic pathways, ko01110 Biosynthesis of secondary metabolites, ko02026 Biofilm formation - Escherichia coli, ko04217 Necroptosis, ko04910 Insulin signaling pathway, ko04922 Glucagon signaling pathway, ko04931 Insulin resistance
TPDSM21527_07040		ATPase, P-type (transporting), HAD superfamily, subfamily IC	0	1	0	K01537	Ca2+-transporting ATPase [EC:3.6.3.8]
TPDSM21527_07050		hypothetical protein	0	0	0
TPDSM21527_07060		hypothetical protein	0	0	0
TPDSM21527_07070		hypothetical protein	0	0	0
TPDSM21527_07080		hypothetical protein	0	0	0
TPDSM21527_07090		ATP-grasp domain-containing protein	0	0	0
TPDSM21527_07100	pdxH	pyridoxamine 5'-phosphate oxidase	0	1	0	K00275	pyridoxamine 5'-phosphate oxidase [EC:1.4.3.5]	ko00750 Vitamin B6 metabolism, ko01100 Metabolic pathways, ko01120 Microbial metabolism in diverse environments
TPDSM21527_07110		TetR/AcrR family transcriptional regulator	0	0	0
TPDSM21527_07120		TolC family protein	0	0	0
TPDSM21527_07130		hypothetical protein	0	0	0
TPDSM21527_07140		DUF4833 domain-containing protein	0	0	0
TPDSM21527_07150		hypothetical protein	0	0	0
TPDSM21527_07160		hypothetical protein	0	0	0
TPDSM21527_07170		hypothetical protein	0	0	0
TPDSM21527_07180		hypothetical protein	0	0	0
TPDSM21527_07190		PAS domain S-box protein	0	0	0
TPDSM21527_07200	arsC	arsenate reductase (glutaredoxin)	0	1	0	K00537	arsenate reductase [EC:1.20.4.1]
TPDSM21527_07210		phosphopantothenoylcysteine decarboxylase	0	1	0	K13038	phosphopantothenoylcysteine decarboxylase / phosphopantothenate---cysteine ligase [EC:4.1.1.36 6.3.2.5]	ko00770 Pantothenate and CoA biosynthesis, ko01100 Metabolic pathways
TPDSM21527_07220		purine or other phosphorylase family 1	0	0	0
TPDSM21527_07230		EamA/RhaT family transporter	0	0	0
TPDSM21527_07240		hypothetical protein	0	0	0
TPDSM21527_07250		hypothetical protein	0	0	0
TPDSM21527_07260		adenylate/guanylate cyclase domain-containing protein	0	1	0	K01768	adenylate cyclase [EC:4.6.1.1]	ko00230 Purine metabolism, ko02025 Biofilm formation - Pseudomonas aeruginosa, ko04113 Meiosis - yeast, ko04213 Longevity regulating pathway - multiple species
TPDSM21527_07270		hypothetical protein	0	0	0
TPDSM21527_07280		CBS domain-containing protein	0	1	0	K04767	acetoin utilization protein AcuB
TPDSM21527_07290		hypothetical protein	0	0	0
TPDSM21527_07300		C-type lectin domain protein	0	0	0
TPDSM21527_07310		membrane protein	0	0	0
TPDSM21527_07320		polyprenyl synthetase family protein	0	1	0	K02523	octaprenyl-diphosphate synthase [EC:2.5.1.90]	ko00900 Terpenoid backbone biosynthesis, ko01110 Biosynthesis of secondary metabolites
TPDSM21527_07330		hypothetical protein	0	0	0
TPDSM21527_07340		hypothetical protein	0	0	0
TPDSM21527_07350		HesA/MoeB/ThiF family protein	0	0	0
TPDSM21527_07360		patatin	0	1	0	K07001	NTE family protein
TPDSM21527_07370	add	adenosine deaminase	0	1	0	K01488	adenosine deaminase [EC:3.5.4.4]	ko00230 Purine metabolism, ko01100 Metabolic pathways, ko05340 Primary immunodeficiency, DISEASE H00092 T-B-Severe combined immunodeficiency
TPDSM21527_07380		hypothetical protein	0	0	0
TPDSM21527_07390		flagellar biosynthesis protein	0	1	0	K04061	flagellar biosynthesis protein
TPDSM21527_07400		HD domain-containing protein	0	0	0
TPDSM21527_07410		ATP-dependent Clp protease proteolytic subunit	0	1	0	K01358	ATP-dependent Clp protease, protease subunit [EC:3.4.21.92]	ko04112 Cell cycle - Caulobacter, ko04212 Longevity regulating pathway - worm, DISEASE H02095 Perrault syndrome
TPDSM21527_07420		GNAT family N-acetyltransferase	0	1	0	K03789	[ribosomal protein S18]-alanine N-acetyltransferase [EC:2.3.1.266]
TPDSM21527_07430		hypothetical protein	0	0	0
TPDSM21527_07440		hypothetical protein	0	0	0
TPDSM21527_07450		hypothetical protein	0	0	0
TPDSM21527_07460		hypothetical protein	0	0	0
TPDSM21527_07470		MSEP-CTERM sorting domain-containing protein	0	0	0
TPDSM21527_07480		hypothetical protein	0	0	0
TPDSM21527_07490		hypothetical protein	0	0	0
TPDSM21527_07500		hypothetical protein	0	0	0
TPDSM21527_07510		clan AA aspartic protease	0	0	0
TPDSM21527_07520		(2Fe-2S)-binding protein	0	0	0
TPDSM21527_07530		hypothetical protein	0	0	0
TPDSM21527_07540		hypothetical protein	0	0	0
TPDSM21527_07550		hypothetical protein	0	0	0
TPDSM21527_07560		VOC family protein	0	1	0	K07032	uncharacterized protein
TPDSM21527_07570		hypothetical protein	0	0	0
TPDSM21527_07580		hypothetical protein	0	0	0
TPDSM21527_07590		phosphatase PAP2 family protein	0	0	0
TPDSM21527_07600		hypothetical protein	0	0	0
TPDSM21527_07610	carB	carbamoyl-phosphate synthase large subunit	0	1	0	K01955	carbamoyl-phosphate synthase large subunit [EC:6.3.5.5]	ko00240 Pyrimidine metabolism, ko00250 Alanine, aspartate and glutamate metabolism, ko01100 Metabolic pathways
TPDSM21527_07620		chemotaxis protein CheA	0	1	0	K03407	two-component system, chemotaxis family, sensor kinase CheA [EC:2.7.13.3]	ko02020 Two-component system, ko02030 Bacterial chemotaxis
TPDSM21527_07630		hypothetical protein	0	0	0
TPDSM21527_07640		anti-sigma factor antagonist	0	0	0
TPDSM21527_07650		ACP S-malonyltransferase	0	0	0
TPDSM21527_07660		hypothetical protein	0	0	0
TPDSM21527_07670		RHS repeat-associated core domain-containing protein	0	0	0
TPDSM21527_07680		hypothetical protein	0	0	0
TPDSM21527_07690		hypothetical protein	0	0	0
TPDSM21527_07700		ion transporter	0	1	0	K08714	voltage-gated sodium channel
TPDSM21527_07710		hypothetical protein	0	0	0
TPDSM21527_07720		OmpA family protein	0	0	0
TPDSM21527_07730		hypothetical protein	0	0	0
TPDSM21527_07740		GNAT family N-acetyltransferase	0	1	0	K00619	amino-acid N-acetyltransferase [EC:2.3.1.1]	ko00220 Arginine biosynthesis, ko01100 Metabolic pathways, ko01110 Biosynthesis of secondary metabolites, ko01130 Biosynthesis of antibiotics, ko01210 2-Oxocarboxylic acid metabolism, ko01230 Biosynthesis of amino acids
TPDSM21527_07750		LytR family transcriptional regulator	0	0	0
TPDSM21527_07760		hypothetical protein	0	1	0	K09710	ribosome-associated protein
TPDSM21527_07770		DUF3467 domain-containing protein	0	0	0
TPDSM21527_07780		OmpA/MotB domain protein	0	0	0
TPDSM21527_07790		gamma carbonic anhydrase family protein	0	0	0
TPDSM21527_07800		DUF5050 domain-containing protein	0	1	0	K03641	TolB protein
TPDSM21527_07810		KR domain-containing protein	0	0	0
TPDSM21527_07820		hypothetical protein	0	0	0
TPDSM21527_07830		S-adenosylmethionine:tRNA ribosyltransferase-isomerase	0	1	0	K07568	S-adenosylmethionine:tRNA ribosyltransferase-isomerase [EC:2.4.99.17]
TPDSM21527_07840		hypothetical protein	0	0	0
TPDSM21527_07850		hypothetical protein	0	1	0	K09989	uncharacterized protein
TPDSM21527_07860		hypothetical protein	0	0	0
TPDSM21527_07870		MoxR family ATPase	0	0	0
TPDSM21527_07880		DUF3592 domain-containing protein	0	0	0
TPDSM21527_07890		NAD(P)/FAD-dependent oxidoreductase	0	0	0
TPDSM21527_07900		anti-sigma factor antagonist	0	1	0	K04749	anti-sigma B factor antagonist
TPDSM21527_07910		hypothetical protein	0	0	0
TPDSM21527_07920		hypothetical protein	0	0	0
TPDSM21527_07930		ArsR family transcriptional regulator	0	0	0
TPDSM21527_07940	arsB	arsenical-resistance protein	0	1	0	K03325	arsenite transporter
TPDSM21527_07950		arsenate reductase ArsC	0	1	0	K03741	arsenate reductase [EC:1.20.4.1]
TPDSM21527_07960		DUF255 domain-containing protein	0	0	0
TPDSM21527_07970		GGDEF domain-containing protein	0	0	0
TPDSM21527_07980		FAD-dependent oxidoreductase	0	1	0	K12265	nitric oxide reductase FlRd-NAD(+) reductase [EC:1.18.1.-]	ko05132 Salmonella infection
TPDSM21527_07990		rubredoxin	0	0	0
TPDSM21527_08000		rubrerythrin	0	0	0
TPDSM21527_08010		NAD(P)-dependent oxidoreductase	0	1	0	K07124	uncharacterized protein
TPDSM21527_08020		NAD(P)-dependent oxidoreductase	0	0	0
TPDSM21527_08030		hypothetical protein	0	0	0
TPDSM21527_08040		hypothetical protein	0	0	0
TPDSM21527_08050		STAS domain-containing protein	0	1	0	K03321	sulfate permease, SulP family
TPDSM21527_08060		NmrA family transcriptional regulator	0	0	0
TPDSM21527_08070		adenylate/guanylate cyclase domain-containing protein	0	1	0	K01768	adenylate cyclase [EC:4.6.1.1]	ko00230 Purine metabolism, ko02025 Biofilm formation - Pseudomonas aeruginosa, ko04113 Meiosis - yeast, ko04213 Longevity regulating pathway - multiple species
TPDSM21527_08080		hypothetical protein	0	0	0
TPDSM21527_08090		N-acetyltransferase	0	0	0
TPDSM21527_08100		hypothetical protein	0	0	0
TPDSM21527_08110	thlr	TetR family transcriptional regulator	0	0	0
TPDSM21527_08120		Zn-dependent alcohol dehydrogenase	0	0	0
TPDSM21527_08130		type III restriction endonuclease subunit M	0	0	0
TPDSM21527_08140		addiction module toxin, HicA family	0	0	0
TPDSM21527_08150		type II toxin-antitoxin system HicB family antitoxin	0	0	0
TPDSM21527_08160		GxxExxY protein	0	0	0
TPDSM21527_08170		hypothetical protein	0	0	0
TPDSM21527_08180		hypothetical protein	0	0	0
TPDSM21527_08190		tetratricopeptide repeat protein	0	0	0
TPDSM21527_08200		nucleotide pyrophosphohydrolase	0	0	0
TPDSM21527_08210		DUF2075 domain-containing protein	0	1	0	K09384	uncharacterized protein
TPDSM21527_08220		hypothetical protein	0	0	0
TPDSM21527_08230		signal transduction protein	0	0	0
TPDSM21527_08240		class I SAM-dependent rRNA methyltransferase	0	1	0	K06969	23S rRNA (cytosine1962-C5)-methyltransferase [EC:2.1.1.191]
TPDSM21527_08250		FAD-dependent oxidoreductase	0	1	0	K00274	monoamine oxidase [EC:1.4.3.4]	ko00260 Glycine, serine and threonine metabolism, ko00330 Arginine and proline metabolism, ko00340 Histidine metabolism, ko00350 Tyrosine metabolism, ko00360 Phenylalanine metabolism, ko00380 Tryptophan metabolism, ko00950 Isoquinoline alkaloid biosynthesis, ko00982 Drug metabolism - cytochrome P450, ko01100 Metabolic pathways, ko01110 Biosynthesis of secondary metabolites, ko04726 Serotonergic s…
TPDSM21527_08260		hypothetical protein	0	0	0
TPDSM21527_08270		hypothetical protein	0	0	0
TPDSM21527_08280		4-oxalocrotonate tautomerase	0	1	0	K01821	4-oxalocrotonate tautomerase [EC:5.3.2.6]	ko00362 Benzoate degradation, ko00621 Dioxin degradation, ko00622 Xylene degradation, ko01100 Metabolic pathways, ko01120 Microbial metabolism in diverse environments, ko01220 Degradation of aromatic compounds
TPDSM21527_08290		KR domain-containing protein	0	0	0
TPDSM21527_08300		type II toxin-antitoxin system prevent-host-death family antitoxin	0	0	0
TPDSM21527_08310		PIN domain nuclease	0	0	0
TPDSM21527_08320		TIGR02450 family Trp-rich protein	0	0	0
TPDSM21527_08330		cryptochrome/photolyase family protein	0	1	0	K06876	deoxyribodipyrimidine photolyase-related protein
TPDSM21527_08340		NAD(P)-dependent oxidoreductase	0	0	0
TPDSM21527_08350		NAD-dependent epimerase	0	0	0
TPDSM21527_08360		cyclase/dehydrase	0	0	0
TPDSM21527_08370		alpha/beta hydrolase	0	0	0
TPDSM21527_08380		hypothetical protein	0	0	0
TPDSM21527_08390		DUF4421 domain-containing protein	0	0	0
TPDSM21527_08400		hypothetical protein	0	0	0
TPDSM21527_08410		D-tyrosyl-tRNA(Tyr) deacylase	0	1	0	K07560	D-aminoacyl-tRNA deacylase [EC:3.1.1.96]
TPDSM21527_08420		hypothetical protein	0	0	0
TPDSM21527_08430		hypothetical protein	0	0	0
TPDSM21527_08440		hypothetical protein	0	0	0
TPDSM21527_08450		tRNA uridine-5-carboxymethylaminomethyl(34) synthesis enzyme MnmG	0	1	0	K03495	tRNA uridine 5-carboxymethylaminomethyl modification enzyme
TPDSM21527_08460		adenylate/guanylate cyclase	0	0	0
TPDSM21527_08470		hypothetical protein	0	0	0
TPDSM21527_08480		RNA polymerase sigma factor	0	1	0	K03088	RNA polymerase sigma-70 factor, ECF subfamily
TPDSM21527_08490		Cupin 2 conserved barrel domain protein	0	1	0	K07167	putative transcriptional regulator
TPDSM21527_08500		hypothetical protein	0	0	0
TPDSM21527_08510		hypothetical protein	0	0	0
TPDSM21527_08520	yfeW	EstA family serine hydrolase	0	0	0
TPDSM21527_08530		cytochrome P450	0	0	0
TPDSM21527_08540		hypothetical protein	0	0	0
TPDSM21527_08550		OmpA/MotB domain protein	0	0	0
TPDSM21527_08560		hypothetical protein	0	0	0
TPDSM21527_08570		sterol desaturase family protein	0	0	0
TPDSM21527_08580		cation:proton antiporter	0	0	0
TPDSM21527_08590		metal-dependent hydrolase	0	1	0	K07044	uncharacterized protein
TPDSM21527_08600		type II toxin-antitoxin system PemK/MazF family toxin	0	1	0	K07171	mRNA interferase MazF [EC:3.1.-.-]
TPDSM21527_08610		hypothetical protein	0	0	0
TPDSM21527_08620		chorismate synthase	0	1	0	K01736	chorismate synthase [EC:4.2.3.5]	ko00400 Phenylalanine, tyrosine and tryptophan biosynthesis, ko01100 Metabolic pathways, ko01110 Biosynthesis of secondary metabolites, ko01130 Biosynthesis of antibiotics, ko01230 Biosynthesis of amino acids
TPDSM21527_08630		hypothetical protein	0	0	0
TPDSM21527_08640		hypothetical protein	0	0	0
TPDSM21527_08650		Auxin Efflux Carrier	0	1	0	K07088	uncharacterized protein
TPDSM21527_08660		hypothetical protein	0	0	0
TPDSM21527_08670		glutamate synthase large subunit	0	1	0	K00265	glutamate synthase (NADPH) large chain [EC:1.4.1.13]	ko00250 Alanine, aspartate and glutamate metabolism, ko00910 Nitrogen metabolism, ko01100 Metabolic pathways, ko01110 Biosynthesis of secondary metabolites, ko01120 Microbial metabolism in diverse environments, ko01130 Biosynthesis of antibiotics, ko01230 Biosynthesis of amino acids
TPDSM21527_08680	gltD	glutamate synthase subunit beta	0	1	0	K00266	glutamate synthase (NADPH) small chain [EC:1.4.1.13]	ko00250 Alanine, aspartate and glutamate metabolism, ko00910 Nitrogen metabolism, ko01100 Metabolic pathways, ko01110 Biosynthesis of secondary metabolites, ko01120 Microbial metabolism in diverse environments, ko01130 Biosynthesis of antibiotics, ko01230 Biosynthesis of amino acids
TPDSM21527_08690		DUF2804 domain-containing protein	0	0	0
TPDSM21527_08700		ATP-dependent protease subunit HslV	0	1	0	K01419	ATP-dependent HslUV protease, peptidase subunit HslV [EC:3.4.25.2]
TPDSM21527_08710		hypothetical protein	0	0	0
TPDSM21527_08720		DUF1175 domain-containing protein	0	1	0	K09934	uncharacterized protein
TPDSM21527_08730		hypothetical protein	0	0	0
TPDSM21527_08740		hypothetical protein	0	0	0
TPDSM21527_08750		EamA/RhaT family transporter	0	0	0
TPDSM21527_08760		hypothetical protein	0	0	0
TPDSM21527_08770		MinD/ParA family protein	0	1	0	K04562	flagellar biosynthesis protein FlhG
TPDSM21527_08780	flhF	flagellar biosynthesis protein FlhF	0	1	0	K02404	flagellar biosynthesis protein FlhF
TPDSM21527_08790		flagellar type III secretion system protein FlhA	1	1	0	K02400	flagellar biosynthesis protein FlhA	ko02040 Flagellar assembly
TPDSM21527_08800		flagellar biosynthesis protein FlhB	0	1	0	K02401	flagellar biosynthetic protein FlhB	ko02040 Flagellar assembly
TPDSM21527_08810		MATE family efflux transporter	0	1	0	K03327	multidrug resistance protein, MATE family
TPDSM21527_08820		hypothetical protein	0	0	0
TPDSM21527_08830		outer membrane lipoprotein-sorting protein	0	0	0
TPDSM21527_08840		membrane protein	0	1	0	K07003	uncharacterized protein
TPDSM21527_08850		activator of Hsp90 ATPase 1 family protein	0	0	0
TPDSM21527_08860		SRPBCC domain-containing protein	0	0	0
TPDSM21527_08870		DoxX family protein	0	0	0
TPDSM21527_08880		hypothetical protein	0	0	0
TPDSM21527_08890		hypothetical protein	0	0	0
TPDSM21527_08900		AAC(3)-I family aminoglycoside 3-N-acetyltransferase	0	1	0	K03395	aminoglycoside 3-N-acetyltransferase I [EC:2.3.1.60]
TPDSM21527_08910		hypothetical protein	0	0	0
TPDSM21527_08920		DoxX family protein	0	0	0
TPDSM21527_08930		DUF1428 domain-containing protein	0	0	0
TPDSM21527_08940		activator of HSP90 ATPase	0	0	0
TPDSM21527_08950		ATPase	0	0	0
TPDSM21527_08960		VOC family protein	0	0	0
TPDSM21527_08970		activator of HSP90 ATPase	0	0	0
TPDSM21527_08980		dihydrofolate reductase	0	0	0
TPDSM21527_08990		ArsR family transcriptional regulator	0	0	0
TPDSM21527_09000		BolA family transcriptional regulator	0	1	0	K05527	BolA family transcriptional regulator, general stress-responsive regulator
TPDSM21527_09010		hypothetical protein	0	0	0
TPDSM21527_09020		hypothetical protein	0	0	0
TPDSM21527_09030		oxidoreductase	0	0	0
TPDSM21527_09040		acyl-CoA desaturase	0	0	0
TPDSM21527_09050		alpha/beta hydrolase fold containing protein	0	0	0
TPDSM21527_09060		phosphate/phosphite/phosphonate ABC transporter substrate-binding protein	0	1	0	K02044	phosphonate transport system substrate-binding protein	ko02010 ABC transporters
TPDSM21527_09070		HAMP domain-containing protein	0	0	0
TPDSM21527_09080		hypothetical protein	0	0	0
TPDSM21527_09090		hypothetical protein	0	0	0
TPDSM21527_09100		hypothetical protein	0	0	0
TPDSM21527_09110		1-acyl-sn-glycerol-3-phosphate acyltransferase	0	1	0	K00655	1-acyl-sn-glycerol-3-phosphate acyltransferase [EC:2.3.1.51]	ko00561 Glycerolipid metabolism, ko00564 Glycerophospholipid metabolism, ko01100 Metabolic pathways, ko01110 Biosynthesis of secondary metabolites
TPDSM21527_09120		class I SAM-dependent methyltransferase	0	1	0	K00574	cyclopropane-fatty-acyl-phospholipid synthase [EC:2.1.1.79]
TPDSM21527_09130		hemerythrin	0	1	0	K07322	regulator of cell morphogenesis and NO signaling
TPDSM21527_09140		peptidase U32	0	1	0	K08303	putative protease [EC:3.4.-.-]	ko05120 Epithelial cell signaling in Helicobacter pylori infection
TPDSM21527_09150		sterol desaturase family protein	0	0	0
TPDSM21527_09160		TetR/AcrR family transcriptional regulator	0	0	0
TPDSM21527_09170		AbrB/MazE/SpoVT family DNA-binding domain-containing protein	0	0	0
TPDSM21527_09180		PIN domain-containing protein	0	0	0
TPDSM21527_09190		hypothetical protein	0	0	0
TPDSM21527_09200		class I SAM-dependent methyltransferase	0	1	0	K15256	tRNA (cmo5U34)-methyltransferase [EC:2.1.1.-]
TPDSM21527_09210		hypothetical protein	0	0	0
TPDSM21527_09220		hypothetical protein	0	0	0
TPDSM21527_09230		EamA/RhaT family transporter	0	0	0
TPDSM21527_09240		condensin subunit Smc	0	1	0	K03529	chromosome segregation protein
TPDSM21527_09250		DUF115 domain-containing protein	0	0	0
TPDSM21527_09260		hypothetical protein	0	1	0	K07003	uncharacterized protein
TPDSM21527_09270		tetratricopeptide repeat protein	0	0	0
TPDSM21527_09280		hypothetical protein	0	0	0
TPDSM21527_09290		hypothetical protein	0	0	0
TPDSM21527_09300		hypothetical protein	0	0	0
TPDSM21527_09310		hypothetical protein	0	0	0
TPDSM21527_09320		pirin family protein	0	1	0	K06911	uncharacterized protein
TPDSM21527_09330		PAS domain S-box protein	0	0	0
TPDSM21527_09340		hypothetical protein	0	0	0
TPDSM21527_09350		DUF2071 domain-containing protein	0	1	0	K09166	uncharacterized protein
TPDSM21527_09360		NAD-dependent DNA ligase LigA	0	1	0	K01972	DNA ligase (NAD+) [EC:6.5.1.2]	ko03030 DNA replication, ko03410 Base excision repair, ko03420 Nucleotide excision repair, ko03430 Mismatch repair
TPDSM21527_09370		UDP-N-acetylmuramoyl-L-alanyl-D-glutamate--2, 6-diaminopimelate ligase	0	1	0	K01928	UDP-N-acetylmuramoyl-L-alanyl-D-glutamate--2,6-diaminopimelate ligase [EC:6.3.2.13]	ko00300 Lysine biosynthesis, ko00550 Peptidoglycan biosynthesis
TPDSM21527_09380		hypothetical protein	0	0	0
TPDSM21527_09390		DUF3817 domain-containing protein	0	0	0
TPDSM21527_09400		NADH-quinone oxidoreductase subunit NuoD	0	1	0	K00333	NADH-quinone oxidoreductase subunit D [EC:7.1.1.2]	ko00190 Oxidative phosphorylation, ko01100 Metabolic pathways
TPDSM21527_09410		hypothetical protein	0	0	0
TPDSM21527_09420		pilus assembly protein PilZ	0	0	0
TPDSM21527_09430		hypothetical protein	0	0	0
TPDSM21527_09440		SAM-dependent methyltransferase	0	0	0
TPDSM21527_09450		hypothetical protein	0	0	0
TPDSM21527_09460		hypothetical protein	0	0	0
TPDSM21527_09470		hypothetical protein	0	0	0
TPDSM21527_09480		LLM class flavin-dependent oxidoreductase	0	0	0
TPDSM21527_09490		stage II sporulation protein E	0	0	0
TPDSM21527_09500		asparaginase	0	1	0	K01424	L-asparaginase [EC:3.5.1.1]	ko00250 Alanine, aspartate and glutamate metabolism, ko00460 Cyanoamino acid metabolism, ko01100 Metabolic pathways, ko01110 Biosynthesis of secondary metabolites
TPDSM21527_09510		hypothetical protein	0	0	0
TPDSM21527_09520		replication-associated recombination protein A	0	1	0	K07478	putative ATPase
TPDSM21527_09530		ABC transporter ATP-binding protein	0	1	0	K06147	ATP-binding cassette, subfamily B, bacterial
TPDSM21527_09540		hypothetical protein	0	0	0
TPDSM21527_09550		hypothetical protein	0	0	0
TPDSM21527_09560		lipolytic protein G-D-S-L family	0	0	0
TPDSM21527_09570		hypothetical protein	0	0	0
TPDSM21527_09580		hypothetical protein	0	0	0
TPDSM21527_09590		hypothetical protein	0	0	0
TPDSM21527_09600		ATP-dependent 6-phosphofructokinase	0	1	0	K00850	6-phosphofructokinase 1 [EC:2.7.1.11]	ko00010 Glycolysis / Gluconeogenesis, ko00030 Pentose phosphate pathway, ko00051 Fructose and mannose metabolism, ko00052 Galactose metabolism, ko00680 Methane metabolism, ko01100 Metabolic pathways, ko01110 Biosynthesis of secondary metabolites, ko01120 Microbial metabolism in diverse environments, ko01130 Biosynthesis of antibiotics, ko01200 Carbon metabolism, ko01230 Biosynthesis of amino acid…
TPDSM21527_09610		DUF1624 domain-containing protein	0	0	0
TPDSM21527_09620		hypothetical protein	0	0	0
TPDSM21527_09630		hypothetical protein	0	0	0
TPDSM21527_09640		hypothetical protein	0	0	0
TPDSM21527_09650		hypothetical protein	0	0	0
TPDSM21527_09660		AbrB/MazE/SpoVT family DNA-binding domain-containing protein	0	0	0
TPDSM21527_09670		type II toxin-antitoxin system death-on-curing family toxin	0	1	0	K07341	death on curing protein
TPDSM21527_09680		aminoglycoside phosphotransferase	0	1	0	K07102	N-acetylmuramate 1-kinase [EC:2.7.1.221]	ko00520 Amino sugar and nucleotide sugar metabolism, ko01100 Metabolic pathways
TPDSM21527_09690		peptide chain release factor-like protein	0	0	0
TPDSM21527_09700		nucleotidyltransferase	0	1	0	K00966	mannose-1-phosphate guanylyltransferase [EC:2.7.7.13]	ko00051 Fructose and mannose metabolism, ko00520 Amino sugar and nucleotide sugar metabolism, ko01100 Metabolic pathways, ko01110 Biosynthesis of secondary metabolites
TPDSM21527_09710		TetR family transcriptional regulator	0	0	0
TPDSM21527_09720		hypothetical protein	0	0	0
TPDSM21527_09730		adenylate/guanylate cyclase domain-containing protein	0	1	0	K01768	adenylate cyclase [EC:4.6.1.1]	ko00230 Purine metabolism, ko02025 Biofilm formation - Pseudomonas aeruginosa, ko04113 Meiosis - yeast, ko04213 Longevity regulating pathway - multiple species
TPDSM21527_09740		hypothetical protein	0	0	0
TPDSM21527_09750		NAD(P)-dependent alcohol dehydrogenase	0	0	0
TPDSM21527_09760		DUF4386 domain-containing protein	0	0	0
TPDSM21527_09770		hypothetical protein	0	0	0
TPDSM21527_09780		alpha/beta hydrolase	0	0	0
TPDSM21527_09790		hypothetical protein	0	0	0
TPDSM21527_09800		hypothetical protein	0	0	0
TPDSM21527_09810		hypothetical protein	0	0	0
TPDSM21527_09820		PaaI family thioesterase	0	0	0
TPDSM21527_09830		AraC family transcriptional regulator	0	0	0
TPDSM21527_09840		DUF3703 domain-containing protein	0	0	0
TPDSM21527_09850		mannan endo-1,4-beta-mannosidase	0	1	0	K19355	mannan endo-1,4-beta-mannosidase [EC:3.2.1.78]	ko00051 Fructose and mannose metabolism
TPDSM21527_09860		HEPN domain-containing protein	0	0	0
TPDSM21527_09870		nucleotidyltransferase domain-containing protein	0	0	0
TPDSM21527_09880		hypothetical protein	0	0	0
TPDSM21527_09890		DUF2269 domain-containing protein	0	0	0
TPDSM21527_09900		flavodoxin family protein	0	0	0
TPDSM21527_09910		PadR family transcriptional regulator	0	0	0
TPDSM21527_09920		hypothetical protein	0	0	0
TPDSM21527_09930		hypothetical protein	0	0	0
TPDSM21527_09940		DUF3592 domain-containing protein	0	0	0
TPDSM21527_09950		hypothetical protein	0	0	0
TPDSM21527_09960		hypothetical protein	0	0	0
TPDSM21527_09970		hypothetical protein	0	0	0
TPDSM21527_09980		HEPN domain-containing protein	0	0	0
TPDSM21527_09990		nucleotidyltransferase domain-containing protein	0	0	0
TPDSM21527_10000		DUF1343 domain-containing protein	0	0	0
TPDSM21527_10010		ankyrin	0	0	0
TPDSM21527_10020		SRPBCC domain-containing protein	0	0	0
TPDSM21527_10030		TetR family transcriptional regulator	0	0	0
TPDSM21527_10040		NAD(P)-dependent alcohol dehydrogenase	0	0	0
TPDSM21527_10050		hypothetical protein	0	1	0	K07006	uncharacterized protein
TPDSM21527_10060		Na+/solute symporter	0	0	0
TPDSM21527_10070		hypothetical protein	0	0	0
TPDSM21527_10080		hypothetical protein	0	0	0
TPDSM21527_10090		hypothetical protein	0	0	0
TPDSM21527_10100		hypothetical protein	0	0	0
TPDSM21527_10110		MGS domain protein	0	1	0	K00602	phosphoribosylaminoimidazolecarboxamide formyltransferase / IMP cyclohydrolase [EC:2.1.2.3 3.5.4.10]	ko00230 Purine metabolism, ko00670 One carbon pool by folate, ko01100 Metabolic pathways, ko01110 Biosynthesis of secondary metabolites, ko01130 Biosynthesis of antibiotics, ko01523 Antifolate resistance
TPDSM21527_10120		noncanonical pyrimidine nucleotidase, YjjG family	0	1	0	K01560	2-haloacid dehalogenase [EC:3.8.1.2]	ko00361 Chlorocyclohexane and chlorobenzene degradation, ko00625 Chloroalkane and chloroalkene degradation, ko01100 Metabolic pathways, ko01120 Microbial metabolism in diverse environments
TPDSM21527_10130		hypothetical protein	0	0	0
TPDSM21527_10140		PAS domain S-box protein	0	0	0
TPDSM21527_10150		diguanylate cyclase with GAF sensor	0	0	0
TPDSM21527_10160		succinate-semialdehyde dehydrogenase	0	0	0
TPDSM21527_10170		hypothetical protein	0	0	0
TPDSM21527_10180		DUF4421 domain-containing protein	0	0	0
TPDSM21527_10190		ATP-dependent helicase	0	1	0	K05592	ATP-dependent RNA helicase DeaD [EC:3.6.4.13]	ko03018 RNA degradation
TPDSM21527_10200	msrA	peptide-methionine (S)-S-oxide reductase	0	1	0	K07304	peptide-methionine (S)-S-oxide reductase [EC:1.8.4.11]
TPDSM21527_10210		methionine sulfoxide reductase B	0	1	0	K07305	peptide-methionine (R)-S-oxide reductase [EC:1.8.4.12]
TPDSM21527_10220		oxidoreductase	0	0	0
TPDSM21527_10230		acetyl-CoA acetyltransferase	0	0	0
TPDSM21527_10240		lactoylglutathione lyase	0	1	0	K01759	lactoylglutathione lyase [EC:4.4.1.5]	ko00620 Pyruvate metabolism
TPDSM21527_10250		hypothetical protein	0	0	0
TPDSM21527_10260		DUF1554 domain-containing protein	0	0	0
TPDSM21527_10270		DUF1554 domain-containing protein	0	0	0
TPDSM21527_10280		hypothetical protein	0	0	0
TPDSM21527_10290		PaaI family thioesterase	0	0	0
TPDSM21527_t00080		tRNA-Leu	0	0	0
TPDSM21527_10300		hypothetical protein	0	0	0
TPDSM21527_10310		peptidase C45 acyl-coenzyme A:6-aminopenicillanic acid acyl-transferase	0	0	0
TPDSM21527_10320		hypothetical protein	0	0	0
TPDSM21527_10330		hypothetical protein	0	0	0
TPDSM21527_10340		fibronectin type III domain protein	0	0	0
TPDSM21527_10350		hypothetical protein	0	0	0
TPDSM21527_10360		FecR family protein	0	0	0
TPDSM21527_10370		hypothetical protein	0	0	0
TPDSM21527_10380		hypothetical protein	0	0	0
TPDSM21527_10390		YceI family protein	0	0	0
TPDSM21527_10400		hypothetical protein	0	0	0
TPDSM21527_10410		hypothetical protein	0	0	0
TPDSM21527_10420		hypothetical protein	0	0	0
TPDSM21527_10430		hypothetical protein	0	0	0
TPDSM21527_10440		hypothetical protein	0	0	0
TPDSM21527_10450		channel protein, hemolysin III family	0	1	0	K11068	hemolysin III
TPDSM21527_10460		hypothetical protein	0	0	0
TPDSM21527_10470		glycerol-3-phosphate dehydrogenase/oxidase	0	1	0	K00111	glycerol-3-phosphate dehydrogenase [EC:1.1.5.3]	ko00564 Glycerophospholipid metabolism, ko01110 Biosynthesis of secondary metabolites
TPDSM21527_10480		protein of unknown function DUF1625	0	0	0
TPDSM21527_10490		hypothetical protein	0	0	0
TPDSM21527_10500		hypothetical protein	0	0	0
TPDSM21527_10510		hypothetical protein	0	0	0
TPDSM21527_10520		SCO family protein	0	1	0	K07152	protein SCO1/2
TPDSM21527_10530		DUF178 domain-containing protein	0	1	0	K11782	chorismate dehydratase [EC:4.2.1.151]	ko00130 Ubiquinone and other terpenoid-quinone biosynthesis, ko01110 Biosynthesis of secondary metabolites
TPDSM21527_10540		AI-2E family transporter	0	0	0
TPDSM21527_10550		1-acyl-sn-glycerol-3-phosphate acyltransferase	0	1	0	K00655	1-acyl-sn-glycerol-3-phosphate acyltransferase [EC:2.3.1.51]	ko00561 Glycerolipid metabolism, ko00564 Glycerophospholipid metabolism, ko01100 Metabolic pathways, ko01110 Biosynthesis of secondary metabolites
TPDSM21527_10560		AraC family transcriptional regulator	0	0	0
TPDSM21527_10570		hypothetical protein	0	0	0
TPDSM21527_10580		AraC family transcriptional regulator	0	0	0
TPDSM21527_10590		enoyl-CoA hydratase	0	0	0
TPDSM21527_10600		hypothetical protein	0	0	0
TPDSM21527_10610		hypothetical protein	0	0	0
TPDSM21527_10620		enoyl-CoA hydratase/isomerase family protein	0	0	0
TPDSM21527_10630		hypothetical protein	0	0	0
TPDSM21527_10640		metal-dependent hydrolase	0	1	0	K07044	uncharacterized protein
TPDSM21527_10650		hypothetical protein	0	0	0
TPDSM21527_10660		NHL repeat containing protein	0	0	0
TPDSM21527_10670		hypothetical protein	0	0	0
TPDSM21527_10680		hypothetical protein	0	0	0
TPDSM21527_10690		hypothetical protein	0	0	0
TPDSM21527_10700		hypothetical protein	0	0	0
TPDSM21527_10710		serine/threonine-protein phosphatase	0	0	0
TPDSM21527_10720		hypothetical protein	0	0	0
TPDSM21527_10730		hypothetical protein	0	0	0
TPDSM21527_10740		sulfite exporter TauE/SafE family protein	0	1	0	K07090	uncharacterized protein
TPDSM21527_10750		hypothetical protein	0	0	0
TPDSM21527_10760		adenylate/guanylate cyclase with GAF sensor(s)	0	0	0
TPDSM21527_10770		hypothetical protein	0	0	0
TPDSM21527_10780		addiction module component, TIGR02574 family	0	0	0
TPDSM21527_10790		penicillin acylase family protein	0	1	0	K01434	penicillin amidase [EC:3.5.1.11]	ko00311 Penicillin and cephalosporin biosynthesis, ko01130 Biosynthesis of antibiotics
TPDSM21527_10800		GGDEF domain-containing protein	0	0	0
TPDSM21527_10810		Glycoside hydrolase 97	0	0	0
TPDSM21527_10820		hypothetical protein	0	0	0
TPDSM21527_10830		hypothetical protein	0	0	0
TPDSM21527_10840		N-acetyltransferase	0	0	0
TPDSM21527_10850		adenylate/guanylate cyclase domain-containing protein	0	1	0	K01768	adenylate cyclase [EC:4.6.1.1]	ko00230 Purine metabolism, ko02025 Biofilm formation - Pseudomonas aeruginosa, ko04113 Meiosis - yeast, ko04213 Longevity regulating pathway - multiple species
TPDSM21527_10860		penicillin-binding protein	0	0	0
TPDSM21527_10870		hypothetical protein	0	0	0
TPDSM21527_10880		TetR/AcrR family transcriptional regulator	0	0	0
TPDSM21527_10890		response regulator	0	0	0
TPDSM21527_10900		RNA methyltransferase	0	0	0
TPDSM21527_10910		thioesterase superfamily protein	0	0	0
TPDSM21527_10920		hypothetical protein	0	0	0
TPDSM21527_10930		hypothetical protein	0	0	0
TPDSM21527_10940	recQ	DNA helicase RecQ	0	1	0	K03654	ATP-dependent DNA helicase RecQ [EC:3.6.4.12]	ko03018 RNA degradation
TPDSM21527_10950		HPP family protein	0	0	0
TPDSM21527_10960		cyclic nucleotide-binding domain-containing protein	0	0	0
TPDSM21527_10970		endonuclease/exonuclease/phosphatase	0	0	0
TPDSM21527_10980		endonuclease I	0	1	0	K01150	deoxyribonuclease I [EC:3.1.21.1]
TPDSM21527_10990		hypothetical protein	0	0	0
TPDSM21527_11000		alpha-glucosidase	0	1	0	K01187	alpha-glucosidase [EC:3.2.1.20]	ko00052 Galactose metabolism, ko00500 Starch and sucrose metabolism, ko01100 Metabolic pathways
TPDSM21527_11010		signal transduction histidine kinase	0	0	0
TPDSM21527_11020		adenylate/guanylate cyclase with integral membrane sensor	0	1	0	K01768	adenylate cyclase [EC:4.6.1.1]	ko00230 Purine metabolism, ko02025 Biofilm formation - Pseudomonas aeruginosa, ko04113 Meiosis - yeast, ko04213 Longevity regulating pathway - multiple species
TPDSM21527_11030		DUF2442 domain-containing protein	0	0	0
TPDSM21527_11040		DUF4160 domain-containing protein	0	0	0
TPDSM21527_11050		hypothetical protein	0	0	0
TPDSM21527_11060		sterol desaturase family protein	0	0	0
TPDSM21527_11070		rhodanese-like domain-containing protein	0	0	0
TPDSM21527_11080		CoA-disulfide reductase	0	0	0
TPDSM21527_11090		hypothetical protein	0	0	0
TPDSM21527_11100		metal-sensitive transcriptional regulator	0	1	0	K21600	CsoR family transcriptional regulator, copper-sensing transcriptional repressor
TPDSM21527_11110		DUF2892 domain-containing protein	0	0	0
TPDSM21527_11120		rhodanese-like domain-containing protein	0	0	0
TPDSM21527_11130		response regulator	0	0	0
TPDSM21527_11140		PAS domain S-box protein	0	0	0
TPDSM21527_11150		response regulator	0	0	0
TPDSM21527_11160		hybrid sensor histidine kinase/response regulator	0	0	0
TPDSM21527_11170		PAS domain S-box protein	0	0	0
TPDSM21527_11180		hypothetical protein	0	0	0
TPDSM21527_11190		response regulator	0	0	0
TPDSM21527_11200		hybrid sensor histidine kinase/response regulator	0	0	0
TPDSM21527_11210		anti-sigma factor antagonist	0	1	0	K04749	anti-sigma B factor antagonist
TPDSM21527_11220	hrpB	ATP-dependent helicase HrpB	0	1	0	K03579	ATP-dependent helicase HrpB [EC:3.6.4.13]
TPDSM21527_11230		hypothetical protein	0	0	0
TPDSM21527_11240		putative transcriptional regulator, Crp/Fnr family	0	0	0
TPDSM21527_11250		transcriptional repressor	0	0	0
TPDSM21527_11260		TIGR01777 family protein	0	1	0	K07071	uncharacterized protein
TPDSM21527_11270		hypothetical protein	0	0	0
TPDSM21527_11280		hypothetical protein	0	0	0
TPDSM21527_11290		aldehyde dehydrogenase	0	0	0
TPDSM21527_11300		CAP domain-containing protein	0	0	0
TPDSM21527_11310		hypothetical protein	0	0	0
TPDSM21527_11320	lpdA	dihydrolipoyl dehydrogenase	0	1	0	K00382	dihydrolipoamide dehydrogenase [EC:1.8.1.4]	ko00010 Glycolysis / Gluconeogenesis, ko00020 Citrate cycle (TCA cycle), ko00260 Glycine, serine and threonine metabolism, ko00280 Valine, leucine and isoleucine degradation, ko00620 Pyruvate metabolism, ko00630 Glyoxylate and dicarboxylate metabolism, ko00640 Propanoate metabolism, ko01100 Metabolic pathways, ko01110 Biosynthesis of secondary metabolites, ko01120 Microbial metabolism in diverse …
TPDSM21527_11330		phosphatase PAP2 family protein	0	1	0	K19302	undecaprenyl-diphosphatase [EC:3.6.1.27]	ko00550 Peptidoglycan biosynthesis
TPDSM21527_11340		hypothetical protein	0	0	0
TPDSM21527_11350		chemotaxis protein CheX	0	1	0	K03409	chemotaxis protein CheX	ko02030 Bacterial chemotaxis
TPDSM21527_11360		chemotaxis protein CheX	0	1	0	K03409	chemotaxis protein CheX	ko02030 Bacterial chemotaxis
TPDSM21527_11370		response regulator	0	1	0	K03413	two-component system, chemotaxis family, chemotaxis protein CheY	ko02020 Two-component system, ko02030 Bacterial chemotaxis
TPDSM21527_11380		DUF1794 domain-containing protein	0	0	0
TPDSM21527_11390		YceI family protein	0	0	0
TPDSM21527_11400		adenylate/guanylate cyclase domain-containing protein	0	1	0	K01768	adenylate cyclase [EC:4.6.1.1]	ko00230 Purine metabolism, ko02025 Biofilm formation - Pseudomonas aeruginosa, ko04113 Meiosis - yeast, ko04213 Longevity regulating pathway - multiple species
TPDSM21527_11410		HAMP domain-containing protein	0	0	0
TPDSM21527_11420		hypothetical protein	0	0	0
TPDSM21527_11430		hypothetical protein	0	0	0
TPDSM21527_11440		hypothetical protein	0	0	0
TPDSM21527_11450		acyl-CoA dehydrogenase	0	0	0
TPDSM21527_11460		type II toxin-antitoxin system RelE/ParE family toxin	0	0	0
TPDSM21527_11470		type II toxin-antitoxin system Phd/YefM family antitoxin	0	0	0
TPDSM21527_11480		Di-heme cytochrome c peroxidase	0	1	0	K00428	cytochrome c peroxidase [EC:1.11.1.5]
TPDSM21527_11490		hypothetical protein	0	0	0
TPDSM21527_11500		hypothetical protein	0	0	0
TPDSM21527_11510		4Fe-4S binding protein	0	0	0
TPDSM21527_11520		hybrid-cluster NAD(P)-dependent oxidoreductase	0	1	0	K21832	glycine betaine catabolism B
TPDSM21527_11530		DUF898 domain-containing protein	0	0	0
TPDSM21527_11540		peptidase M48	0	0	0
TPDSM21527_11550		alpha/beta hydrolase	0	1	0	K14731	epsilon-lactone hydrolase [EC:3.1.1.83]	ko00903 Limonene and pinene degradation, ko00930 Caprolactam degradation, ko01220 Degradation of aromatic compounds
TPDSM21527_11560		sensor domain-containing diguanylate cyclase	0	0	0
TPDSM21527_11570		GGDEF domain-containing protein	0	0	0
TPDSM21527_11580		MaoC family dehydratase	0	0	0
TPDSM21527_11590		MaoC family dehydratase	0	0	0
TPDSM21527_11600		anti-sigma factor antagonist	0	1	0	K04749	anti-sigma B factor antagonist
TPDSM21527_11610		D-alanine--D-alanine ligase	0	1	0	K01921	D-alanine-D-alanine ligase [EC:6.3.2.4]	ko00473 D-Alanine metabolism, ko00550 Peptidoglycan biosynthesis, ko01100 Metabolic pathways, ko01502 Vancomycin resistance
TPDSM21527_11620		hypothetical protein	0	0	0
TPDSM21527_11630		hypothetical protein	0	0	0
TPDSM21527_11640		hypothetical protein	0	0	0
TPDSM21527_11650	pyrF	orotidine-5'-phosphate decarboxylase	0	1	0	K01591	orotidine-5'-phosphate decarboxylase [EC:4.1.1.23]	ko00240 Pyrimidine metabolism, ko01100 Metabolic pathways
TPDSM21527_11660		dihydrouridine synthase DuS	0	0	0
TPDSM21527_11670		bifunctional (p)ppGpp synthetase/guanosine-3',5'-bis(diphosphate) 3'-pyrophosphohydrolase	0	1	0	K00951	GTP pyrophosphokinase [EC:2.7.6.5]	ko00230 Purine metabolism
TPDSM21527_11680		hypothetical protein	0	0	0
TPDSM21527_11690		ABC transporter ATP-binding protein	0	1	0	K11085	ATP-binding cassette, subfamily B, bacterial MsbA [EC:3.6.3.-]	ko02010 ABC transporters
TPDSM21527_11700		PilZ domain-containing protein	0	0	0
TPDSM21527_11710		cAMP/cGMP-dependent 3',5'-cyclic-AMP/GMP phosphodiesterase	0	0	0
TPDSM21527_11720		hypothetical protein	0	0	0
TPDSM21527_11730		radical SAM protein	0	1	0	K03716	spore photoproduct lyase [EC:4.1.99.14]
TPDSM21527_11740		UbiX family flavin prenyltransferase	0	1	0	K03186	flavin prenyltransferase [EC:2.5.1.129]	ko00130 Ubiquinone and other terpenoid-quinone biosynthesis, ko00627 Aminobenzoate degradation, ko00940 Phenylpropanoid biosynthesis, ko01100 Metabolic pathways, ko01110 Biosynthesis of secondary metabolites, ko01120 Microbial metabolism in diverse environments, ko01220 Degradation of aromatic compounds
TPDSM21527_11750		hypothetical protein	0	0	0
TPDSM21527_11760	hppA	putative K(+)-stimulated pyrophosphate-energized sodium pump	0	1	0	K15987	K(+)-stimulated pyrophosphate-energized sodium pump [EC:3.6.1.1]	ko00190 Oxidative phosphorylation
TPDSM21527_11770		KR domain-containing protein	0	0	0
TPDSM21527_11780		hypothetical protein	0	0	0
TPDSM21527_11790		alpha/beta hydrolase	0	0	0
TPDSM21527_11800		hypothetical protein	0	0	0
TPDSM21527_11810		hypothetical protein	0	0	0
TPDSM21527_11820		peptidase M30	0	0	0
TPDSM21527_11830		NADP-dependent isocitrate dehydrogenase	0	1	0	K00031	isocitrate dehydrogenase [EC:1.1.1.42]	ko00020 Citrate cycle (TCA cycle), ko00480 Glutathione metabolism, ko00720 Carbon fixation pathways in prokaryotes, ko01100 Metabolic pathways, ko01110 Biosynthesis of secondary metabolites, ko01120 Microbial metabolism in diverse environments, ko01130 Biosynthesis of antibiotics, ko01200 Carbon metabolism, ko01210 2-Oxocarboxylic acid metabolism, ko01230 Biosynthesis of amino acids, ko04146 Pero…
TPDSM21527_11840		hypothetical protein	0	0	0
TPDSM21527_11850		hypothetical protein	0	0	0
TPDSM21527_11860		hypothetical protein	0	0	0
TPDSM21527_11870		hypothetical protein	0	0	0
TPDSM21527_11880		hypothetical protein	0	0	0
TPDSM21527_11890		hypothetical protein	0	0	0
TPDSM21527_11900		Uma2 family endonuclease	0	0	0
TPDSM21527_11910		membrane protein	0	0	0
TPDSM21527_11920		Uma2 family endonuclease	0	0	0
TPDSM21527_11930		hypothetical protein	0	0	0
TPDSM21527_11940		enoyl-CoA hydratase	0	0	0
TPDSM21527_11950		hypothetical protein	0	0	0
TPDSM21527_11960		TetR family transcriptional regulator	0	1	0	K16137	TetR/AcrR family transcriptional regulator, transcriptional repressor for nem operon
TPDSM21527_11970		hypothetical protein	0	0	0
TPDSM21527_11980		serine/threonine-protein phosphatase	0	0	0
TPDSM21527_11990		hypothetical protein	0	0	0
TPDSM21527_12000		hypothetical protein	0	0	0
TPDSM21527_12010		hypothetical protein	0	0	0
TPDSM21527_12020		TetR/AcrR family transcriptional regulator	0	0	0
TPDSM21527_12030		hypothetical protein	0	0	0
TPDSM21527_12040		MFS transporter	0	0	0
TPDSM21527_12050		PIN domain nuclease	0	0	0
TPDSM21527_12060		antitoxin VapB	0	0	0
TPDSM21527_12070		hypothetical protein	0	0	0
TPDSM21527_12080		fatty acid hydroxylase	0	0	0
TPDSM21527_12090		protein of unknown function DUF6 transmembrane	0	1	0	K15268	O-acetylserine/cysteine efflux transporter
TPDSM21527_12100		hypothetical protein	0	0	0
TPDSM21527_12110		hypothetical protein	0	0	0
TPDSM21527_12120		hypothetical protein	0	0	0
TPDSM21527_12130		sodium/hydrogen exchanger	0	1	0	K03455	monovalent cation:H+ antiporter-2, CPA2 family
TPDSM21527_12140	recA	recombinase RecA	0	1	0	K03553	recombination protein RecA	ko03440 Homologous recombination
TPDSM21527_12150		hypothetical protein	0	0	0
TPDSM21527_12160		hypothetical protein	0	1	0	K02194	heme exporter protein B	ko02010 ABC transporters
TPDSM21527_12170		ABC transporter related protein	0	0	0
TPDSM21527_12180		ArgK protein	0	1	0	K07588	LAO/AO transport system kinase [EC:2.7.-.-]
TPDSM21527_12190		EamA family transporter	0	0	0
TPDSM21527_12200		type I phosphodiesterase/nucleotide pyrophosphatase	0	0	0
TPDSM21527_12210		alpha/beta hydrolase	0	0	0
TPDSM21527_12220		hypothetical protein	0	0	0
TPDSM21527_t00090		tRNA-Ser	0	0	0
TPDSM21527_12230		hypothetical protein	0	0	0
TPDSM21527_12240		hypothetical protein	0	0	0
TPDSM21527_12250	truB	tRNA pseudouridine(55) synthase TruB	0	1	0	K03177	tRNA pseudouridine55 synthase [EC:5.4.99.25]
TPDSM21527_12260		HU family DNA-binding protein	0	1	0	K03530	DNA-binding protein HU-beta
TPDSM21527_12270	rpmB	50S ribosomal protein L28	0	1	0	K02902	large subunit ribosomal protein L28	ko03010 Ribosome
TPDSM21527_12280		antitoxin VapB	0	0	0
TPDSM21527_12290		PIN domain-containing protein	0	0	0
TPDSM21527_12300		Orn/DAP/Arg decarboxylase 2	0	1	0	K01581	ornithine decarboxylase [EC:4.1.1.17]	ko00330 Arginine and proline metabolism, ko00480 Glutathione metabolism, ko01100 Metabolic pathways, ko01110 Biosynthesis of secondary metabolites, ko01130 Biosynthesis of antibiotics
TPDSM21527_12310		hypothetical protein	0	0	0
TPDSM21527_12320		transposase	0	1	0	K07491	putative transposase
TPDSM21527_12330		ATP-binding protein	0	0	0
TPDSM21527_12340		serine/threonine phosphatase	0	0	0
TPDSM21527_12350		sensor histidine kinase	0	0	0
TPDSM21527_12360		FKBP-type peptidyl-prolyl cis-trans isomerase	0	1	0	K03772	FKBP-type peptidyl-prolyl cis-trans isomerase FkpA [EC:5.2.1.8]
TPDSM21527_12370		FKBP-type peptidyl-prolyl cis-trans isomerase	0	1	0	K03772	FKBP-type peptidyl-prolyl cis-trans isomerase FkpA [EC:5.2.1.8]
TPDSM21527_12380		DUF1318 domain-containing protein	0	0	0
TPDSM21527_12390		cell division protein ZapA	0	1	0	K09888	cell division protein ZapA
TPDSM21527_12400		hypothetical protein	0	0	0
TPDSM21527_12410		toluene tolerance family protein	0	1	0	K07323	phospholipid transport system substrate-binding protein	ko02010 ABC transporters
TPDSM21527_12420		ABC transporter	0	1	0	K04754	phospholipid-binding lipoprotein MlaA
TPDSM21527_12430		transcriptional regulator, NifA subfamily, Fis Family	0	1	0	K02584	Nif-specific regulatory protein	ko02020 Two-component system
TPDSM21527_12440		hypothetical protein	0	0	0
TPDSM21527_12450		hypothetical protein	0	0	0
TPDSM21527_12460		hypothetical protein	0	0	0
TPDSM21527_12470		hypothetical protein	0	0	0
TPDSM21527_12480		hypothetical protein	0	0	0
TPDSM21527_12490		phosphoribosylformylglycinamidine cyclo-ligase	0	1	0	K01933	phosphoribosylformylglycinamidine cyclo-ligase [EC:6.3.3.1]	ko00230 Purine metabolism, ko01100 Metabolic pathways, ko01110 Biosynthesis of secondary metabolites, ko01130 Biosynthesis of antibiotics
TPDSM21527_12500		FKBP-type peptidyl-prolyl cis-trans isomerase	0	1	0	K03773	FKBP-type peptidyl-prolyl cis-trans isomerase FklB [EC:5.2.1.8]
TPDSM21527_12510		Sulphatase-modifying factor protein	0	0	0
TPDSM21527_12520		integrase	0	0	0
TPDSM21527_12530	xdhC	xanthine dehydrogenase accessory protein XdhC	0	1	0	K07402	xanthine dehydrogenase accessory factor
TPDSM21527_12540		xanthine dehydrogenase	0	1	0	K13482	xanthine dehydrogenase large subunit [EC:1.17.1.4]	ko00230 Purine metabolism, ko01100 Metabolic pathways, ko01120 Microbial metabolism in diverse environments
TPDSM21527_12550		molybdopterin dehydrogenase FAD-binding protein	0	1	0	K13481	xanthine dehydrogenase small subunit [EC:1.17.1.4]	ko00230 Purine metabolism, ko01100 Metabolic pathways, ko01120 Microbial metabolism in diverse environments
TPDSM21527_12560		hypothetical protein	0	0	0
TPDSM21527_12570		membrane protein	0	0	0
TPDSM21527_12580		hypothetical protein	0	0	0
TPDSM21527_12590		PIN domain-containing protein	0	0	0
TPDSM21527_12600	allB	allantoinase AllB	0	1	0	K01466	allantoinase [EC:3.5.2.5]	ko00230 Purine metabolism, ko01100 Metabolic pathways, ko01120 Microbial metabolism in diverse environments
TPDSM21527_12610		metalloprotease	0	1	0	K07054	uncharacterized protein
TPDSM21527_12620		Zn-dependent hydrolase	0	1	0	K02083	allantoate deiminase [EC:3.5.3.9]	ko00230 Purine metabolism, ko01120 Microbial metabolism in diverse environments
TPDSM21527_12630		DUF2191 domain-containing protein	0	0	0
TPDSM21527_12640		PIN domain-containing protein	0	0	0
TPDSM21527_12650		saccharopine dehydrogenase	0	0	0
TPDSM21527_12660		Zn-dependent hydrolase	0	1	0	K18151	ureidoglycolate amidohydrolase [EC:3.5.1.116]	ko00230 Purine metabolism, ko01100 Metabolic pathways, ko01120 Microbial metabolism in diverse environments
TPDSM21527_12670		heme-binding protein	0	0	0
TPDSM21527_12680		PilZ domain-containing protein	0	0	0
TPDSM21527_12690		aquaporin family protein	0	1	0	K02440	glycerol uptake facilitator protein
TPDSM21527_12700		hypothetical protein	0	0	0
TPDSM21527_12710		endonuclease/exonuclease/phosphatase family protein	0	0	0
TPDSM21527_12720		PAP2 family protein	0	0	0
TPDSM21527_12730		hypothetical protein	0	0	0
TPDSM21527_12740		hypothetical protein	0	0	0
TPDSM21527_12750		potassium/proton antiporter	0	1	0	K11105	cell volume regulation protein A
TPDSM21527_12760		hypothetical protein	0	0	0
TPDSM21527_12770		hypothetical protein	0	0	0
TPDSM21527_12780		hypothetical protein	0	0	0
TPDSM21527_12790		hypothetical protein	0	0	0
TPDSM21527_12800		hypothetical protein	0	0	0
TPDSM21527_12810		hypothetical protein	0	0	0
TPDSM21527_12820		hypothetical protein	0	0	0
TPDSM21527_12830		DUF2505 domain-containing protein	0	0	0
TPDSM21527_12840		hypothetical protein	0	0	0
TPDSM21527_12850		ABC transporter permease	0	0	0
TPDSM21527_12860		ABC transporter related protein	0	1	0	K02003	putative ABC transport system ATP-binding protein
TPDSM21527_12870		response regulator	0	0	0
TPDSM21527_12880		sensor histidine kinase	0	0	0
TPDSM21527_12890		hypothetical protein	0	0	0
TPDSM21527_12900		polyamine aminopropyltransferase	0	1	0	K00797	spermidine synthase [EC:2.5.1.16]	ko00270 Cysteine and methionine metabolism, ko00330 Arginine and proline metabolism, ko00410 beta-Alanine metabolism, ko00480 Glutathione metabolism, ko01100 Metabolic pathways
TPDSM21527_12910		hypothetical protein	0	0	0
TPDSM21527_12920		malate synthase A	0	1	0	K01638	malate synthase [EC:2.3.3.9]	ko00620 Pyruvate metabolism, ko00630 Glyoxylate and dicarboxylate metabolism, ko01100 Metabolic pathways, ko01110 Biosynthesis of secondary metabolites, ko01120 Microbial metabolism in diverse environments, ko01200 Carbon metabolism
TPDSM21527_12930		DTW domain-containing protein	0	0	0
TPDSM21527_12940		hypothetical protein	0	0	0
TPDSM21527_12950		guanylate cyclase	0	0	0
TPDSM21527_12960	uraH	hydroxyisourate hydrolase	0	1	0	K07127	5-hydroxyisourate hydrolase [EC:3.5.2.17]	ko00230 Purine metabolism, ko01100 Metabolic pathways, ko01120 Microbial metabolism in diverse environments
TPDSM21527_12970		hypothetical protein	0	0	0
TPDSM21527_12980	uraD	OHCU decarboxylase	0	1	0	K16840	2-oxo-4-hydroxy-4-carboxy-5-ureidoimidazoline decarboxylase [EC:4.1.1.97]	ko00230 Purine metabolism, ko01100 Metabolic pathways, ko01120 Microbial metabolism in diverse environments
TPDSM21527_12990		hypothetical protein	0	0	0
TPDSM21527_13000		(S)-ureidoglycine aminohydrolase	0	1	0	K14977	(S)-ureidoglycine aminohydrolase [EC:3.5.3.26]	ko00230 Purine metabolism, ko01120 Microbial metabolism in diverse environments
TPDSM21527_13010		hypothetical protein	0	0	0
TPDSM21527_13020		N-acetyltransferase	0	0	0
TPDSM21527_13030		hypothetical protein	0	0	0
TPDSM21527_13040		hypothetical protein	0	0	0
TPDSM21527_13050		DUF4440 domain-containing protein	0	0	0
TPDSM21527_13060		hypothetical protein	0	0	0
TPDSM21527_13070		hypothetical protein	0	0	0
TPDSM21527_13080		BrnT family toxin	0	1	0	K09803	uncharacterized protein
TPDSM21527_13090		tetratricopeptide repeat protein	0	0	0
TPDSM21527_13100		PIN domain-containing protein	0	0	0
TPDSM21527_13110		hypothetical protein	0	0	0
TPDSM21527_13120		hypothetical protein	0	0	0
TPDSM21527_13130		hypothetical protein	0	0	0
TPDSM21527_13140		DNA repair protein RadA	0	1	0	K04485	DNA repair protein RadA/Sms
TPDSM21527_13150		caa(3)-type oxidase, subunit IV	0	1	0	K02277	cytochrome c oxidase subunit IV [EC:1.9.3.1]	ko00190 Oxidative phosphorylation, ko01100 Metabolic pathways
TPDSM21527_13160		cytochrome c oxidase subunit III	0	1	0	K02276	cytochrome c oxidase subunit III [EC:1.9.3.1]	ko00190 Oxidative phosphorylation, ko01100 Metabolic pathways
TPDSM21527_13170	ctaD	cytochrome c oxidase subunit I	0	1	0	K02274	cytochrome c oxidase subunit I [EC:1.9.3.1]	ko00190 Oxidative phosphorylation, ko01100 Metabolic pathways
TPDSM21527_13180	coxB	cytochrome c oxidase subunit II	0	1	0	K02275	cytochrome c oxidase subunit II [EC:1.9.3.1]	ko00190 Oxidative phosphorylation, ko01100 Metabolic pathways
TPDSM21527_13190		SCO family protein	0	1	0	K07152	protein SCO1/2
TPDSM21527_13200		hypothetical protein	0	0	0
TPDSM21527_13210		alpha/beta hydrolase fold containing protein	0	1	0	K07019	uncharacterized protein
TPDSM21527_13220		integrase	0	0	0
TPDSM21527_13230		transposase	0	1	0	K07483	transposase
TPDSM21527_13240		DSBA oxidoreductase	0	0	0
TPDSM21527_13250		MBL fold metallo-hydrolase	0	1	0	K06167	phosphoribosyl 1,2-cyclic phosphate phosphodiesterase [EC:3.1.4.55]	ko00440 Phosphonate and phosphinate metabolism
TPDSM21527_13260		enoyl-CoA hydratase/isomerase family protein	0	0	0
TPDSM21527_13270		hydroxymethylglutaryl-CoA lyase	0	1	0	K01640	hydroxymethylglutaryl-CoA lyase [EC:4.1.3.4]	ko00072 Synthesis and degradation of ketone bodies, ko00280 Valine, leucine and isoleucine degradation, ko00281 Geraniol degradation, ko00650 Butanoate metabolism, ko01100 Metabolic pathways, ko04146 Peroxisome
TPDSM21527_13280		MBL fold metallo-hydrolase	0	0	0
TPDSM21527_13290		hypothetical protein	0	0	0
TPDSM21527_13300		sigma-70 family RNA polymerase sigma factor	0	1	0	K03088	RNA polymerase sigma-70 factor, ECF subfamily
TPDSM21527_13310		TlyA family RNA methyltransferase	0	1	0	K06442	23S rRNA (cytidine1920-2'-O)/16S rRNA (cytidine1409-2'-O)-methyltransferase [EC:2.1.1.226 2.1.1.227]
TPDSM21527_13320		polyprenyl synthetase family protein	0	1	0	K00795	farnesyl diphosphate synthase [EC:2.5.1.1 2.5.1.10]	ko00900 Terpenoid backbone biosynthesis, ko01100 Metabolic pathways, ko01110 Biosynthesis of secondary metabolites, ko01130 Biosynthesis of antibiotics
TPDSM21527_13330		nucleoside-diphosphate kinase	0	1	0	K00940	nucleoside-diphosphate kinase [EC:2.7.4.6]	ko00230 Purine metabolism, ko00240 Pyrimidine metabolism, ko00983 Drug metabolism - other enzymes, ko01100 Metabolic pathways, ko01110 Biosynthesis of secondary metabolites, ko01130 Biosynthesis of antibiotics, ko04016 MAPK signaling pathway - plant
TPDSM21527_13340		hypothetical protein	0	0	0
TPDSM21527_13350		alpha/beta hydrolase	0	0	0
TPDSM21527_13360		hypothetical protein	0	0	0
TPDSM21527_13370		ADP-forming succinate--CoA ligase subunit beta	0	1	0	K01903	succinyl-CoA synthetase beta subunit [EC:6.2.1.5]	ko00020 Citrate cycle (TCA cycle), ko00640 Propanoate metabolism, ko00660 C5-Branched dibasic acid metabolism, ko00720 Carbon fixation pathways in prokaryotes, ko01100 Metabolic pathways, ko01110 Biosynthesis of secondary metabolites, ko01120 Microbial metabolism in diverse environments, ko01130 Biosynthesis of antibiotics, ko01200 Carbon metabolism
TPDSM21527_13380		hypothetical protein	0	0	0
TPDSM21527_13390		hypothetical protein	0	0	0
TPDSM21527_13400		hypothetical protein	0	0	0
TPDSM21527_13410		toluene tolerance family protein	0	1	0	K07323	phospholipid transport system substrate-binding protein	ko02010 ABC transporters
TPDSM21527_13420		TolC family protein	0	0	0
TPDSM21527_13430		hypothetical protein	0	0	0
TPDSM21527_13440		KamA family radical SAM protein	0	1	0	K19810	L-lysine 2,3-aminomutase [EC:5.4.3.-]
TPDSM21527_13450	lepB	signal peptidase I	0	1	0	K03100	signal peptidase I [EC:3.4.21.89]	ko02024 Quorum sensing, ko03060 Protein export
TPDSM21527_13460		patatin	0	1	0	K07001	NTE family protein
TPDSM21527_13470		oxidoreductase	0	0	0
TPDSM21527_13480		bifunctional nuclease family protein	0	1	0	K08999	uncharacterized protein
TPDSM21527_13490	hemG	protoporphyrinogen oxidase	0	1	0	K00231	protoporphyrinogen/coproporphyrinogen III oxidase [EC:1.3.3.4 1.3.3.15]	ko00860 Porphyrin and chlorophyll metabolism, ko01100 Metabolic pathways, ko01110 Biosynthesis of secondary metabolites
TPDSM21527_13500		lipoyl synthase	0	1	0	K03644	lipoyl synthase [EC:2.8.1.8]	ko00785 Lipoic acid metabolism, ko01100 Metabolic pathways
TPDSM21527_13510		hypothetical protein	0	0	0
TPDSM21527_13520		hypothetical protein	0	0	0
TPDSM21527_13530		hypothetical protein	0	0	0
TPDSM21527_13540		response regulator	0	0	0
TPDSM21527_13550		lipid-binding START domain protein	0	0	0
TPDSM21527_13560		DUF3108 domain-containing protein	0	0	0
TPDSM21527_13570		hypothetical protein	0	1	0	K01768	adenylate cyclase [EC:4.6.1.1]	ko00230 Purine metabolism, ko02025 Biofilm formation - Pseudomonas aeruginosa, ko04113 Meiosis - yeast, ko04213 Longevity regulating pathway - multiple species
TPDSM21527_13580		hypothetical protein	0	1	0	K06901	putative MFS transporter, AGZA family, xanthine/uracil permease
TPDSM21527_13590		hypothetical protein	0	0	0
TPDSM21527_13600		flagellar hook protein FlgE	0	1	0	K02390	flagellar hook protein FlgE	ko02040 Flagellar assembly
TPDSM21527_13610		flagellar hook capping protein	0	1	0	K02389	flagellar basal-body rod modification protein FlgD	ko02040 Flagellar assembly
TPDSM21527_13620		flagellar hook-length control protein FliK	0	0	0
TPDSM21527_13630		RluA family pseudouridine synthase	0	1	0	K06180	23S rRNA pseudouridine1911/1915/1917 synthase [EC:5.4.99.23]
TPDSM21527_13640		SH3 domain-containing protein	0	0	0
TPDSM21527_13650		rRNA pseudouridine synthase	0	1	0	K06178	23S rRNA pseudouridine2605 synthase [EC:5.4.99.22]
TPDSM21527_13660		pyruvate dehydrogenase subunit beta	0	1	0	K00162	pyruvate dehydrogenase E1 component beta subunit [EC:1.2.4.1]	ko00010 Glycolysis / Gluconeogenesis, ko00020 Citrate cycle (TCA cycle), ko00620 Pyruvate metabolism, ko01100 Metabolic pathways, ko01110 Biosynthesis of secondary metabolites, ko01120 Microbial metabolism in diverse environments, ko01130 Biosynthesis of antibiotics, ko01200 Carbon metabolism, ko04066 HIF-1 signaling pathway, ko04922 Glucagon signaling pathway, ko05230 Central carbon metabolism i…
TPDSM21527_13670	def	peptide deformylase	0	1	0	K01462	peptide deformylase [EC:3.5.1.88]
TPDSM21527_13680		succinate--CoA ligase subunit alpha	0	1	0	K01902	succinyl-CoA synthetase alpha subunit [EC:6.2.1.5]	ko00020 Citrate cycle (TCA cycle), ko00640 Propanoate metabolism, ko00660 C5-Branched dibasic acid metabolism, ko00720 Carbon fixation pathways in prokaryotes, ko01100 Metabolic pathways, ko01110 Biosynthesis of secondary metabolites, ko01120 Microbial metabolism in diverse environments, ko01130 Biosynthesis of antibiotics, ko01200 Carbon metabolism
TPDSM21527_13690	rpsU	30S ribosomal protein S21	0	1	0	K02970	small subunit ribosomal protein S21	ko03010 Ribosome
TPDSM21527_13700	dnaG	DNA primase	0	1	0	K02316	DNA primase [EC:2.7.7.-]	ko03030 DNA replication
TPDSM21527_13710		nucleotidyltransferase	0	1	0	K00973	glucose-1-phosphate thymidylyltransferase [EC:2.7.7.24]	ko00521 Streptomycin biosynthesis, ko00523 Polyketide sugar unit biosynthesis, ko00525 Acarbose and validamycin biosynthesis, ko01130 Biosynthesis of antibiotics
TPDSM21527_13720	pcnB	cytidine(C)-cytidine(C)-adenosine (A)]-adding enzyme	0	1	0	K00974	tRNA nucleotidyltransferase (CCA-adding enzyme) [EC:2.7.7.72 3.1.3.- 3.1.4.-]	ko03013 RNA transport
TPDSM21527_13730		DUF374 domain-containing protein	0	1	0	K09778	uncharacterized protein
TPDSM21527_13740		dCTP deaminase	0	1	0	K01494	dCTP deaminase [EC:3.5.4.13]	ko00240 Pyrimidine metabolism, ko01100 Metabolic pathways
TPDSM21527_13750		ATP-binding protein	0	1	0	K03593	ATP-binding protein involved in chromosome partitioning
TPDSM21527_13760		MFS transporter	0	0	0
TPDSM21527_13770		hypothetical protein	0	0	0
TPDSM21527_13780		acyl-CoA dehydrogenase	0	0	0
TPDSM21527_13790		hypothetical protein	0	0	0
TPDSM21527_13800		glycosyltransferase family 2 protein	0	0	0
TPDSM21527_13810	ribD	bifunctional diaminohydroxyphosphoribosylaminopyrimidine deaminase/5-amino-6-(5-phosphoribosylamino)uracil reductase RibD	0	1	0	K11752	diaminohydroxyphosphoribosylaminopyrimidine deaminase / 5-amino-6-(5-phosphoribosylamino)uracil reductase [EC:3.5.4.26 1.1.1.193]	ko00740 Riboflavin metabolism, ko01100 Metabolic pathways, ko01110 Biosynthesis of secondary metabolites, ko02024 Quorum sensing
TPDSM21527_13820		chemotaxis protein CheW	0	1	0	K03408	purine-binding chemotaxis protein CheW	ko02020 Two-component system, ko02030 Bacterial chemotaxis
TPDSM21527_13830		hypothetical protein	0	0	0
TPDSM21527_13840		hypothetical protein	0	0	0
TPDSM21527_13850		hypothetical protein	0	0	0
TPDSM21527_13860		30S ribosomal protein S9	0	1	0	K02996	small subunit ribosomal protein S9	ko03010 Ribosome
TPDSM21527_13870		50S ribosomal protein L13	0	1	0	K02871	large subunit ribosomal protein L13	ko03010 Ribosome
TPDSM21527_13880		ion transporter	0	1	0	K10716	voltage-gated potassium channel
TPDSM21527_13890		hypothetical protein	0	0	0
TPDSM21527_13900		BrnT family toxin	0	1	0	K09803	uncharacterized protein
TPDSM21527_13910		hypothetical protein	0	0	0
TPDSM21527_13920		hypothetical protein	0	0	0
TPDSM21527_13930		Hsp20/alpha crystallin family protein	0	1	0	K13993	HSP20 family protein	ko04141 Protein processing in endoplasmic reticulum
TPDSM21527_13940		Hsp20/alpha crystallin family protein	0	1	0	K13993	HSP20 family protein	ko04141 Protein processing in endoplasmic reticulum
TPDSM21527_13950		DUF1295 domain-containing protein	0	0	0
TPDSM21527_13960		SOS response-associated peptidase	0	0	0
TPDSM21527_13970		hypothetical protein	0	0	0
TPDSM21527_13980		1-acyl-sn-glycerol-3-phosphate acyltransferase	0	1	0	K00655	1-acyl-sn-glycerol-3-phosphate acyltransferase [EC:2.3.1.51]	ko00561 Glycerolipid metabolism, ko00564 Glycerophospholipid metabolism, ko01100 Metabolic pathways, ko01110 Biosynthesis of secondary metabolites
TPDSM21527_13990		DUF2064 domain-containing protein	0	1	0	K09931	uncharacterized protein
TPDSM21527_14000		CoA transferase	0	0	0
TPDSM21527_14010		dehydratase	0	1	0	K17865	3-hydroxybutyryl-CoA dehydratase [EC:4.2.1.55]	ko00630 Glyoxylate and dicarboxylate metabolism, ko00650 Butanoate metabolism, ko01120 Microbial metabolism in diverse environments, ko01200 Carbon metabolism
TPDSM21527_14020		hypothetical protein	0	0	0
TPDSM21527_14030		transcriptional regulator	0	0	0
TPDSM21527_14040		16S rRNA (cytosine(1402)-N(4))-methyltransferase RsmH	0	1	0	K03438	16S rRNA (cytosine1402-N4)-methyltransferase [EC:2.1.1.199]
TPDSM21527_14060		hypothetical protein	0	0	0
TPDSM21527_14070		CusA/CzcA family heavy metal efflux RND transporter	0	1	0	K15726	cobalt-zinc-cadmium resistance protein CzcA
TPDSM21527_14080		hypothetical protein	0	0	0
TPDSM21527_14090		endonuclease/exonuclease/phosphatase	0	0	0
TPDSM21527_14100		DUF4256 domain-containing protein	0	0	0
TPDSM21527_14110		PDZ domain-containing protein	0	0	0
TPDSM21527_14120		hypothetical protein	0	0	0
TPDSM21527_14130		hypothetical protein	0	0	0
TPDSM21527_14140		50S ribosomal protein L34	0	1	0	K02914	large subunit ribosomal protein L34	ko03010 Ribosome
TPDSM21527_14150	rnpA	ribonuclease P protein component	0	1	0	K03536	ribonuclease P protein component [EC:3.1.26.5]
TPDSM21527_14160		sensor domain-containing phosphodiesterase	0	0	0
TPDSM21527_14170		sulfite exporter TauE/SafE family protein	0	1	0	K07090	uncharacterized protein
TPDSM21527_14180		hypothetical protein	0	0	0
TPDSM21527_14190		type III restriction protein res subunit	0	0	0
TPDSM21527_14200		antibiotic biosynthesis monooxygenase	0	0	0
TPDSM21527_14210		membrane protein insertion efficiency factor YidD	0	1	0	K08998	uncharacterized protein
TPDSM21527_14220		DUF418 domain-containing protein	0	1	0	K07148	uncharacterized protein
TPDSM21527_14230		MFS transporter	0	0	0
TPDSM21527_14240		hypothetical protein	0	1	0	K07032	uncharacterized protein
TPDSM21527_14250		AbrB/MazE/SpoVT family DNA-binding domain-containing protein	0	1	0	K18829	antitoxin VapB
TPDSM21527_14260		PIN domain-containing protein	0	1	0	K18828	tRNA(fMet)-specific endonuclease VapC [EC:3.1.-.-]
TPDSM21527_14270		alpha/beta hydrolase	0	1	0	K06889	uncharacterized protein
TPDSM21527_14280		RluA family pseudouridine synthase	0	1	0	K06180	23S rRNA pseudouridine1911/1915/1917 synthase [EC:5.4.99.23]
TPDSM21527_14290		toxin-antitoxin system HicB family antitoxin	0	0	0
TPDSM21527_14300		addiction module toxin, HicA family	0	0	0
TPDSM21527_14310		hypothetical protein	0	0	0
TPDSM21527_14320		DNA polymerase beta domain-containing protein region	0	1	0	K07075	uncharacterized protein
TPDSM21527_14330		DUF86 domain-containing protein	0	0	0
TPDSM21527_14340		hypothetical protein	0	0	0
TPDSM21527_14350		hypothetical protein	0	0	0
TPDSM21527_14360		plasmid stabilization protein	0	0	0
TPDSM21527_14370		hypothetical protein	0	0	0
TPDSM21527_14380		hypothetical protein	0	0	0
TPDSM21527_14390		hypothetical protein	0	0	0
TPDSM21527_14400		Uma2 family endonuclease	0	0	0
TPDSM21527_14410		NAD(P)-dependent oxidoreductase	0	0	0
TPDSM21527_14420		hypothetical protein	0	0	0
TPDSM21527_14430		hypothetical protein	0	0	0
TPDSM21527_14440		polysaccharide deacetylase family protein	0	0	0
TPDSM21527_14450		hypothetical protein	0	0	0
TPDSM21527_14460		hypothetical protein	0	0	0
TPDSM21527_14470		hypothetical protein	0	0	0
TPDSM21527_14480		hypothetical protein	0	0	0
TPDSM21527_14490		hypothetical protein	0	0	0
TPDSM21527_14500		stage II sporulation protein E	0	0	0
TPDSM21527_14510		hypothetical protein	0	0	0
TPDSM21527_14520		Crp/Fnr family transcriptional regulator	0	0	0
TPDSM21527_14530		hypothetical protein	0	0	0
TPDSM21527_14540		amino acid permease	0	1	0	K03294	basic amino acid/polyamine antiporter, APA family
TPDSM21527_14550		QacE family quaternary ammonium compound efflux SMR transporter	0	1	0	K11741	quaternary ammonium compound-resistance protein SugE
TPDSM21527_14560		hypothetical protein	0	0	0
TPDSM21527_14570		hypothetical protein	0	0	0
TPDSM21527_14580		hypothetical protein	0	0	0
TPDSM21527_14590		hypothetical protein	0	0	0
TPDSM21527_14600		hypothetical protein	0	0	0
TPDSM21527_14610		hypothetical protein	0	0	0
TPDSM21527_14620		hypothetical protein	0	0	0
TPDSM21527_14630		IS481 family transposase	0	0	0
TPDSM21527_14640		nuclease	0	0	0
TPDSM21527_14650		metallophosphoesterase	0	0	0
TPDSM21527_14660		hypothetical protein	0	0	0
TPDSM21527_14670		SNF2-related protein	0	0	0
TPDSM21527_14680		type II toxin-antitoxin system PemK/MazF family toxin	0	1	0	K07171	mRNA interferase MazF [EC:3.1.-.-]
TPDSM21527_14690		SpoVT/AbrB domain-containing protein	0	0	0
TPDSM21527_14700		hypothetical protein	0	0	0
TPDSM21527_14710		phosphatase PAP2 family protein	0	0	0
TPDSM21527_14720		hypothetical protein	0	0	0
TPDSM21527_14730		transposase	0	1	0	K07483	transposase
TPDSM21527_14740		integrase	0	0	0
TPDSM21527_14750		hypothetical protein	0	0	0
TPDSM21527_14760		hypothetical protein	0	0	0
TPDSM21527_14770		hypothetical protein	0	0	0
TPDSM21527_14780		hypothetical protein	0	0	0
TPDSM21527_14790		hypothetical protein	0	0	0
TPDSM21527_14800		SH3 domain-containing protein	0	0	0
TPDSM21527_14810		BrnT family toxin	0	1	0	K09803	uncharacterized protein
TPDSM21527_14820		hypothetical protein	0	0	0
TPDSM21527_14830		hypothetical protein	0	0	0
TPDSM21527_14840	guaB	IMP dehydrogenase	0	1	0	K00088	IMP dehydrogenase [EC:1.1.1.205]	ko00230 Purine metabolism, ko00983 Drug metabolism - other enzymes, ko01100 Metabolic pathways, ko01110 Biosynthesis of secondary metabolites
TPDSM21527_14850		glutathione S-transferase family protein	0	1	0	K00799	glutathione S-transferase [EC:2.5.1.18]	ko00480 Glutathione metabolism, ko00980 Metabolism of xenobiotics by cytochrome P450, ko00982 Drug metabolism - cytochrome P450, ko00983 Drug metabolism - other enzymes, ko01524 Platinum drug resistance, ko05200 Pathways in cancer, ko05204 Chemical carcinogenesis, ko05225 Hepatocellular carcinoma, ko05418 Fluid shear stress and atherosclerosis, DISEASE H00024 Prostate cancer
TPDSM21527_14860		sodium/hydrogen exchanger	0	0	0
TPDSM21527_14870		Ion transport protein	0	1	0	K10716	voltage-gated potassium channel
TPDSM21527_14880		cyclic nucleotide-binding domain-containing protein	0	0	0
TPDSM21527_14890		DedA family protein	0	0	0
TPDSM21527_14900		STAS/SEC14 domain-containing protein	0	0	0
TPDSM21527_14910		hypothetical protein	0	0	0
TPDSM21527_14920		hypothetical protein	0	0	0
TPDSM21527_14930		aquaporin	0	1	0	K06188	aquaporin Z
TPDSM21527_14940		hypothetical protein	0	0	0
TPDSM21527_14950		Hsp33 protein	0	1	0	K04083	molecular chaperone Hsp33
TPDSM21527_14960		FAD-binding oxidoreductase	0	0	0
TPDSM21527_14970		protein of unknown function DUF752	0	1	0	K15461	tRNA 5-methylaminomethyl-2-thiouridine biosynthesis bifunctional protein [EC:2.1.1.61 1.5.-.-]
TPDSM21527_14980		adenosylmethionine decarboxylase	0	1	0	K01611	S-adenosylmethionine decarboxylase [EC:4.1.1.50]	ko00270 Cysteine and methionine metabolism, ko00330 Arginine and proline metabolism, ko01100 Metabolic pathways
TPDSM21527_14990		hypothetical protein	0	0	0
TPDSM21527_15000		NADH dehydrogenase subunit C	0	1	0	K00332	NADH-quinone oxidoreductase subunit C [EC:7.1.1.2]	ko00190 Oxidative phosphorylation, ko01100 Metabolic pathways
TPDSM21527_15010		phosphoribosylaminoimidazolesuccinocarboxamide synthase	0	1	0	K01923	phosphoribosylaminoimidazole-succinocarboxamide synthase [EC:6.3.2.6]	ko00230 Purine metabolism, ko01100 Metabolic pathways, ko01110 Biosynthesis of secondary metabolites, ko01130 Biosynthesis of antibiotics
TPDSM21527_15020	purS	phosphoribosylformylglycinamidine synthase, purS protein	0	1	0	K01952	phosphoribosylformylglycinamidine synthase [EC:6.3.5.3]	ko00230 Purine metabolism, ko01100 Metabolic pathways, ko01110 Biosynthesis of secondary metabolites, ko01130 Biosynthesis of antibiotics
TPDSM21527_15030		phosphoribosylformylglycinamidine synthase subunit PurQ	0	1	0	K01952	phosphoribosylformylglycinamidine synthase [EC:6.3.5.3]	ko00230 Purine metabolism, ko01100 Metabolic pathways, ko01110 Biosynthesis of secondary metabolites, ko01130 Biosynthesis of antibiotics
TPDSM21527_15040	rsgA	ribosome small subunit-dependent GTPase A	0	1	0	K06949	ribosome biogenesis GTPase / thiamine phosphate phosphatase [EC:3.6.1.- 3.1.3.100]	ko00730 Thiamine metabolism, ko01100 Metabolic pathways
TPDSM21527_15050		hypothetical protein	0	0	0
TPDSM21527_15060		Holliday junction branch migration protein RuvA	0	1	0	K03550	holliday junction DNA helicase RuvA [EC:3.6.4.12]	ko03440 Homologous recombination
TPDSM21527_15070	csrA	carbon storage regulator	0	1	0	K03563	carbon storage regulator	ko02020 Two-component system, ko02025 Biofilm formation - Pseudomonas aeruginosa, ko02026 Biofilm formation - Escherichia coli, ko05111 Biofilm formation - Vibrio cholerae
TPDSM21527_15080		flagellar assembly factor FliW	0	1	0	K13626	flagellar assembly factor FliW
TPDSM21527_15090	flgL	flagellar hook-associated protein 3	0	1	0	K02397	flagellar hook-associated protein 3 FlgL	ko02040 Flagellar assembly
TPDSM21527_15100		flagellar hook-associated protein FlgK	0	1	0	K02396	flagellar hook-associated protein 1 FlgK	ko02040 Flagellar assembly
TPDSM21527_15110		flagellar protein FlgN	0	0	0
TPDSM21527_15120		hypothetical protein	0	0	0
TPDSM21527_15130		hypothetical protein	0	0	0
TPDSM21527_15140		AMP-dependent synthetase and ligase	0	1	0	K01897	long-chain acyl-CoA synthetase [EC:6.2.1.3]	ko00061 Fatty acid biosynthesis, ko00071 Fatty acid degradation, ko01100 Metabolic pathways, ko01212 Fatty acid metabolism, ko02024 Quorum sensing, ko03320 PPAR signaling pathway, ko04146 Peroxisome, ko04216 Ferroptosis, ko04714 Thermogenesis, ko04920 Adipocytokine signaling pathway
TPDSM21527_15150		TerB family tellurite resistance protein	0	0	0
TPDSM21527_15160		MBL fold hydrolase	0	1	0	K07576	metallo-beta-lactamase family protein
TPDSM21527_15170		polymer-forming cytoskeletal protein	0	0	0
TPDSM21527_15180		hypothetical protein	0	1	0	K00097	4-hydroxythreonine-4-phosphate dehydrogenase [EC:1.1.1.262]	ko00750 Vitamin B6 metabolism, ko01100 Metabolic pathways
TPDSM21527_15190		hypothetical protein	0	0	0
TPDSM21527_15200		deoxyguanosinetriphosphate triphosphohydrolase	0	1	0	K01129	dGTPase [EC:3.1.5.1]	ko00230 Purine metabolism
TPDSM21527_15210		hypothetical protein	0	0	0
TPDSM21527_15220		phospholipase	0	0	0
TPDSM21527_15230	gyrB	DNA topoisomerase (ATP-hydrolyzing) subunit B	0	1	0	K02470	DNA gyrase subunit B [EC:5.99.1.3]
TPDSM21527_15240		hypothetical protein	0	0	0
TPDSM21527_15250		hypothetical protein	0	0	0
TPDSM21527_15260		Crp/Fnr family transcriptional regulator	0	0	0
TPDSM21527_15270		hypothetical protein	0	0	0
TPDSM21527_15280		hypothetical protein	0	0	0
TPDSM21527_15290		fatty acid hydroxylase	0	0	0
TPDSM21527_15300		hypothetical protein	0	0	0
TPDSM21527_15310		DNA polymerase III subunit alpha	0	1	0	K02337	DNA polymerase III subunit alpha [EC:2.7.7.7]	ko00230 Purine metabolism, ko00240 Pyrimidine metabolism, ko01100 Metabolic pathways, ko03030 DNA replication, ko03430 Mismatch repair, ko03440 Homologous recombination
TPDSM21527_15320		membrane protein	0	0	0
TPDSM21527_15330		DNA-binding response regulator	0	0	0
TPDSM21527_15340		hypothetical protein	0	0	0
TPDSM21527_15350		hypothetical protein	0	0	0
TPDSM21527_15360		TetR/AcrR family transcriptional regulator	0	1	0	K19736	TetR/AcrR family transcriptional regulator, regulator of autoinduction and epiphytic fitness
TPDSM21527_15370		DUF2306 domain-containing protein	0	0	0
TPDSM21527_15380		phosphatase PAP2 family protein	0	0	0
TPDSM21527_15390		hypothetical protein	0	0	0
TPDSM21527_15400		citrate synthase	0	1	0	K01647	citrate synthase [EC:2.3.3.1]	ko00020 Citrate cycle (TCA cycle), ko00630 Glyoxylate and dicarboxylate metabolism, ko01100 Metabolic pathways, ko01110 Biosynthesis of secondary metabolites, ko01120 Microbial metabolism in diverse environments, ko01130 Biosynthesis of antibiotics, ko01200 Carbon metabolism, ko01210 2-Oxocarboxylic acid metabolism, ko01230 Biosynthesis of amino acids
TPDSM21527_15410		hypothetical protein	0	0	0
TPDSM21527_15420		hypothetical protein	0	0	0
TPDSM21527_15430	thiD	bifunctional hydroxymethylpyrimidine kinase/phosphomethylpyrimidine kinase	0	1	0	K00941	hydroxymethylpyrimidine/phosphomethylpyrimidine kinase [EC:2.7.1.49 2.7.4.7]	ko00730 Thiamine metabolism, ko01100 Metabolic pathways
TPDSM21527_15440		PDZ domain-containing protein	1	1	0	K02452	general secretion pathway protein C	ko03070 Bacterial secretion system, ko05111 Biofilm formation - Vibrio cholerae
TPDSM21527_15450		flagellar filament outer layer protein FlaA	0	0	0
TPDSM21527_15460		flagellar filament outer layer protein FlaA	0	0	0
TPDSM21527_15470		hypothetical protein	0	0	0
TPDSM21527_15480		zinc ribbon domain-containing protein	0	0	0
TPDSM21527_15490		S1/P1 Nuclease	0	0	0
TPDSM21527_15500		tRNA 2-selenouridine(34) synthase MnmH	0	1	0	K06917	tRNA 2-selenouridine synthase [EC:2.9.1.-]
TPDSM21527_15510		selenide, water dikinase SelD	0	1	0	K01008	selenide, water dikinase [EC:2.7.9.3]	ko00450 Selenocompound metabolism, ko01100 Metabolic pathways
TPDSM21527_15520		nucleoside deaminase	0	1	0	K11991	tRNA(adenine34) deaminase [EC:3.5.4.33]
TPDSM21527_15530		adenylate/guanylate cyclase with GAF sensor(s)	0	0	0
TPDSM21527_15540		ROK family protein	0	0	0
TPDSM21527_15550		MFS transporter	0	0	0
TPDSM21527_15560		glycoside hydrolase family 1 protein	0	1	0	K05350	beta-glucosidase [EC:3.2.1.21]	ko00460 Cyanoamino acid metabolism, ko00500 Starch and sucrose metabolism, ko00940 Phenylpropanoid biosynthesis, ko01100 Metabolic pathways, ko01110 Biosynthesis of secondary metabolites
TPDSM21527_15570		OmpA family protein	0	0	0
TPDSM21527_15580		hypothetical protein	0	0	0
TPDSM21527_15590		DUF4139 domain-containing protein	0	0	0
TPDSM21527_15600		hypothetical protein	0	0	0
TPDSM21527_15610		hypothetical protein	0	0	0
TPDSM21527_15620		hypothetical protein	0	0	0
TPDSM21527_15630		ArsR family transcriptional regulator	0	0	0
TPDSM21527_15640		homospermidine synthase	0	1	0	K00808	homospermidine synthase [EC:2.5.1.44]	ko00960 Tropane, piperidine and pyridine alkaloid biosynthesis, ko01110 Biosynthesis of secondary metabolites
TPDSM21527_15650		SET domain-containing protein	0	0	0
TPDSM21527_15660		NADH dehydrogenase subunit J	0	1	0	K00339	NADH-quinone oxidoreductase subunit J [EC:7.1.1.2]	ko00190 Oxidative phosphorylation, ko01100 Metabolic pathways
TPDSM21527_15670		NADH-quinone oxidoreductase subunit NuoK	0	1	0	K00340	NADH-quinone oxidoreductase subunit K [EC:7.1.1.2]	ko00190 Oxidative phosphorylation, ko01100 Metabolic pathways
TPDSM21527_15680		NADH-quinone oxidoreductase subunit L	0	1	0	K00341	NADH-quinone oxidoreductase subunit L [EC:7.1.1.2]	ko00190 Oxidative phosphorylation, ko01100 Metabolic pathways
TPDSM21527_15690		NADH dehydrogenase subunit M	0	1	0	K00342	NADH-quinone oxidoreductase subunit M [EC:7.1.1.2]	ko00190 Oxidative phosphorylation, ko01100 Metabolic pathways
TPDSM21527_15700		NADH dehydrogenase subunit N	0	1	0	K00343	NADH-quinone oxidoreductase subunit N [EC:7.1.1.2]	ko00190 Oxidative phosphorylation, ko01100 Metabolic pathways
TPDSM21527_15710		PDZ domain-containing protein	0	1	0	K04771	serine protease Do [EC:3.4.21.107]	ko01503 Cationic antimicrobial peptide (CAMP) resistance, ko02020 Two-component system
TPDSM21527_15720		type III pantothenate kinase	0	1	0	K03525	type III pantothenate kinase [EC:2.7.1.33]	ko00770 Pantothenate and CoA biosynthesis, ko01100 Metabolic pathways
TPDSM21527_15730		YjgP/YjgQ family permease	0	1	0	K07091	lipopolysaccharide export system permease protein	ko02010 ABC transporters
TPDSM21527_15740		type IV pilus assembly PilZ	0	0	0
TPDSM21527_15750		response regulator	0	1	0	K03413	two-component system, chemotaxis family, chemotaxis protein CheY	ko02020 Two-component system, ko02030 Bacterial chemotaxis
TPDSM21527_15760		hypothetical protein	0	0	0
TPDSM21527_15770		hypothetical protein	0	1	0	K21449	trimeric autotransporter adhesin
TPDSM21527_15780		hypothetical protein	0	0	0
TPDSM21527_15790		hypothetical protein	0	0	0
TPDSM21527_15800		hypothetical protein	0	1	0	K07264	4-amino-4-deoxy-L-arabinose transferase [EC:2.4.2.43]	ko01503 Cationic antimicrobial peptide (CAMP) resistance
TPDSM21527_15810		GNAT family N-acetyltransferase	0	0	0
TPDSM21527_15820		glycosyltransferase family 2 protein	0	0	0
TPDSM21527_15830		hypothetical protein	0	0	0
TPDSM21527_15840		hypothetical protein	0	0	0
TPDSM21527_15850		hypothetical protein	0	0	0
TPDSM21527_15860		prenyltransferase UbiA	0	0	0
TPDSM21527_15870		aspartyl/asparaginyl beta-hydroxylase domain-containing protein	0	1	0	K22616	ornithine lipid ester-linked acyl 2-hydroxylase [EC:1.14.11.58]
TPDSM21527_15880		aspartyl/asparaginyl beta-hydroxylase domain-containing protein	0	1	0	K22616	ornithine lipid ester-linked acyl 2-hydroxylase [EC:1.14.11.58]
TPDSM21527_15890		hypothetical protein	0	0	0
TPDSM21527_t00100		tRNA-Cys	0	0	0
TPDSM21527_t00110		tRNA-Leu	0	0	0
TPDSM21527_15900		TatD family deoxyribonuclease	0	1	0	K03424	TatD DNase family protein [EC:3.1.21.-]
TPDSM21527_15910	glmS	glutamine--fructose-6-phosphate transaminase (isomerizing)	0	1	0	K00820	glucosamine---fructose-6-phosphate aminotransferase (isomerizing) [EC:2.6.1.16]	ko00250 Alanine, aspartate and glutamate metabolism, ko00520 Amino sugar and nucleotide sugar metabolism, ko01100 Metabolic pathways, ko01130 Biosynthesis of antibiotics, ko04931 Insulin resistance, DISEASE H00770 Congenital myasthenic syndrome
TPDSM21527_15920		DNA-directed RNA polymerase sigma-70 factor	0	0	0
TPDSM21527_15930		hypothetical protein	0	0	0
TPDSM21527_15940	gcvT	glycine cleavage system protein T	0	1	0	K00605	aminomethyltransferase [EC:2.1.2.10]	ko00260 Glycine, serine and threonine metabolism, ko00630 Glyoxylate and dicarboxylate metabolism, ko00670 One carbon pool by folate, ko01100 Metabolic pathways, ko01110 Biosynthesis of secondary metabolites, ko01130 Biosynthesis of antibiotics, ko01200 Carbon metabolism
TPDSM21527_15950		phosphoesterase	0	0	0
TPDSM21527_15960		fibronectin type III domain protein	0	0	0
TPDSM21527_15970		hypothetical protein	0	0	0
TPDSM21527_15980		DUF2237 domain-containing protein	0	1	0	K09966	uncharacterized protein
TPDSM21527_15990		hypothetical protein	0	0	0
TPDSM21527_16000		hypothetical protein	0	0	0
TPDSM21527_16010		protein of unknown function methylase	0	1	0	K06969	23S rRNA (cytosine1962-C5)-methyltransferase [EC:2.1.1.191]
TPDSM21527_16020		thiol peroxidase	0	1	0	K11065	thiol peroxidase, atypical 2-Cys peroxiredoxin [EC:1.11.1.15]
TPDSM21527_16030		TetR/AcrR family transcriptional regulator	0	0	0
TPDSM21527_16040		acyl-CoA desaturase	0	1	0	K00507	stearoyl-CoA desaturase (Delta-9 desaturase) [EC:1.14.19.1]	ko01040 Biosynthesis of unsaturated fatty acids, ko01212 Fatty acid metabolism, ko03320 PPAR signaling pathway, ko04152 AMPK signaling pathway, ko04212 Longevity regulating pathway - worm
TPDSM21527_16050		adenylate/guanylate cyclase domain-containing protein	0	1	0	K01768	adenylate cyclase [EC:4.6.1.1]	ko00230 Purine metabolism, ko02025 Biofilm formation - Pseudomonas aeruginosa, ko04113 Meiosis - yeast, ko04213 Longevity regulating pathway - multiple species
TPDSM21527_16060		HDOD domain-containing protein	0	0	0
TPDSM21527_16070		acyltransferase	0	0	0
TPDSM21527_16080		hypothetical protein	0	0	0
TPDSM21527_16090		hypothetical protein	0	0	0
TPDSM21527_16100		hypothetical protein	0	0	0
TPDSM21527_16110		hypothetical protein	0	0	0
TPDSM21527_16120		hypothetical protein	0	0	0
TPDSM21527_16130		DUF3592 domain-containing protein	0	0	0
TPDSM21527_16140		KR domain-containing protein	0	0	0
TPDSM21527_16150		hypothetical protein	0	0	0
TPDSM21527_16160		histidine kinase	0	0	0
TPDSM21527_16170		hypothetical protein	0	0	0
TPDSM21527_16180		acyl-CoA dehydrogenase	0	0	0
TPDSM21527_16190		AraC family transcriptional regulator	0	0	0
TPDSM21527_16200		hypothetical protein	0	0	0
TPDSM21527_16210		FMN-binding negative transcriptional regulator	0	1	0	K07734	transcriptional regulator
TPDSM21527_16220		AraC family transcriptional regulator	0	0	0
TPDSM21527_16230		VOC family protein	0	1	0	K06996	uncharacterized protein
TPDSM21527_16240		hypothetical protein	0	0	0
TPDSM21527_16250		DUF488 domain-containing protein	0	0	0
TPDSM21527_16260		hypothetical protein	0	0	0
TPDSM21527_16270		CPBP family intramembrane metalloprotease	0	1	0	K07052	uncharacterized protein
TPDSM21527_16280		hypothetical protein	0	0	0
TPDSM21527_16290		acyltransferase	0	0	0
TPDSM21527_16300		serine hydrolase	0	0	0
TPDSM21527_16310		hypothetical protein	0	0	0
TPDSM21527_16320		glutathione peroxidase	0	1	0	K00432	glutathione peroxidase [EC:1.11.1.9]	ko00480 Glutathione metabolism, ko00590 Arachidonic acid metabolism, ko04918 Thyroid hormone synthesis, DISEASE H00668 Anemia due to disorders of glutathione metabolism
TPDSM21527_16330		enoyl-CoA hydratase/isomerase family protein	0	1	0	K01715	enoyl-CoA hydratase [EC:4.2.1.17]	ko00650 Butanoate metabolism, ko01200 Carbon metabolism
TPDSM21527_16340		hypothetical protein	0	0	0
TPDSM21527_16350		cell division protein	0	0	0
TPDSM21527_16360		metallophosphoesterase	0	0	0
TPDSM21527_16370		sodium-dependent bicarbonate transport family permease	0	1	0	K07086	uncharacterized protein
TPDSM21527_16380		hypothetical protein	0	0	0
TPDSM21527_16390		RDD family protein	0	0	0
TPDSM21527_16400	trxA	thioredoxin	0	1	0	K03671	thioredoxin 1	ko04621 NOD-like receptor signaling pathway, ko05418 Fluid shear stress and atherosclerosis, DISEASE H00891 Combined oxidative phosphorylation deficiency
TPDSM21527_16410		hypothetical protein	0	0	0
TPDSM21527_16420		hypothetical protein	0	0	0
TPDSM21527_16430		hypothetical protein	0	0	0
TPDSM21527_16440		adenylate/guanylate cyclase	0	0	0
TPDSM21527_16450		response regulator	0	0	0
TPDSM21527_16460		phosphotransferase family protein	0	0	0
TPDSM21527_16470		hypothetical protein	0	0	0
TPDSM21527_16480		hypothetical protein	0	0	0
TPDSM21527_16490		histidine phosphatase family protein	0	0	0
TPDSM21527_16500		KR domain-containing protein	0	1	0	K00059	3-oxoacyl-[acyl-carrier protein] reductase [EC:1.1.1.100]	ko00061 Fatty acid biosynthesis, ko00333 Prodigiosin biosynthesis, ko00780 Biotin metabolism, ko01100 Metabolic pathways, ko01130 Biosynthesis of antibiotics, ko01212 Fatty acid metabolism
TPDSM21527_16510		PAS domain S-box protein	0	0	0
TPDSM21527_16520		ATP-binding protein	0	0	0
TPDSM21527_16530		metal-dependent hydrolase	0	1	0	K07044	uncharacterized protein
TPDSM21527_16540		hypothetical protein	0	0	0
TPDSM21527_16550		hypothetical protein	0	0	0
TPDSM21527_16560		DUF433 domain-containing protein	0	0	0
TPDSM21527_16570		Protein of unknown function DUF2161	0	0	0
TPDSM21527_16580		endonuclease/exonuclease/phosphatase	0	0	0
TPDSM21527_16590		ATP-dependent DNA helicase PcrA	0	1	0	K03657	DNA helicase II / ATP-dependent DNA helicase PcrA [EC:3.6.4.12]	ko03420 Nucleotide excision repair, ko03430 Mismatch repair
TPDSM21527_16600	cyoE	protoheme IX farnesyltransferase	0	1	0	K02257	heme o synthase [EC:2.5.1.141]	ko00190 Oxidative phosphorylation, ko00860 Porphyrin and chlorophyll metabolism, ko01100 Metabolic pathways, ko01110 Biosynthesis of secondary metabolites, ko04714 Thermogenesis
TPDSM21527_16610		diguanylate cyclase response regulator	0	0	0
TPDSM21527_16620		diguanylate phosphodiesterase	0	0	0
TPDSM21527_16630	galK	galactokinase	0	1	0	K00849	galactokinase [EC:2.7.1.6]	ko00052 Galactose metabolism, ko00520 Amino sugar and nucleotide sugar metabolism, ko01100 Metabolic pathways
TPDSM21527_16640		sodium transporter	0	1	0	K03307	solute:Na+ symporter, SSS family
TPDSM21527_16650		DUF1554 domain-containing protein	0	0	0
TPDSM21527_16660		hypothetical protein	0	0	0
TPDSM21527_16670		hypothetical protein	0	0	0
TPDSM21527_16680		PaaI family thioesterase	0	0	0
TPDSM21527_16690		galactose mutarotase	0	1	0	K01785	aldose 1-epimerase [EC:5.1.3.3]	ko00010 Glycolysis / Gluconeogenesis, ko00052 Galactose metabolism, ko01100 Metabolic pathways, ko01110 Biosynthesis of secondary metabolites, ko01120 Microbial metabolism in diverse environments, ko01130 Biosynthesis of antibiotics
TPDSM21527_16700		SH3 domain-containing protein	0	0	0
TPDSM21527_16710		VOC family protein	0	1	0	K06996	uncharacterized protein
TPDSM21527_16720		hypothetical protein	0	0	0
TPDSM21527_16730		Fic family protein	0	0	0
TPDSM21527_16740		nucleotidyltransferase	0	0	0
TPDSM21527_16750		hypothetical protein	0	0	0
TPDSM21527_16760		hypothetical protein	0	0	0
TPDSM21527_16770		Haloacid dehalogenase domain protein hydrolase	0	0	0
TPDSM21527_16780		glyoxalase/bleomycin resistance/dioxygenase family protein	0	0	0
TPDSM21527_16790		transposase	0	1	0	K07483	transposase
TPDSM21527_16800		integrase	0	0	0
TPDSM21527_16810		antitoxin	0	0	0
TPDSM21527_16820		VOC family protein	0	0	0
TPDSM21527_16830		hypothetical protein	0	0	0
TPDSM21527_16840		pirin family protein	0	1	0	K06911	uncharacterized protein
TPDSM21527_16850		NHL repeat containing protein	0	0	0
TPDSM21527_16860		hypothetical protein	0	0	0
TPDSM21527_16870		hypothetical protein	0	0	0
TPDSM21527_16880		hypothetical protein	0	0	0
TPDSM21527_16890		PAS domain S-box protein	0	0	0
TPDSM21527_16900		PilZ domain-containing protein	0	0	0
TPDSM21527_16910		hemerythrin	0	0	0
TPDSM21527_16920		SELO family protein	0	0	0
TPDSM21527_16930		PilZ domain-containing protein	0	0	0
TPDSM21527_16940		sterol desaturase family protein	0	0	0
TPDSM21527_16950		DUF1761 domain-containing protein	0	0	0
TPDSM21527_16960		DedA family protein	0	0	0
TPDSM21527_16970		metal-dependent hydrolase	0	1	0	K07038	inner membrane protein
TPDSM21527_16980		hypothetical protein	0	0	0
TPDSM21527_16990		adenylate/guanylate cyclase with GAF sensor(s)	0	0	0
TPDSM21527_17000		TetR/AcrR family transcriptional regulator	0	1	0	K16137	TetR/AcrR family transcriptional regulator, transcriptional repressor for nem operon
TPDSM21527_17010		TlpA family protein disulfide reductase	0	0	0
TPDSM21527_17020		DNA-3-methylpurine glycosylase	0	0	0
TPDSM21527_17030		hypothetical protein	0	0	0
TPDSM21527_17040		hypothetical protein	0	0	0
TPDSM21527_17050		tRNA 2-thiouridine(34) synthase MnmA	0	1	0	K00566	tRNA-uridine 2-sulfurtransferase [EC:2.8.1.13]	ko04122 Sulfur relay system
TPDSM21527_17060		sulfurtransferase	0	0	0
TPDSM21527_17070		hypothetical protein	0	0	0
TPDSM21527_17080		DUF4180 domain-containing protein	0	0	0
TPDSM21527_17090		hypothetical protein	0	0	0
TPDSM21527_17100		hypothetical protein	0	0	0
TPDSM21527_17110		hypothetical protein	0	0	0
TPDSM21527_17120		cupin fold metalloprotein, WbuC family	0	0	0
TPDSM21527_17130		transcriptional regulator, AraC family	0	0	0
TPDSM21527_17140		hypothetical protein	0	0	0
TPDSM21527_17150		hypothetical protein	0	1	0	K20276	large repetitive protein	ko02024 Quorum sensing
TPDSM21527_17160		hypothetical protein	0	0	0
TPDSM21527_17170		DUF2750 domain-containing protein	0	0	0
TPDSM21527_17180		DNA polymerase beta domain protein region	0	1	0	K07075	uncharacterized protein
TPDSM21527_17190		DUF86 domain-containing protein	0	0	0
TPDSM21527_17200		hypothetical protein	0	0	0
TPDSM21527_17210		hypothetical protein	0	0	0
TPDSM21527_17220		alkane 1-monooxygenase	0	1	0	K00496	alkane 1-monooxygenase [EC:1.14.15.3]	ko00071 Fatty acid degradation, ko00930 Caprolactam degradation
TPDSM21527_17230		AMP-dependent synthetase and ligase	0	1	0	K01897	long-chain acyl-CoA synthetase [EC:6.2.1.3]	ko00061 Fatty acid biosynthesis, ko00071 Fatty acid degradation, ko01100 Metabolic pathways, ko01212 Fatty acid metabolism, ko02024 Quorum sensing, ko03320 PPAR signaling pathway, ko04146 Peroxisome, ko04216 Ferroptosis, ko04714 Thermogenesis, ko04920 Adipocytokine signaling pathway
TPDSM21527_17240		L-threonylcarbamoyladenylate synthase type 1 TsaC	0	1	0	K07566	L-threonylcarbamoyladenylate synthase [EC:2.7.7.87]
TPDSM21527_17250		hypothetical protein	0	0	0
TPDSM21527_17260		hypothetical protein	0	0	0
TPDSM21527_17270		alpha/beta hydrolase	0	0	0
TPDSM21527_17280		YgiT-type zinc finger domain-containing protein	0	0	0
TPDSM21527_17290		DUF4258 domain-containing protein	0	0	0
TPDSM21527_17300		hypothetical protein	0	1	0	K09951	CRISPR-associated protein Cas2
TPDSM21527_17310		hypothetical protein	0	0	0
TPDSM21527_17320		hypothetical protein	0	0	0
TPDSM21527_17330		curli production assembly/transport component CsgG	0	0	0
TPDSM21527_17340		hypothetical protein	0	0	0
TPDSM21527_17350		adenylate/guanylate cyclase domain-containing protein	0	1	0	K01768	adenylate cyclase [EC:4.6.1.1]	ko00230 Purine metabolism, ko02025 Biofilm formation - Pseudomonas aeruginosa, ko04113 Meiosis - yeast, ko04213 Longevity regulating pathway - multiple species
TPDSM21527_17360		FecR family protein	0	0	0
TPDSM21527_17370		hypothetical protein	0	0	0
TPDSM21527_17380		ABC-1 domain-containing protein	0	0	0
TPDSM21527_17390		8-oxo-dGTP diphosphatase	0	1	0	K03574	8-oxo-dGTP diphosphatase [EC:3.6.1.55]
TPDSM21527_17400		hypothetical protein	0	0	0
TPDSM21527_17410		ATP-grasp domain-containing protein	0	1	0	K01961	acetyl-CoA carboxylase, biotin carboxylase subunit [EC:6.4.1.2 6.3.4.14]	ko00061 Fatty acid biosynthesis, ko00620 Pyruvate metabolism, ko00640 Propanoate metabolism, ko00720 Carbon fixation pathways in prokaryotes, ko01100 Metabolic pathways, ko01110 Biosynthesis of secondary metabolites, ko01120 Microbial metabolism in diverse environments, ko01130 Biosynthesis of antibiotics, ko01200 Carbon metabolism, ko01212 Fatty acid metabolism
TPDSM21527_17420		tetratricopeptide repeat protein	0	0	0
TPDSM21527_17430		glutathione S-transferase	0	1	0	K00799	glutathione S-transferase [EC:2.5.1.18]	ko00480 Glutathione metabolism, ko00980 Metabolism of xenobiotics by cytochrome P450, ko00982 Drug metabolism - cytochrome P450, ko00983 Drug metabolism - other enzymes, ko01524 Platinum drug resistance, ko05200 Pathways in cancer, ko05204 Chemical carcinogenesis, ko05225 Hepatocellular carcinoma, ko05418 Fluid shear stress and atherosclerosis, DISEASE H00024 Prostate cancer
TPDSM21527_17440		glutamyl-Q tRNA(Asp) synthetase	0	1	0	K01885	glutamyl-tRNA synthetase [EC:6.1.1.17]	ko00860 Porphyrin and chlorophyll metabolism, ko00970 Aminoacyl-tRNA biosynthesis, ko01100 Metabolic pathways, ko01110 Biosynthesis of secondary metabolites, ko01120 Microbial metabolism in diverse environments
TPDSM21527_17450		sugar kinase	0	0	0
TPDSM21527_17460		hypothetical protein	0	0	0
TPDSM21527_17470		transporter UIT6 family	0	0	0
TPDSM21527_17480		OmpA family protein	0	1	0	K03286	OmpA-OmpF porin, OOP family
TPDSM21527_17490		hypothetical protein	0	1	0	K00799	glutathione S-transferase [EC:2.5.1.18]	ko00480 Glutathione metabolism, ko00980 Metabolism of xenobiotics by cytochrome P450, ko00982 Drug metabolism - cytochrome P450, ko00983 Drug metabolism - other enzymes, ko01524 Platinum drug resistance, ko05200 Pathways in cancer, ko05204 Chemical carcinogenesis, ko05225 Hepatocellular carcinoma, ko05418 Fluid shear stress and atherosclerosis, DISEASE H00024 Prostate cancer
TPDSM21527_17500		hypothetical protein	0	0	0
TPDSM21527_17510		hypothetical protein	0	0	0
TPDSM21527_17520		signal transduction histidine kinase	0	0	0
TPDSM21527_17530		penicillin acylase family protein	0	1	0	K01434	penicillin amidase [EC:3.5.1.11]	ko00311 Penicillin and cephalosporin biosynthesis, ko01130 Biosynthesis of antibiotics
TPDSM21527_17540		DUF721 domain-containing protein	0	0	0
TPDSM21527_17550		penicillin-binding protein	0	0	0
TPDSM21527_17560		hypothetical protein	0	0	0
TPDSM21527_17570		UDP-N-acetylmuramate--L-alanine ligase	0	1	0	K01924	UDP-N-acetylmuramate--alanine ligase [EC:6.3.2.8]	ko00471 D-Glutamine and D-glutamate metabolism, ko00550 Peptidoglycan biosynthesis, ko01100 Metabolic pathways
TPDSM21527_17580		translation initiation factor IF-1	0	1	0	K02518	translation initiation factor IF-1
TPDSM21527_17590		UDP-3-O-(3-hydroxymyristoyl)glucosamine N-acyltransferase	0	1	0	K02536	UDP-3-O-[3-hydroxymyristoyl] glucosamine N-acyltransferase [EC:2.3.1.191]	ko00540 Lipopolysaccharide biosynthesis, ko01100 Metabolic pathways
TPDSM21527_17600		ATP-dependent DNA helicase RecG	0	1	0	K03655	ATP-dependent DNA helicase RecG [EC:3.6.4.12]	ko03440 Homologous recombination
TPDSM21527_17610		chromosome segregation protein SMC	0	0	0
TPDSM21527_17620		anti-sigma factor antagonist	0	1	0	K04749	anti-sigma B factor antagonist
TPDSM21527_17630		lipid-binding START domain protein	0	0	0
TPDSM21527_17640		GGDEF domain-containing protein	0	0	0
TPDSM21527_17650		nitroreductase	0	0	0
TPDSM21527_17660		TetR/AcrR family transcriptional regulator	0	0	0
TPDSM21527_t00120		tRNA-Pro	0	0	0
TPDSM21527_t00130		tRNA-Arg	0	0	0
TPDSM21527_t00140		tRNA-His	0	0	0
TPDSM21527_t00150		tRNA-Leu	0	0	0
TPDSM21527_t00160		tRNA-Gly	0	0	0
TPDSM21527_17670		ABC transporter substrate-binding protein	0	1	0	K02035	peptide/nickel transport system substrate-binding protein	ko02024 Quorum sensing
TPDSM21527_17680		hypothetical protein	0	0	0
TPDSM21527_17690		glycosyl transferase family 51	0	1	0	K05366	penicillin-binding protein 1A [EC:2.4.1.129 3.4.16.4]	ko00550 Peptidoglycan biosynthesis, ko01100 Metabolic pathways, ko01501 beta-Lactam resistance
TPDSM21527_17700	rplU	50S ribosomal protein L21	0	1	0	K02888	large subunit ribosomal protein L21	ko03010 Ribosome
TPDSM21527_17710		polyketide cyclase	0	0	0
TPDSM21527_17720		adenylate/guanylate cyclase	0	0	0
TPDSM21527_17730		inorganic pyrophosphatase	0	1	0	K01507	inorganic pyrophosphatase [EC:3.6.1.1]	ko00190 Oxidative phosphorylation
TPDSM21527_17740		ABC transporter related protein	0	0	0
TPDSM21527_17750		ABC transporter ATP-binding protein	0	1	0	K06158	ATP-binding cassette, subfamily F, member 3
TPDSM21527_17770		hypothetical protein	0	0	0
TPDSM21527_17780		transcriptional repressor	0	1	0	K03711	Fur family transcriptional regulator, ferric uptake regulator
TPDSM21527_17790		hypothetical protein	0	0	0
TPDSM21527_17800		hypothetical protein	0	0	0
TPDSM21527_17810		HAD family hydrolase	0	1	0	K01091	phosphoglycolate phosphatase [EC:3.1.3.18]	ko00630 Glyoxylate and dicarboxylate metabolism, ko01100 Metabolic pathways, ko01110 Biosynthesis of secondary metabolites, ko01130 Biosynthesis of antibiotics
TPDSM21527_17820		HIT domain-containing protein	0	0	0
TPDSM21527_17830		hypothetical protein	0	0	0
TPDSM21527_17840		hypothetical protein	0	0	0
TPDSM21527_17850		pyruvate, phosphate dikinase	0	1	0	K01006	pyruvate, orthophosphate dikinase [EC:2.7.9.1]	ko00620 Pyruvate metabolism, ko00710 Carbon fixation in photosynthetic organisms, ko00720 Carbon fixation pathways in prokaryotes, ko01100 Metabolic pathways, ko01120 Microbial metabolism in diverse environments, ko01200 Carbon metabolism
TPDSM21527_17860		hypothetical protein	0	0	0
TPDSM21527_17870		acyl-CoA thioesterase	0	0	0
TPDSM21527_17880		OmpA/MotB domain protein	0	0	0
TPDSM21527_17890		4-diphosphocytidyl-2C-methyl-D-erythritol synthase	0	0	0
TPDSM21527_17900		PilT protein domain protein	0	0	0
TPDSM21527_17910		transcriptional regulator	0	1	0	K07736	CarD family transcriptional regulator
TPDSM21527_17920		O-antigen ligase family protein	0	1	0	K02847	O-antigen ligase [EC:2.4.1.-]	ko00540 Lipopolysaccharide biosynthesis, ko01100 Metabolic pathways
TPDSM21527_17930		glycosyltransferase family 2 protein	0	1	0	K12992	rhamnosyltransferase [EC:2.4.1.-]	ko02025 Biofilm formation - Pseudomonas aeruginosa
TPDSM21527_17940		undecaprenyl-phosphate galactose phosphotransferase WbaP	0	1	0	K00996	undecaprenyl-phosphate galactose phosphotransferase [EC:2.7.8.6]
TPDSM21527_17950	galE	UDP-glucose 4-epimerase GalE	0	1	0	K01784	UDP-glucose 4-epimerase [EC:5.1.3.2]	ko00052 Galactose metabolism, ko00520 Amino sugar and nucleotide sugar metabolism, ko01100 Metabolic pathways
TPDSM21527_17960		ATP-dependent helicase	0	1	0	K03732	ATP-dependent RNA helicase RhlB [EC:3.6.4.13]	ko03018 RNA degradation
TPDSM21527_17970		hypothetical protein	0	0	0
TPDSM21527_17980		HAMP domain-containing protein	0	0	0
TPDSM21527_17990		Fe-S metabolism protein SufE	0	1	0	K02426	cysteine desulfuration protein SufE
TPDSM21527_18000		PEGA domain-containing protein	0	0	0
TPDSM21527_18010		amidohydrolase	0	1	0	K20810	aminodeoxyfutalosine deaminase [EC:3.5.4.40]	ko00130 Ubiquinone and other terpenoid-quinone biosynthesis, ko01110 Biosynthesis of secondary metabolites
TPDSM21527_18020		3-deoxy-7-phosphoheptulonate synthase	0	1	0	K01626	3-deoxy-7-phosphoheptulonate synthase [EC:2.5.1.54]	ko00400 Phenylalanine, tyrosine and tryptophan biosynthesis, ko01100 Metabolic pathways, ko01110 Biosynthesis of secondary metabolites, ko01130 Biosynthesis of antibiotics, ko01230 Biosynthesis of amino acids, ko02024 Quorum sensing
TPDSM21527_18030		PTS system IIA component, Fru family	0	1	0	K02806	PTS system, nitrogen regulatory IIA component [EC:2.7.1.-]	ko02060 Phosphotransferase system (PTS)
TPDSM21527_18040		glycosyltransferase family 1 protein	0	0	0
TPDSM21527_18050		hypothetical protein	0	0	0
TPDSM21527_18060		pirin family protein	0	1	0	K06911	uncharacterized protein
TPDSM21527_18070		NfeD family protein	0	0	0
TPDSM21527_18080		paraslipin	0	0	0
TPDSM21527_18090		paraslipin	0	0	0
TPDSM21527_18100		glutamate dehydrogenase	0	1	0	K00261	glutamate dehydrogenase (NAD(P)+) [EC:1.4.1.3]	ko00220 Arginine biosynthesis, ko00250 Alanine, aspartate and glutamate metabolism, ko00471 D-Glutamine and D-glutamate metabolism, ko00910 Nitrogen metabolism, ko01100 Metabolic pathways, ko01120 Microbial metabolism in diverse environments, ko01200 Carbon metabolism, ko04217 Necroptosis, ko04964 Proximal tubule bicarbonate reclamation
TPDSM21527_18110		rod shape-determining protein	0	1	0	K03569	rod shape-determining protein MreB and related proteins
TPDSM21527_18120		hypothetical protein	0	0	0
TPDSM21527_18130		hypothetical protein	0	0	0
TPDSM21527_18140		hypothetical protein	0	1	0	K11754	dihydrofolate synthase / folylpolyglutamate synthase [EC:6.3.2.12 6.3.2.17]	ko00790 Folate biosynthesis, ko01100 Metabolic pathways
TPDSM21527_18150		hypothetical protein	0	0	0
TPDSM21527_18160		hypothetical protein	0	0	0
TPDSM21527_18170		MBL fold metallo-hydrolase	0	0	0
TPDSM21527_18180		MarC family protein	0	1	0	K05595	multiple antibiotic resistance protein
TPDSM21527_18190		dehydrogenase	0	0	0
TPDSM21527_18200		hypothetical protein	0	0	0
TPDSM21527_18210		hypothetical protein	0	0	0
TPDSM21527_18220		type II toxin-antitoxin system prevent-host-death family antitoxin	0	0	0
TPDSM21527_18230		PIN domain-containing protein	0	0	0
TPDSM21527_18240		flavodoxin-dependent (E)-4-hydroxy-3-methylbut-2-enyl-diphosphate synthase	0	1	0	K03526	(E)-4-hydroxy-3-methylbut-2-enyl-diphosphate synthase [EC:1.17.7.1 1.17.7.3]	ko00900 Terpenoid backbone biosynthesis, ko01100 Metabolic pathways, ko01110 Biosynthesis of secondary metabolites, ko01130 Biosynthesis of antibiotics
TPDSM21527_18250		diverse 7TM receptor region	0	1	0	K20971	two-component system, sensor histidine kinase LadS	ko02025 Biofilm formation - Pseudomonas aeruginosa
TPDSM21527_18260		protein-serine/threonine phosphatase	0	0	0
TPDSM21527_18270		acyl-CoA desaturase	0	1	0	K00508	linoleoyl-CoA desaturase [EC:1.14.19.3]	ko00591 Linoleic acid metabolism, ko01100 Metabolic pathways
TPDSM21527_18280		NAD-dependent malic enzyme	0	1	0	K00027	malate dehydrogenase (oxaloacetate-decarboxylating) [EC:1.1.1.38]	ko00620 Pyruvate metabolism, ko01200 Carbon metabolism, ko02020 Two-component system
TPDSM21527_18290		esterase	0	0	0
TPDSM21527_18300		hypothetical protein	0	0	0
TPDSM21527_18310		hypothetical protein	0	0	0
TPDSM21527_18320		FecR family protein	0	0	0
TPDSM21527_18330		class I SAM-dependent methyltransferase	0	0	0
TPDSM21527_18340		response regulator	0	1	0	K03413	two-component system, chemotaxis family, chemotaxis protein CheY	ko02020 Two-component system, ko02030 Bacterial chemotaxis
TPDSM21527_18350		hypothetical protein	0	0	0
TPDSM21527_18360		TolC family protein	0	0	0
TPDSM21527_18370		CoA-binding protein	0	1	0	K06929	uncharacterized protein
TPDSM21527_18380		hypothetical protein	0	0	0
TPDSM21527_18390		hypothetical protein	0	0	0
TPDSM21527_18400		NHL repeat containing protein	0	0	0
TPDSM21527_18410		flagellar hook-basal body protein	0	1	0	K02392	flagellar basal-body rod protein FlgG	ko02040 Flagellar assembly
TPDSM21527_18420		hypothetical protein	0	0	0
TPDSM21527_18430		hypothetical protein	0	0	0
TPDSM21527_18440		HAMP domain-containing protein	0	0	0
TPDSM21527_18450		hypothetical protein	0	0	0
TPDSM21527_18460		peptidoglycan peptidase	0	0	0
TPDSM21527_18470		PIN domain-containing protein	0	0	0
TPDSM21527_18480		hypothetical protein	0	0	0
TPDSM21527_18490		GGDEF domain-containing protein	0	0	0
TPDSM21527_18500		ABC transporter ATP-binding protein	0	1	0	K02003	putative ABC transport system ATP-binding protein
TPDSM21527_18510		ABC transporter permease	0	1	0	K02004	putative ABC transport system permease protein
TPDSM21527_18520		biotin/lipoyl attachment domain-containing protein	0	1	0	K02005	HlyD family secretion protein
TPDSM21527_18530		alpha/beta hydrolase	0	1	0	K07002	uncharacterized protein
TPDSM21527_18540		hypothetical protein	0	0	0
TPDSM21527_18550		DUF1554 domain-containing protein	0	0	0
TPDSM21527_18560		ATP-binding protein	0	1	0	K07133	uncharacterized protein
TPDSM21527_18570	acs	acetate--CoA ligase	0	1	0	K01895	acetyl-CoA synthetase [EC:6.2.1.1]	ko00010 Glycolysis / Gluconeogenesis, ko00620 Pyruvate metabolism, ko00630 Glyoxylate and dicarboxylate metabolism, ko00640 Propanoate metabolism, ko00680 Methane metabolism, ko00720 Carbon fixation pathways in prokaryotes, ko01100 Metabolic pathways, ko01110 Biosynthesis of secondary metabolites, ko01120 Microbial metabolism in diverse environments, ko01130 Biosynthesis of antibiotics, ko01200 C…
TPDSM21527_18580		hypothetical protein	0	0	0
TPDSM21527_18590		DNA damage-inducible protein DinB	0	0	0
TPDSM21527_18600		AcrB/AcrD/AcrF family protein	0	0	0
TPDSM21527_18610		LysM peptidoglycan-binding domain-containing protein	0	0	0
TPDSM21527_18620		phosphatase PAP2 family protein	0	0	0
TPDSM21527_18630		hypothetical protein	0	0	0
TPDSM21527_18640		lipid kinase	0	0	0
TPDSM21527_18650		hypothetical protein	0	0	0
TPDSM21527_18660		hypothetical protein	0	0	0
TPDSM21527_18670		hypothetical protein	0	0	0
TPDSM21527_18680		DUF374 domain-containing protein	0	1	0	K09778	uncharacterized protein
TPDSM21527_18690		hypothetical protein	0	0	0
TPDSM21527_18700		hypothetical protein	0	0	0
TPDSM21527_18710		hypothetical protein	0	0	0
TPDSM21527_18720		50S ribosomal protein L27	0	1	0	K02899	large subunit ribosomal protein L27	ko03010 Ribosome
TPDSM21527_18730		transcriptional regulator, TetR family	0	0	0
TPDSM21527_18740		DUF115 domain-containing protein	0	0	0
TPDSM21527_18750		hypothetical protein	0	0	0
TPDSM21527_18760		hypothetical protein	0	0	0
TPDSM21527_18770		VOC family protein	0	0	0
TPDSM21527_18780		sensor histidine kinase	0	0	0
TPDSM21527_18790		iron sulfur domain-containing, CDGSH-type	0	0	0
TPDSM21527_18800		porin	0	0	0
TPDSM21527_18810		integrase	0	0	0
TPDSM21527_18820		transposase	0	1	0	K07483	transposase
TPDSM21527_18830		PAS domain S-box protein	0	0	0
TPDSM21527_18840		DNA-binding response regulator	0	0	0
TPDSM21527_18850		hypothetical protein	0	0	0
TPDSM21527_18860	fsa	fructose-6-phosphate aldolase	0	1	0	K00616	transaldolase [EC:2.2.1.2]	ko00030 Pentose phosphate pathway, ko01100 Metabolic pathways, ko01110 Biosynthesis of secondary metabolites, ko01120 Microbial metabolism in diverse environments, ko01130 Biosynthesis of antibiotics, ko01200 Carbon metabolism, ko01230 Biosynthesis of amino acids
TPDSM21527_18870		ParA family protein	0	1	0	K03496	chromosome partitioning protein
TPDSM21527_18880		hypothetical protein	0	0	0
TPDSM21527_18890		hypothetical protein	0	0	0
TPDSM21527_18900		protein serine/threonine phosphatase with GAF(s) sensor(s)	0	1	0	K07315	phosphoserine phosphatase RsbU/P [EC:3.1.3.3]
TPDSM21527_18910		ATP-binding protein	0	1	0	K04757	serine/threonine-protein kinase RsbW [EC:2.7.11.1]
TPDSM21527_18920		anti-sigma factor antagonist	0	1	0	K04749	anti-sigma B factor antagonist
TPDSM21527_18930		flagellar motor switch protein FliG	0	1	0	K02410	flagellar motor switch protein FliG	ko02030 Bacterial chemotaxis, ko02040 Flagellar assembly
TPDSM21527_18940		hypothetical protein	0	1	0	K01512	acylphosphatase [EC:3.6.1.7]	ko00620 Pyruvate metabolism, ko00627 Aminobenzoate degradation, ko01120 Microbial metabolism in diverse environments
TPDSM21527_18950		Three-deoxy-D-manno-octulosonic-acid transferase	0	1	0	K02527	3-deoxy-D-manno-octulosonic-acid transferase [EC:2.4.99.12 2.4.99.13 2.4.99.14 2.4.99.15]	ko00540 Lipopolysaccharide biosynthesis, ko01100 Metabolic pathways
TPDSM21527_18970		ATP-dependent Clp protease ATP-binding subunit ClpX	0	1	0	K03544	ATP-dependent Clp protease ATP-binding subunit ClpX	ko04112 Cell cycle - Caulobacter
TPDSM21527_18980	lon	endopeptidase La	0	1	0	K01338	ATP-dependent Lon protease [EC:3.4.21.53]	ko04112 Cell cycle - Caulobacter
TPDSM21527_18990		undecaprenyl-diphosphate phosphatase	0	1	0	K06153	undecaprenyl-diphosphatase [EC:3.6.1.27]	ko00550 Peptidoglycan biosynthesis
TPDSM21527_19000		hypothetical protein	0	0	0
TPDSM21527_19010		DUF445 domain-containing protein	0	0	0
TPDSM21527_19020		hypothetical protein	0	0	0
TPDSM21527_19030		sodium-translocating pyrophosphatase	0	1	0	K15987	K(+)-stimulated pyrophosphate-energized sodium pump [EC:3.6.1.1]	ko00190 Oxidative phosphorylation
TPDSM21527_19040		hypothetical protein	0	0	0
TPDSM21527_19050		RNA polymerase sigma factor	0	1	0	K03088	RNA polymerase sigma-70 factor, ECF subfamily
TPDSM21527_19060		hypothetical protein	0	0	0
TPDSM21527_19070		hypothetical protein	0	0	0
TPDSM21527_19080		NAD(P)/FAD-dependent oxidoreductase	0	0	0
TPDSM21527_19090		acetyl-CoA acetyltransferase	0	1	0	K00626	acetyl-CoA C-acetyltransferase [EC:2.3.1.9]	ko00071 Fatty acid degradation, ko00072 Synthesis and degradation of ketone bodies, ko00280 Valine, leucine and isoleucine degradation, ko00310 Lysine degradation, ko00362 Benzoate degradation, ko00380 Tryptophan metabolism, ko00620 Pyruvate metabolism, ko00630 Glyoxylate and dicarboxylate metabolism, ko00640 Propanoate metabolism, ko00650 Butanoate metabolism, ko00720 Carbon fixation pathways in…
TPDSM21527_19100		DUF35 domain-containing protein	0	1	0	K07068	uncharacterized protein
TPDSM21527_19110		acyltransferase	0	0	0
TPDSM21527_19120		KR domain-containing protein	0	0	0
TPDSM21527_19130		type II toxin-antitoxin system HicB family antitoxin	0	0	0
TPDSM21527_19140		cell cycle protein	0	1	0	K03588	cell division protein FtsW	ko04112 Cell cycle - Caulobacter
TPDSM21527_19150		peptide chain release factor 1	0	1	0	K02835	peptide chain release factor 1
TPDSM21527_t00170		tRNA-Arg	0	0	0
TPDSM21527_19160		non-canonical purine NTP pyrophosphatase	0	1	0	K02428	XTP/dITP diphosphohydrolase [EC:3.6.1.66]	ko00230 Purine metabolism
TPDSM21527_19170		DUF45 domain-containing protein	0	1	0	K07043	uncharacterized protein
TPDSM21527_19180		MBL fold metallo-hydrolase	0	1	0	K00784	ribonuclease Z [EC:3.1.26.11]	ko03013 RNA transport, DISEASE H00891 Combined oxidative phosphorylation deficiency
TPDSM21527_19190		hypothetical protein	0	0	0
TPDSM21527_19210		CHAT domain-containing protein	0	0	0
TPDSM21527_19220		purine or other phosphorylase family 1	0	0	0
TPDSM21527_19230		membrane protein	0	1	0	K09125	uncharacterized protein
TPDSM21527_19240		hypothetical protein	0	0	0
TPDSM21527_19250		hypothetical protein	0	0	0
TPDSM21527_19260		hypothetical protein	0	0	0
TPDSM21527_19270		FecR family protein	0	0	0
TPDSM21527_19280		TldD/PmbA family protein	0	1	0	K03568	TldD protein
TPDSM21527_19290		HD domain-containing protein	0	0	0
TPDSM21527_19300	rlmN	23S rRNA (adenine(2503)-C(2))-methyltransferase RlmN	0	1	0	K06941	23S rRNA (adenine2503-C2)-methyltransferase [EC:2.1.1.192]
TPDSM21527_19310	leuB	3-isopropylmalate dehydrogenase	0	1	0	K00052	3-isopropylmalate dehydrogenase [EC:1.1.1.85]	ko00290 Valine, leucine and isoleucine biosynthesis, ko00660 C5-Branched dibasic acid metabolism, ko01100 Metabolic pathways, ko01110 Biosynthesis of secondary metabolites, ko01210 2-Oxocarboxylic acid metabolism, ko01230 Biosynthesis of amino acids
TPDSM21527_19320		D-alanine--D-alanine ligase	0	1	0	K01921	D-alanine-D-alanine ligase [EC:6.3.2.4]	ko00473 D-Alanine metabolism, ko00550 Peptidoglycan biosynthesis, ko01100 Metabolic pathways, ko01502 Vancomycin resistance
TPDSM21527_19330		hypothetical protein	0	0	0
TPDSM21527_19340		aldo/keto reductase	0	0	0
TPDSM21527_19350		amino acid permease	0	1	0	K03294	basic amino acid/polyamine antiporter, APA family
TPDSM21527_19360		hypothetical protein	0	0	0
TPDSM21527_19370		peptide chain release factor 2	0	1	0	K02836	peptide chain release factor 2
TPDSM21527_19380		hypothetical protein	0	0	0
TPDSM21527_19390		formate--tetrahydrofolate ligase	0	1	0	K01938	formate--tetrahydrofolate ligase [EC:6.3.4.3]	ko00670 One carbon pool by folate, ko00720 Carbon fixation pathways in prokaryotes, ko01100 Metabolic pathways, ko01120 Microbial metabolism in diverse environments, ko01200 Carbon metabolism
TPDSM21527_19400		hypothetical protein	0	0	0
TPDSM21527_19410		hypothetical protein	0	0	0
TPDSM21527_19420		chloride channel protein	0	0	0
TPDSM21527_19430		hypothetical protein	0	0	0
TPDSM21527_19440		adenylate/guanylate cyclase domain-containing protein	0	1	0	K01768	adenylate cyclase [EC:4.6.1.1]	ko00230 Purine metabolism, ko02025 Biofilm formation - Pseudomonas aeruginosa, ko04113 Meiosis - yeast, ko04213 Longevity regulating pathway - multiple species
TPDSM21527_19450		hypothetical protein	0	0	0
TPDSM21527_19460		metal-dependent hydrolase	0	1	0	K07044	uncharacterized protein
TPDSM21527_19470		amidase	0	1	0	K01426	amidase [EC:3.5.1.4]	ko00330 Arginine and proline metabolism, ko00360 Phenylalanine metabolism, ko00380 Tryptophan metabolism, ko00627 Aminobenzoate degradation, ko00643 Styrene degradation, ko01120 Microbial metabolism in diverse environments
TPDSM21527_19480		hypothetical protein	0	0	0
TPDSM21527_19490		NAD(P)-dependent oxidoreductase	0	0	0
TPDSM21527_19500		alpha/beta hydrolase	0	1	0	K07001	NTE family protein
TPDSM21527_19510		class I SAM-dependent methyltransferase	0	0	0
TPDSM21527_19520		hypothetical protein	0	0	0
TPDSM21527_19530		N-acetyltransferase	0	0	0
TPDSM21527_19540		fatty acid desaturase	0	0	0
TPDSM21527_19550		YajQ family cyclic di-GMP-binding protein	0	1	0	K09767	cyclic-di-GMP-binding protein
TPDSM21527_19560		bifunctional glutamate N-acetyltransferase/amino-acid acetyltransferase ArgJ	0	1	0	K00620	glutamate N-acetyltransferase / amino-acid N-acetyltransferase [EC:2.3.1.35 2.3.1.1]	ko00220 Arginine biosynthesis, ko01100 Metabolic pathways, ko01110 Biosynthesis of secondary metabolites, ko01130 Biosynthesis of antibiotics, ko01210 2-Oxocarboxylic acid metabolism, ko01230 Biosynthesis of amino acids
TPDSM21527_19570		metal-sensitive transcriptional regulator	0	1	0	K21600	CsoR family transcriptional regulator, copper-sensing transcriptional repressor
TPDSM21527_19580		hypothetical protein	0	0	0
TPDSM21527_19590		insulinase family protein	0	0	0
TPDSM21527_19600	pnp	polyribonucleotide nucleotidyltransferase	0	1	0	K00962	polyribonucleotide nucleotidyltransferase [EC:2.7.7.8]	ko00230 Purine metabolism, ko00240 Pyrimidine metabolism, ko03018 RNA degradation
TPDSM21527_19610		30S ribosomal protein S15	0	1	0	K02956	small subunit ribosomal protein S15	ko03010 Ribosome
TPDSM21527_19620		hypothetical protein	0	0	0
TPDSM21527_19630		IS30 family transposase	0	0	0
TPDSM21527_19640		hypothetical protein	0	0	0
TPDSM21527_19650		hypothetical protein	0	0	0
TPDSM21527_19660		hypothetical protein	0	0	0
TPDSM21527_19670		phosphopentomutase	0	1	0	K01839	phosphopentomutase [EC:5.4.2.7]	ko00030 Pentose phosphate pathway, ko00230 Purine metabolism
TPDSM21527_19680		hypothetical protein	0	0	0
TPDSM21527_19690		endolytic transglycosylase MltG	0	1	0	K07082	UPF0755 protein
TPDSM21527_19700		Lytic transglycosylase catalytic	0	1	0	K08309	soluble lytic murein transglycosylase [EC:4.2.2.-]
TPDSM21527_19710		cyclic nucleotide-binding protein	0	1	0	K07001	NTE family protein
TPDSM21527_19720		hypothetical protein	0	0	0
TPDSM21527_19730		hypothetical protein	0	1	0	K09117	uncharacterized protein
TPDSM21527_19740		metal-dependent phosphohydrolase	0	0	0
TPDSM21527_19750		hypothetical protein	0	0	0
TPDSM21527_19760		hypothetical protein	0	0	0
TPDSM21527_19770		hypothetical protein	0	0	0
TPDSM21527_19780		hypothetical protein	0	0	0
TPDSM21527_19790		hypothetical protein	0	0	0
TPDSM21527_19800		type II toxin-antitoxin system PemK/MazF family toxin	0	1	0	K07171	mRNA interferase MazF [EC:3.1.-.-]
TPDSM21527_19810		peptidase	0	1	0	K07172	antitoxin MazE
TPDSM21527_19820		N-acetyltransferase	0	0	0
TPDSM21527_19830		hypothetical protein	0	0	0
TPDSM21527_19840		M23 family peptidase	0	0	0
TPDSM21527_19850		hypothetical protein	0	0	0
TPDSM21527_19860		thiazole biosynthesis family protein	0	1	0	K03149	thiazole synthase [EC:2.8.1.10]	ko00730 Thiamine metabolism, ko01100 Metabolic pathways
TPDSM21527_19870		hypothetical protein	0	0	0
TPDSM21527_19880		serine/threonine-protein phosphatase	0	1	0	K07315	phosphoserine phosphatase RsbU/P [EC:3.1.3.3]
TPDSM21527_19890		hypothetical protein	0	0	0
[truncated: 2,166 more rows]
