# Supplementary material for: Dynamic interactions within the host-associated microbiota cause tumor formation in the basal metazoan Hydra
Source: PLoS Pathog. 2020 Mar 19;16(3):e1008375. doi: 10.1371/journal.ppat.1008375 (PMC7081986; doi:10.1371/journal.ppat.1008375)
Supplement: S7 Table — (XLSX) [file ppat.1008375.s026.xlsx]

## Sheet: top50
Turneriella parva:	Annotation	baseMean	padj
Turneriella0008:52499-53639	flagellin	20	1.33e-44
Turneriella0003:539485-540124	Uncharacterized protein	113	1.93e-41
Turneriella0003:540466-541591	porin OmpL1	15	2.45e-35
Turneriella0003:541614-542598	Uncharacterized protein	16	5.9e-34
Turneriella0008:208060-208297	Uncharacterized protein	12	1.97e-26
Turneriella0002:506658-508872	TonB-dependent siderophore receptor	17	4.23e-24
Turneriella0008:346785-347691	FecR family protein	31	4.38e-22
Turneriella0007:324061-325267	elongation factor Tu	7	2.24e-18
Turneriella0002:195144-195471	Uncharacterized protein	21	5.6e-17
Turneriella0256:2058-2538	Uncharacterized protein	5	5.54e-16
Turneriella0067:4319-5480	porin OmpL1	6	6.46e-16
Turneriella0777:901-5206	DNA-directed RNA polymerase subunit beta	5	1.12e-15
Turneriella0380:5667-6528	hyphothetical protein	5	1.53e-14
Turneriella0194:5945-7151	DNA-directed RNA polymerase subunit beta	5	2.44e-14
Turneriella1082:1151-2357	Uncharacterized protein	5	3.14e-14
Turneriella0021:20654-25109	Uncharacterized protein	5	5.23e-14
Turneriella0002:219714-221364	chaperonin GroEL	4	4.23e-12
Turneriella0036:359-626	Uncharacterized protein	4	5.5e-12
Turneriella0395:1600-2449	flagellin	4	7.23e-12
Turneriella0009:162846-163335	hypothetical protein Turpa_4108	4	1.1e-11
Turneriella0007:150541-151060	F0F1 ATP synthase subunit B	4	1.35e-11
Turneriella0024:4292-6749	sodium-translocating pyrophosphatase	4	3.85e-11
Turneriella1206:1850-2552	OmpA family protein	4	7.37e-11
Turneriella0001:564750-566409	cytochrome c oxidase subunit I	4	1.96e-10
Turneriella0002:291942-293379	type I glutamate--ammonia ligase	3	8.62e-10
Turneriella0648:2943-3321	50S ribosomal protein L7/L12	3	1.51e-09
Turneriella0002:174577-178129	50S ribosomal protein L7/L12	3	5.35e-09
Turneriella0002:508886-509558	hypothetical protein Turpa_4108	3	1.84e-08
Turneriella0002:247341-248709	energy transducer TonB	3	5.74e-08
Turneriella0002:505996-506611	oxygen-independent coproporphyrinogen III oxidase	3	7.15e-08
Turneriella0073:11729-12455	hypothetical protein Turpa_1321	3	1.05e-07
Turneriella0003:432144-432465	hypothetical protein	3	1.39e-07
Turneriella0749:960-2124	class I SAM-dependent methyltransferase	3	3.15e-07
Turneriella0007:338986-339967	DNA-directed RNA polymerase subunit alpha	2	3.83e-07
Turneriella0592:2621-3713	adenylate/guanylate cyclase	2	7.44e-07
Turneriella0007:334647-336024	adenylate/guanylate cyclase	2	1.6e-06
Turneriella0003:418589-421175	ATP-dependent Clp protease ATP-binding subunit	2	1.92e-06
Turneriella0002:504932-505601	MotA/TolQ/ExbB proton channel family protein	2	2.37e-06
Turneriella0002:15148-16390	acetyl-CoA C-acetyltransferase	2	2.74e-06
Turneriella2467:1029-1353	hypothetical protein	2	3.15e-06
Turneriella0003:261283-263221	AMP-binding protein	2	3.36e-06
Turneriella0002:512747-514298	AsmA domain protein	2	5.26e-06
Turneriella0067:5501-6524	hypothetical protein	5	8.61e-06
Turneriella0001:132912-137496	glutamate synthase large subunit	2	1.07e-05
Turneriella0006:124308-126117	translational GTPase TypA	2	1.57e-05
Turneriella0014:28895-29306	hypothetical protein	2	1.91e-05
Turneriella1082:2695-3322	50S ribosomal protein L3	2	2.1e-05
Turneriella0007:175634-176426	MerR family transcriptional regulator	2	2.1e-05
Turneriella0001:566422-567220	cytochrome c oxidase subunit III	2	2.51e-05
Turneriella0069:4438-4918	cytochrome c oxidase subunit III	2	2.91e-05
Pseudomonas:	Annotation	baseMean	padj
MGA_2463|Pseudomonas_24540	hypothetical protein	23	6.58e-19
MGA_4198|Pseudomonas_41760	lipase	38	5.29e-16
MGA_2140|Pseudomonas_21320	glycine/betaine transmethylase	20	3.27e-15
MGA_2012|Pseudomonas_20050	porin	35	1.85e-14
MGA_4018|Pseudomonas_39990	major outer membrane lipoprotein	76	1.85e-14
MGA_3020|Pseudomonas_30080	hypothetical protein	15	4.05e-14
MGA_4202|Pseudomonas_41800	cold-shock protein	53	4.64e-14
MGA_62|Pseudomonas_00610	Fimbrial assembly protein PilQ	35	1.51e-13
MGA_1082|Pseudomonas_10770	50S ribosomal protein L5	11	6.06e-13
MGA_2079|Pseudomonas_20710	B-type flagellin	16	1.25e-12
MGA_4372|Pseudomonas_43220	hypothetical protein	21	8.32e-12
MGA_534|Pseudomonas_05310	hypothetical protein	12	1.71e-11
MGA_58|Pseudomonas_00570	type 4 fimbrial biogenesis protein PilM	7	2.67e-10
MGA_1744|Pseudomonas_17380	ATP-dependent Clp protease ATP-binding subunit ClpA	10	8.5e-10
MGA_3778|Pseudomonas_37600	acyl carrier protein 1	8	1.18e-09
MGA_1222|Pseudomonas_12160	Fimbrial protein	88	1.52e-09
MGA_2543|Pseudomonas_25330	chemotaxis transducer	11	1.66e-09
MGA_2473|Pseudomonas_24640	cold shock protein CapB	13	7.32e-09
MGA_3803|Pseudomonas_37850	DNA-binding protein HU-beta	14	8.1e-09
MGA_3564|Pseudomonas_35490	hypothetical protein	14	1.1e-08
MGA_1064|Pseudomonas_10590	DNA-directed RNA polymerase subunit beta'	13	1.3e-08
MGA_3422|Pseudomonas_34070	competence protein ComEA	7	2.09e-08
MGA_2080|Pseudomonas_20720	hypothetical protein	13	4.74e-08
MGA_1168|Pseudomonas_11630	hypothetical protein	12	6.47e-08
MGA_60|Pseudomonas_00590	type 4 fimbrial biogenesis protein PilO	8	8.13e-08
MGA_2161|Pseudomonas_21530	hypothetical protein	8	1.53e-07
MGA_1220|Pseudomonas_12140	type II secretion system protein F	8	1.68e-07
MGA_3021|Pseudomonas_30090	hypothetical protein	8	2.75e-07
MGA_1875|Pseudomonas_18690	chemotaxis protein CheW	6	3.42e-07
MGA_3802|Pseudomonas_37840	Lon protease	7	3.42e-07
MGA_954|Pseudomonas_09490	cold-shock protein	5	7.66e-07
MGA_599|Pseudomonas_05960	ATP synthase subunit alpha	6	8.75e-07
MGA_3918|Pseudomonas_39000	translation initiation factor IF-3	12	8.91e-07
MGA_1602|Pseudomonas_15960	YIP1 family protein	10	1.19e-06
MGA_2139|Pseudomonas_21310	hypothetical protein	6	1.3e-06
MGA_711|Pseudomonas_07060	hypothetical protein	7	1.3e-06
MGA_1349|Pseudomonas_13430	ribosomal subunit interface protein	8	1.36e-06
MGA_3938|Pseudomonas_39200	elongation factor P	7	3.8e-06
MGA_61|Pseudomonas_00600	type 4 fimbrial biogenesis protein PilP	6	4.88e-06
MGA_2828|Pseudomonas_28170	PrkA family serine protein kinase	7	8.61e-06
MGA_2100|Pseudomonas_20920	flagellar hook protein FlgE	5	8.81e-06
MGA_597|Pseudomonas_05940	ATP synthase subunit beta	8	9.49e-06
MGA_1225|Pseudomonas_12190	hypothetical protein	5	1.04e-05
MGA_1063|Pseudomonas_10580	DNA-directed RNA polymerase subunit beta	7	1.1e-05
MGA_1191|Pseudomonas_11860	hypothetical protein	12	1.34e-05
MGA_3916|Pseudomonas_38980	50S ribosomal protein L20	6	1.53e-05
MGA_2639|Pseudomonas_26290	cytochrome c oxidase subunit 2	4	1.55e-05
MGA_698|Pseudomonas_06940	hypothetical protein	5	1.8e-05
MGA_59|Pseudomonas_00580	pilus assembly protein PilN	6	1.99e-05
MGA_1282|Pseudomonas_12760	hypothetical protein	6	2.22e-05
