# Supplementary material for: Dynamic interactions within the host-associated microbiota cause tumor formation in the basal metazoan Hydra
Source: PLoS Pathog. 2020 Mar 19;16(3):e1008375. doi: 10.1371/journal.ppat.1008375 (PMC7081986; doi:10.1371/journal.ppat.1008375)
Supplement: S8 Table — (XLSX) [file ppat.1008375.s027.xlsx]

## Sheet: Sheet1
Primers	direction	sequence
Pseudomonas
16s_Ps (long)	forward	CCGTTGGGAGTCTTGAGCTC
16s_Ps (long)	reverse	CGTGGTAACCGTCCTCCCTA
16s_Ps	forward	CCTAGTGGTGGGGGATAACG
16s_Ps	reverse	GGTGGAGCCATTACCTCACC
Lipase_Ps	forward	GCAACCCAATGGGTAGCG
Lipase_Ps	reverse	CAGCTGGAACTTGATCGCC
Porin_Ps	forward	CGGCAACATGATGGTTGGC
Porin_Ps	reverse	CTGCTGATGGCGGTGAAG
PilQ_Ps	forward	GAGAGGCAGGAGCTTGAG
PilQ_Ps	reverse	CTCCATCGGCACTCGTAAC
Flagellin_Ps	forward	GACCGTTTCCTTCGATCTGT
Flagellin_Ps	reverse	CGGTTAATTGCATCTGCCAAG
Chemotaxis-tr._Ps	forward	GTCAATCAAATGACCAGTGCC
Chemotaxis-tr._Ps	reverse	CGATTCGACAGTCTGGCG
Hydrolase	forward	GTCGGGTAAGTTCCGACC
Hydrolase	reverse	GTTCACGGGGTCTTTCCG
Turneriella
16s_T.parva (long)	forward	GAGGAACACGTAGGAATCTACC
16s_T.parva (long)	reverse	AACCCAACATCTCACAACACGAG
16s_T.parva	forward	TACAGAGGGACGCAATGCC
16s_T.parva	reverse	GTTGGCAACAGCCTCTTCG
TonB_T.parva	forward	CTATACCAGGAATGCAGGTG
TonB_T.parva	reverse	CAATCCAACTCGAGCCTTGA
Flagellin_T.parva	forward	TCCAGACTGCCGAAGGCAA
Flagellin_T.parva	reverse	CCTGAATCTGCTGCCTGTC
Porin_T.parva	forward	CTCACACCTGCTGATTATGC
Porin_T.parva	reverse	CCGTTGAAATACGAAGCACC
SecA_T.parva	forward	GTCGAACTCGTGCACCATG
SecA_T.parva	reverse	TGCAGGCCATCGCTGTAG
Eubacteria
EUB_27F	forward	AGRGTTTGATCMTGGCTCAG
EUB_1492R	reverse	GGHTACCTTGTTACGACTT
EUBq	forward	CCTACGGGAGGCAGCAC
EUBq	reverse	ATTACCGCGGCTGCTGGC
Hydra oligactis
H.oligactis actin	forward	TTCACGTTCAGCAGTAGTAGTG
H.oligactis actin	reverse	AAGGATATGCTCTTCCCCATG
