# Supplementary material for: Dynamic interactions within the host-associated microbiota cause tumor formation in the basal metazoan Hydra
Source: PLoS Pathog. 2020 Mar 19;16(3):e1008375. doi: 10.1371/journal.ppat.1008375 (PMC7081986; doi:10.1371/journal.ppat.1008375)
Supplement: S1 Data — (ZIP) [file ppat.1008375.s028.zip › S1 Data.txt]

>sequence01

GACTTGCATGTGTTAGGCCTGCCGCCAGCGTTCAATCTGAGCCATGATCAAACTCTTCAGTTCAATACTGCTTGGGTTTTGAGAAAACCCTAAACTTAGCTCAGCAATCGTTGGTTACATCTTTGATTTCTCGCGGAGTAACTTGTGATGCTGATAATCTTGCGACTAGCAGTCTTACCTCACAAGCACCCACACGAATTGCTTGATTCAGTTGTTAAAGAGCGGTGGTTAAGCCTTTCGTCTCAACCGAGGCGGGCATTCTACAGCAGCCTCATTCTTCGTCAAGTGATTTCGAAAATTTCTTTTCAATCTCAACCACTTGCGCCTTCGATCAACATCTAGCTTCTCGTCAGCGGGAGGCGAATTCTACAGCGTTTCAAACCACTGTCAACCGCCTCTTTTACCGCCTTCGATCATCTCGACCGAACCCCTTCAGATTCAAACACTACCTCCTGAAGAGGAGGCGCATTCTACGCAGCTTTCGCTGCTTTGCAAGCCCTTTTTAAATCTAACTTCTTGTTTTATAAGAAGTTTAAGGAGCTACTTACGCCTGAAGAGGTGCGCATTATAGGGACTGGCAAACGAAGGTCAATCGTTTATTGCGCTTTTGTTTCAATACCCGCGAAATCACTGGCTGTAGCCACACAAACCACTAGCGCGCCGCCTGCAGAAACGATAACCCCCTTCTTTAAGCCCAGATAGGGATGCACACATCCATATATAAAAGAAGCGACGTACCCCCCCCCCCGAAGAAAGCGGCACCAGCCGATCAATAGCATTGCTGCATGCAAACAGCCTGACCAGATCATCAGCATCAGGACCAGAAGCCCCCCCCCCAATCATCAAGCACACAGGTGCGATGCACAAAATTTCGCCATAGAACTCAAACAGCCTGAGATGCAGGCCGACGAACACCCCTTGTCGAATCTAAAAATCACCAGATACTGTATATAAAACCAGTAAAGGCGATTCCCCCATGAGCAACGCTCAGATCCTTAGCGAACTACACACCAATTGCACTCACCTTCCATTTTTTGAGGCGCACATTCCCGCCGGCTTTCCCAGTCCTGCCCTGGATCACATGGAACACAAACTGTCTCTGGACGAGCTTCTCGACATCAATACACCACACACTTATGTCGCGCTGGTAAGCGGCGAAAGCATGAATGGCGCAGGAATCTTTGATGGCGATTACCTGATCGTCAGTCGCGCACTGGAAGCAAAGCCGGGCGACATCGTTGTGGCCTGTCTAAATGGTGATGTATTCGTCAAACGTTTGGGCCGGCACCATAAGTCGTATGTGCTGCAATCCGAGCACCCTGATTACGCACCTCGCTACGTACTTGACGATGACGAACTGATGATTTGGGGGGTTGTGAGTCACAGCCTGAGGAACCACCGCCACCATGCCTGAGCCAGTGTTCGCACTAATCGACTGCAACAGCTTCTACGCAAGCTGCGAGCGAGTGTTCCGGCCTGACCTACAGCACACACCTATCGTGGTACTAAGCAACAACGATGGCTGCGTAATTGCTCGCTCTGCAGACGCTAAACCTTTCGTAAAAATGGGGGCGCTATTCCATGAAATCCGTGGCGAACTCGACCGTCATGGCATTATGACTTTCAGCAGCAACTACGCACTCTATGGCGACATGAGCGAGCGAGTGATGAGCATCATAGAAGCGCGCCTGCCGGCCGTTGAGGTTTACAGCATTGATGAGGCCTTTGCCGACCTTTCCGGGATCACGGAGCCACTAGAGCATCTATCCAGAGCACTCCAAAACGAGATCAGGCAGAAAACGGGCATCCCTGTTGGTATCGGTATCGCTGAAACCAAAACCTTGGCGAAACTGGCCAACCATGCCGCCAAACGCTGGCAAAAACAGACCGGCGGAGTCGTCGACCTACGCGATCCGATCCGGCGCGACAAGCTACTTAATATCGTGCCCGTAGGAGAAGTCTGGGGAATCGGCGCACACATGCAAACTCATCTAAACGCACTGGGCATCAAAACCGCCTGGGATTTGGCTAGACATGATGCTCGAGAACTGCGAAAGCGCTTCAATGTGGTGATCGAGAAAACCGCACGCGAACTGCGCGGTACTGCCTGCTTAGCACTCGAAGAAACTGAGCCAGCCAAACTGGCGATCTGCTGCAGTCGCTCGTTCGGCAAACGCCTGAAAACCATCGAACCGATTCAGGAAGCCGTTACTGCATACGCCACCCGAGCGGCTGAAAAACTGCGTCAACAAGGCTCACTGTGTAGGCAGATTCGCATCAGCCTGCGTACCGGTATGTTCAACCCTGCAGAGGCTAAATATGCCAATGGTCTGATTTGCCAGCTGCCCTACCCGACCGACGACACACGCCTGATCATTTCAGCAGCGCGTGAGGGAATAAGCCGGCTTTATCGTAATGGGTTTAGCTATGCCAAAGCTCAGGTACTGCTGCTGGATCTGTGCCGACGTGACGAATACACAAAAGATCTATTTACACCCGAACAAACCATGAGAACCGAGCACCTGATGAAAACACTGGACGCCATCAACGGACGATGGGGGCGCGGGACATTGAAGCCTGCACGAATCACCAAACACACAGAGTGGAGCATGCGTCGGGAGCTGCTATCACCGGCTTACACGACTAGGTGGCAGGACCTGTTTAAGGTTAAAGCACAATAGATTTTTAATCTCAGTAGAGCCCACCACACGATCTCTCATGCCACGACCACTAGAAGCCATGAGATCTCAAGCTTAAATCACTGTTCTCACACCTGTGTTCAAGCCAGACTCGCCTTTGAACATTCAACCTCGGAGACTTTGCCGGTCGCCAAAACATCGTATAAATAGGCCACTATCGACCTCAACACGCAGATGACGTGCACCCTGTGGAGCAAGTCGCCACTGACTGATCGTTAAGCCGATGTTTCACACTGCAACCTCCATATAAAACGAAGGTCAACCCGATGGCTGTGTCAGCGATAAGCATTTTAGAAAAGGTAAATGTCGGGCCAAACTTACGCATTGGAAAATAACCGCCCACAAAAAAGCCTAATCAGCATTAGATGATTAGGCTTTTTTGTAAATATATGGTCGGGACGGAGTGATTCGAACACTCGACCCCTAGCACCCCATGCTAGTGCGCTACCGGACTGCGCTACGCCCCGACTAGGCGTGAATCAGTTTTCTTATACCAGAAAACGTCGCGGACTATACATTAAGCTCCTGAAATGTGGAAACTTTTTTGAATAGAGCGACTATTTTCTAAGCACCATCAACACGTCTTCAAGCTCGGTAATCATTTGCTTGATCAGCTGCTTGTACTGGGTGCTGTCATCTTTAGCTTCATCACCCGAAAGACGCTGACGCGCTCCGCCGATGGTAAAGCCTTGGTCGTACAAGAGCGCGCGAATCTGCCGAATCATCAACACATCTTGGCGCTGATAATAGCGTCGATTACCACGCCGCTTAACCGGGTTGAGTTGTGGGAACTCCTGCTCCCAGTAACGCAACACGTGCGGTTTTACAGCACAGAGTTCGCTAACTTCACCGATGGTGAAGTAGCGCTTGCCGGGTATGACGGGCAGTTCGTCGTTATGACTTGGTTCCAGCATACGCCTCGACCCTGGCTTTAAGTTTTTGGCCTGGACGGAAAGTCACGACACGGCGAGCCGTAATCGGAATTTCCTCTCCTGTTTTTGGATTGCGACCGGGGCGCTGACGCTTATCGCGCAGATCAAAGTTACCGAACCCCGAGAGCTTGACCTGTTCGTTGAGCTCCAGCGCTTGGCGGATCTCCTCAAAGAACAGCTCCACCAACTCCTTGGCTTCCCGTTTATTCAGGCCCAGCTCTTCATACAGACGTTCCGCCATCTCAGCTTTCGTCAGAGCCCCCATACGCTACTTCCTTAACGTGGCGTTGAACCTTTGTTCCAGGGAGGTGAGAATATTTTGCATTGTGGTGCTCACCTCATCGTCATTAAGAGTGCGCGATGGATGCTGCCAGGTCAAGCCAACGGCAAGGCTTTTTCTATGAGGATCAATACCTTTACCGTGATACACGTCAAATAGCTTGAGGTCGGTCATCCATTCGCCTGCAGCTTCACGAATTGCACCGAGCAAATCCTGCGCAGGCACGTCACGGTCAACCAGCACAGCCAAGTCACGCCGCACTTCGGGGAACTTAGACAACTCCTGAAACTTTGGCATAACGCCTTGAGTGATCTCAGCCAGCACCAACTCAAACATAAAGACGGTTTGATCTAGGCCTAGCGCTTTCGACAGCTCGGGATGCATCGCACCCAGGAAACCGACTACTCGCCCTTCGCGCTCGATGCACGCTGTTTGCCCTGGGTGCAGCGCAGCATGTTCACCCGGCACGAAGGTGAAGCTACCGCCCGCGCCTGCACTGGCCAGCAAGGCTTCGACATCGGCTTTCACATCATAGAAGTCGACATCATCTCGACCGTGCGCCCAACCCTCAGCCAGACGACCGCCACAAATTACGCCCGCTAGCATCGGCTCTTGCTTCAAACCTTCGAGCTGCCCAACAAAACGCAAGCCACTTTCGAACAGGCGCACACGCGACTGTTGACGATTCAAGTTGTGTTCAAGCGCCTTGATCAGACCAGGCCACAAGGAAGAGCGCATTGCTGCCATATCGGCAGAAATTGGGTTCGCCAACATCAGCGGCGCAACACCTGGATTGAACAGCTCGAACAACTTGGGATCAATGAAGCTGTAGGTAATCGCTTCCTGATAACCACGGGCAACCAACAAACGACGCAGTGCAGGCAGATCGACTGCAGCCTCGGCTTTAGCTTGCGGAGCCAAACGCGCTTGCGGATAGCGAACCGGCAAACGGTTATACCCATACAAACGACCCAACTCTTCAATCAAATCGACTTCAAGACTGATGTCGAAGCGATGACTCGGCACATCGACTAGCCACTCACCAGCGCCTTGAGCGGTCACACCGAGCCCCAACGCTGTGAGCAGACGCTCAACTTCAGCGCCCTCCATATCCATACCCAACATTTGGCTGATGCGTTCGGCTCGCAAGGTAATTGGCGCAATATTGGGCAAATCGGTGGCACTGGCAACTTCAATGACAGGACCAGCTTCACCACCGACGATATCCAACAGCAGTGCGGTTGCACGCTCCATGGCATGGCGCGCCAGCTGCGAGTCAACACCGCGCTCGAACCGATGCGATGAATCAGTGTGCAGCCCATAGGAACGGGCTTTTCCAGCTACCGCAATGGTGTCGAAGAAAGCACTTTCCAAGAACAGGTCATGCGTTTTAGCACTTACACCGCTATGTTCACCGCCCATCACACCGGCAATAGCCAAAGCGCGATTATGGTCAGCGATCACCAGGGTGTCTGCTCGCAGGCTGACTTCTTGCCCATCCAGCAGAACCAGCTTTTCACCCTCTTCAGCCATACGCACGCGGATACCACCATTGATCTCAGCAAGATCAAAAGCATGCATAGGCTGACCGAGCTCAAGCATTACGTAGTTGGTGATATCAACGGCAGCATCAATGCTACGAATGTCGGAGCGACGCAGACGCTCGACCATCCACAGCGGCGTAGGCTTGGACAAGTCGACGTTGCGCACAACTCGCCCCAAGTAGCGCGGGCATGCTTGAGGGACCAAGACATCAACCGAGCGTACTTCGTCATGGGTAGCCACAACCGGAGCGACAGACACGGGCACCACAGTCGCGCCGTAGATGGCGCCCACTTCACGAGCCAAGCCGGCCAGCGACAGACAATCACCACGATTTGGGGTCAACCCGATTTCGATGCTGGCATCGTCCAAGCCCAGATAAATGCGTATGTCCTGACCAACAGGTGCATCCGCCGCCAGCTCCATGAGTCCACTGTTGTCATCACTGACCTGCAGCTCGGAAGCCGAACAGAGCATCCCCTGGGACTCCACGCCACGCAACTTGGCCTGTTTGATCTTGAAATCACCAGGCAACTCAGCGCCGATCATGGCGAAGGGAATCTTGATACCCGCGCGAGCGTTTGGCGCACCACAAACGACTTGGAATGTTTCACTGCCGTTACTGACTTGGCAGACACGCAACTTGTCAGCATCAGGGTGCTGTTCAGCGTTAAGAATCTCGCCCACCACAACGCCACTGAACTGACCTGCCACAGGCGTTACCGCATCGACTTCCAGACCGACCATCGATAGGCGGGCCACCAACTCATCGCGCGCAACATCCGGATTTACCCAGCTACGCAGCCATTGTTCACTGAATTTCATACTGTCTGTTCTCCTGAACCAATTCGATTACGGAATGCGAGGGCGCTAGCGAAATTGCGCCAGGAACCGCAGGTCGTTATCAAAGAACAGCCGTAGATCGTTAACGCCGTAACGCAGCATGGCCAGACGCTCAACCCCCATGCCGAAGGCGAAGCCGGAATATTTCTCTGGATCAATGCCAGACATGCGCAGCACATTCGGGTGCACCATGCCGCAACCCATGACTTCCAGCCAACCGGTTTGCTTGCACACGCGGCAGCCTTTGCCGCTGCACATCACACACTGCATATCGACTTCAGCCGATGGTTCGGTGAAGGGGAAAAATGAGGGACGGAAACGTACGCCCAGCGGCTTCTCGAAGAACACCCGAAGGAACTCTTCGATGGTGCCCTTGAGGTCAGCAAAGCTCACACCCTCATCGACCAGCAGGCCTTCTACCTGGTGAAACATCGGCGAGTGAGTGATATCGGAATCGCAGCGGTACACACGGCCGGGGCAAACGATGCGGATAGGCGGCTGCTGCGACTCCATGGTGCGCACCTGGACCGGAGAGGTGTGGGTGCGCAGCAACATATTTGCGTTGAAATAAAAGGTGTCATGCATCGCCCGAGCCGGGTGATGACCTGGGATATTGAGTGCTTCAAAGTTGTGATAGTCGTTTTCCACTTCCGGGCCTTCGGCAATGCCGTAGCCAATACGGGTGAAAAACTGCTCAACGCGTTCCAGCGTCCGGGTGACTGGATGCAGACCACCAGAAGTCTGACCACGACCTGGCAGTGTCACGTCGATTTTTTCGGCGGCGAGCTTGGCGCTCAGCGCGGCCTGTTCCAGAGTTGCCTTACGGCTGTTCAGCGCATCCTGAACCTGATCCTTGGCGGCATTGATCAACGCACCAGCTTGTGGACGTTCTTCTGCCGACAGATTGCCCAGGGTCTTCATCACCTGAGTCAATTCGCCTTTCTTGCCCAGATAGTGAACCCGCAATTGCTCCAGGGCATTCACATCGTCGGTGTGGCTAACGGCCTCAAGCGCTTGCGAGACCAGCACATCCAGATTTTCCATTTACAGACTCCAGATACGAAATAGGGGAAGAGCTTAAAGGCTCTTCCCCTATTGGTGACGTTTAGCACCGGGCGAGCCCGGTGATTGTCGGGGACTTAAGCCAGTACGGCTTTCGCTTTCTCGACAATCGCAGCAAACGCCGCTTTTTCGTTCACTGCCAGATCAGCCAGTACCTTACGGTCGATCTCGATGGACGCTTTTTTCAGGCCGGCAATGAAACGGCTGTAGGACAGGCCGTTAACACGAGCACCAGCGTTGATACGAGCGATCCACAGAGCGCGGAACTGACGTTTTTTCTGGCGACGGTCGCGGTAGGCGTACTGGCCTGCCTTGATCACCGCTTGCTTGGCAACGCGGAATACGCGTGAGCGTGCGCCGTAGTAGCCTTTAGCGAGTTTCAGAATTTTTTTGTGACGCTTGCGAGCGATAACGCCGCGCTTAACACGAGCCATGAGTAATTTCCTCTATCTTGACCGATTAACGAACACGCAGCATGCGCGCCACTTTTGCTACGTCAGACGGATGCACCATGGTGCTACCGCGCAGTTGACGCTTACGCTTAGTGGACATCTTGGTCAGGATGTGGCTCTTGAAAGCGTGCTTGTGCTTGAAGCCGTTAGCGGTTTTGAGAAAACGCTTGGCTGCACCACTCTTAGTTTTCATCTTTGGCATGTTCGGATACTCCGCATTCAGTTGATAAACATAACCGCAAGGCCTGCCGTGCCCTGGTGGTTACTTCTTCTTTTTGGGGGCGATGACCATTATCAGCTGGCGTCCTTCCATCTTTGGATGCTGTTCAACGGTGCCGTATTCAGCAAGGTCACCTTCAACCCGCTTCAACAACTCCATGCCCAGCTCCTGATGCGCCATCTCACGGCCGCGGAATCGAAGCGATACCTTGGCCCTGTCCCCATCACTAAGGAAACGTACCAGGTTGCGTAGTTTTACCTGGTAATCCCCTTCCTCCGTCCCTGGACGAAACTTGATTTCTTTAACCTGAATCTGCTTCTGGTTTTTCTTTGCAGCAGCAATCTGCTTCTTCTTTTCGAAGATCGATTTGCCGTAGTCCATCAGCTTGCAAACAGGTGGCACTGCATCGGCAGAAATCTCTACCAGATCCAGCTTGGCCTCTTCGGCCTTAAGAAGCGCGTCTTCAATTGACACAATCCCAAGCTGCTCACCCTCAGCGCCAATTAACCGAACCTCGCGTGCCGAGATATTCTCGTTGATCGGGGCCTTCGGTGCAGCTCGTTTATCTTGTCTCATTTCACGCTTAATAATGATTACTCCAAATCTTGGCGACCACGCCGGGAAACCGCCTGCGCAAGAAATTCAGCGAATTGAGTGACGGGCATTGAGCCCAGATCAGCACCTTCACGGGTACGCACGGCGACAGTTTTCGTCTCAACCTCCCGATCTCCGATAACCAAGAGATAAGGAACCTTGAGCAAAGTATGCTCGCGGATTTTAAAGCCTATCTTCTCGTTCCTCAAGTCAGACTTGGCACGAAATCCGCTTTGATTGAGCGTTTTTTCTACTTCGAGGGCAAAATCGGCCTGTTTATCCGTGATATTCATCACCACGGCCTGAGTCGGCGCCAACCACGCCGGGAACGCACCTTCGTAGTGCTCGATCAAAATCCCGATGAATCGCTCGAACGAACCGAGAATCGCACGGTGCAACATAACCGGCACTTTACGGCTGTTGTCTTCGGAAACGTAGCTCGCTTCCAGGCGCTGCGGCATGTTCGGATCGTACTGCAGCGTGCCGCACTGCCAAGCGCGACCCAGACAATCAAGCAGCGTGAACTCGATCTTCGGACCGTAGAACGCACCCTCGCCCGGCAGGTACTCCCAAGGTAGGCCGGCTTCATTCAGCGCATTGGCCAGCGCCTCTTCGGCGCGATCCCAGAATGCATCATCACCCACACGCTTGGCTGGGCGTGTGGAGAGCTTCATTTTGACATCACTGAAGCCGAAGTCCGCGTAAACCTGCAAGGTCAGCTTGATGAAATCCGCCGCCTCTTTCTTGACCTGCTCTTCTGTACAGAAGATATGCGCGTCATCCTGCGTGAAGCCACGCACGCGCATGATGCCATGCAGGGCACCAGAGGCCTCATTGCGGTGACAGGAGCCAAACTCAGCCAGACGCAGCGGAAGCTCGCGGTAGCTCTTGAGCCCCTGATTGAATATCTGTACGTGACATGGGCAGTTCATCGGCTTAATTGCGTAATCGCGACTTTCCGACTGAGTGGTGAACATGTTGTCAGCGTAATTGCCCCAGTGCCCGGATTTTTCCCACAGCACACGATCAACCACCTGCGGCGTACGCACTTCCTGGTAACCGTTGTCGCGCTGAACACCACGCATGTACTGCTCAAGCACCTGATAGATAGTCCAGCCATTGGGGTGCCAGAACACCATGCCCGGCGCTTCTTCCTGGGTATGGAACAGATCGAGGCGCTTACCGATCTTGCGATGGTCGCGCTTCTCGGCCTCTTCGATACGCTGGATATAAGCCGCCAACTGCTTCTTATCAGCCCAAGCCGTGCCATACACGCGCTGTAACTGCTCGTTCTTGGCATCGCCGCGCCAGTAGGCACCGGACAACTTGGTCAGCTTGAACGCTTTGAGGAAGCGCGTATTCGGCACATGCGGGCCACGGCACATGTCGACGTATTCTTCGTGGTAGTACAGACCCATGGCCTGCTCGTCCGGCATGTCTTCAACCAGACGCAGCTTGTACTCTTCACCACGAGCGGTGAAGACATCAATAACTTCAGCGCGTGGCGTCACTTTCTTAATGACGTCGTAGTCCTTCTCGATCAGCTGCTGCATGCGCTGCTCGATTGCAGCCACATCATCTAGAGTGAAAGGACGCTCGGATGCGATGTCGTAGTAAAAACCTTCTTCAATGACCGGACCGATCACCATCTTGGCAGTGGGAAACAGCTGCTTGACCGCATGACCAATCAAATGCGCGCAGGAGTGGCGAATGATTTCCAGGCCTTCCTGATCTTTTGGCGTAATGATTTGCAGAGTTGCGTCGCTATCAATCAGATCACAGGCATCAACCAACTTGCCATTGACCTTGCCAGCTACCGTGGCCTTAGCCAGGCCAGCACCAATAGATTGCGCCACCTCGAGTACGGATACCGGGTGATCGAACGAACGCTGACTGCCGTCGGGAAGAGTAATGATGGGCATGGCGCCTCCTCTCCTAGTGGTGACCTCTACCAAAGGCCACATGGGTTGGGATGAGCCAGTAAGCGATGCGGCGGTAAACCTGCCTTACAATGGCAGGAGCTTTTCAGCCAACCAAAACCGAACCGGGGTCACTGGAGGTTTGAAACAACGATTAACCGCACGAATGCTTGCAGAAAGCCGGGCCTGCTGGCAAGAACCCAATAAAAAAGGGCCGCCTAAGCGACCCTTTTTCTACCAAATTTGGTAGGCACGATTGGACTCGAACCAACGACCCCCACCATGTCAAGGTGGTGCTCTAACCAACTGAGCTACGTGCCTACGATGGGTGCGCATTCTACGGCCGCGCAAAAAACTGTCAACCTATTTTTTACGCTAACTGTCTGAATAACTGAATTTTTTACTGTTCTACAGCGCGTTTAATATTTCGCACAGGCCACTAGCCGGGCATTTTCAACTCAGGTAGCATCTGCCCATTCGTAAAAAATAAAGAACAGAGGTTGCAAAATGGCGCACACAGCTTATCCACAATCCTATTACGCGGCCTCCGCCAATCCGGTACCGGAGCGCCCAGAATTGAATGGTGAAGTCGAGACTGACGTGTGCATCGTCGGCGCGGGCTACACCGGTCTATCCACCGCCATCGCCCTGCTTGAGAGTGGCTTCAAGGTCAGCATCGTCGAGGCGGCCAAGGTCGGTTTTGGCGCATCGGGTCGTAATGGCGGTCAGATCGTTAACAGCTACAGCCGCGATATCGACGTGATCGAACGCAGTGTCGGCCCCAAGCAAGCAAAGCTGCTGGGCGATATGGCGTTCGAAGGCGGCCGCATCATTCGCGAACGCATCGCCAAGTACAACATCCAGTGCGACCTCAAGGACGGTGGCGTCTTCGCTGCTAACACCCCTAAGCACATGAAACACCTGGAATCGCAGAAAAAGCTTTGGGAACGCTACGGCCATACTCAGTTGGAACTGATGGACGCCAAGCGCATTCGTGAAGTGGTGGACAGCGACGCCTATGTCGGCGGCATGCTCGACATGAGTGGCGGCCACATACACCCGCTCAATCTGGCCCTGGGTGAAGCGGCTGCCGTTGAGTCGCTGGGCGGCGTGATCTATGAACAATCCCCCGCTATCCGCATTGACCGCGGCGCCAACCCTGTTGTGCACACGCCCAACGGCCGGATTAAAGCCAAGTTCGTGGTCGTCGCCGGTAACGCCTATCTGGGCAACCTGATTCCGGAGCTGTCGGCCAAGTCGATGCCGTGCGGCACCCAGGTGATCACCACCGAACCCCTGCCCGCTGAGCTGGCGAAAAGCTTGCTGCCGCAGGATTACTGCGTCGAAGATTGCAACTACCTGCTCGACTACTACCGCCTGACCAGCGATAAGCGCCTGATCTTCGGCGGCGGCGTGGTCTACGGCGCACGCGATCCGGCGAACATCGAGGCGATTATTCGCCCGAAAATGCTTAAAGCCTTCCCACAGCTGAAGGACGTGAAGATCGACTACGCCTGGACCGGCAACTTCCTGCTGACCCTGTCGCGCCTACCGCAGGTCGGCCGCCTGGGCGACAACATCTACTACTCGCAGGGCTGCAGCGGCCACGGCGTGACCTACACACACTTAGCCGGCAAAGTGCTGGCTGAAGCCCTGCGCGGCCAGGCAGAGCGCTTCGACGCCTTCGCCGATCTGCCGCATTACCCCTTCCCCGGCGGCCGCCTGTTCCAAGTGCCATTCAGCGCTCTGGGTGCCTGGTACTACACCCTGCGTGACAAGCTGGGCGTCTAAAGCACAGCCCGCAAACAGAAACGGCACCTTAAGAGGTGCCGTTTTGCATTATATATTTCGACGATTTTACAGCTGCGCATCCGGCCAAACCTGACGCGCCGTGCGCAACGCCCGCTGCGCCGCAGTCGCACGACCTTGCTTTTGCAATTCCTGCGCGGCCGCCATCCACGTCTGTTTGTTTGGTTGCGCAGGCAACTGATCGGTAGGCATGACCAATACAGCCCAGCGCCCCGCCTCACCCCACGCATCGTCGAAGCTAGCAAAGCTGGTGTACCAACGCCGGGTGTTGCCAGAGCGCAGCACCAGTGTGCGCTCACGCTGGTCATAGCCAACCAGCAGAGCAAACTGCGCGCCCGGCCCGCCAAATAAACGATCCTGCATCACCAGCACTGGATGCCCTGCCGACACTTGCTGCATCAGCGCATCCAGATTACCCGGCAAGGGGTAGACCAGCAGATCATAAGAGCGAGCCGCCGCTTCAAGGCTGACTTGCGCGCTTTGTCCCTTGGCCAATTGCTGAATGCGCTCATCCACCAGGCCGGGGCTACTGATCACACCATGATGATTGAGTAACGCCGCCAACGCCGAAGGCCCGCCCTGCGCATCACTGAGTTGAAAAAACGGCACATCAGCCAACTCGACCCGCTCGGGCAAGCGCTTGGTCTCAGGCTGCAACTGCGGCCCACCAGCACAGGCAGCGAGCAGAAAAAACAGGGCTACTGGCAGAAGCTTTACTACGCGCACAGACTGAAACATCACTCACCCACTGGCTTGTTTGTGGCGCAGAGCATAACGATGAAGTGCCGATGCCCCAACCTATCTGCGCAAAATGCCGAGCTTCCGGCAGACAGTGCTCAAGTCACACGCACAAACGAAACCATCTCCAGGCCGATAAACAGCCCGGCATTGCAGCCAACGCTGCCTTTACCCCGCACACCACCGATTTACGACCGCCGCCCTTGCGCTCGCCGTCAAACAAACAGCCCCCCAATACCCAATAACTTTACACCTGCCAGCACGCCTCTAACCGCGCTTTCTCGGCGCGTCTTCGTTGCGTCGATGATGGATTGGGCATATTCACTCATGCCGGGAAACCGTCCTAGATCCATAACCACCAGCCTTCAGCACCTGTAACCGGCCAGAAGCGGACGTTTTACTCGTGGCGGGATAACCCTTTAGAAGGATGCATTGCGATAGACCTCCTCGCCGCCAAGCAAAGTCCAAAGAACCTTGGCTTTGCCGAGCTGATTAATTGGCAATTTAAAGATGTTCTGATCGAGCACAATAAGATCGGCTTGTTTGCCCACTTCCAGCGAGCCGGTGTCCTTTTCTTGGCGCAGGGTATAAGCCGCATCCAAGGTGTAGGCCTTGATTGCGGCTTCCAGGTTCGGCAGACCACGTTCACCTAAGCTCAGGGCGTTCTGCATGATGCCCAGGGGCGAAAGCGGGTTGACGTCCCAGTCGGAGCTAAGGGTGACACGCGCACCGGCGTCATACAGTTCGCGCATGGGCAGCATCGCGTAGGCGCGCTGGCCGATCATCGGCTCGTTGCTTTTCAGAAATGACGGCGTGAAGTACGGGCTTGGCTGGAAGTCGGCGATCACCTCGAGCTGTCCAAAGCGCGGGATGTCTTGCTTGGCCACCAGTTCGACGTGGGTGATGCGGTGACGGCCTTGGCCGCCAGTGGCATCGATAGCGTCCAGGGCATCGCTGACGGCCTGGTCGCCAATGGCATGGATATGCATATCGAAACCGGCCTTGGCCAGTTCGCGGCTGTAGCGTTCGAGACGCCCAGGACTGAAGTAGTACAGGCCTTTCGCTTCGACCCCTGGCAGATTCTGGTTATAGGGCCGCTGCAGGCGGGCGGTGGTGTTGTGGATGATGCCGTCGACATAGAACTTGATCTGGGTGACGTGCAGCAGGCTGTCGGCGGAGCCTTCGTCATACAAGGCCTTGAGCTCGGCCAGCTGTGTGTCATCGTCCCGCGTCGGGTAGGCCCACAGGCCCAGCGTGGTGCGCGCCGTCAGCTCATCATTGCGCGCCGCCCGCTGCCAGGCCTGCATATGCCCGCGCTGCCAGAACACCCGTGCATCAGCCACCGAAGTGATGCCATTTTTTGCCAGCTCGTCCTGCCCGGCCAGCACCGCCTGGTAGTAGACCTCTTCGAGCGCCTTGGACGGCGGCAATGCCCTGTCCAGGGCTAGATCGCCAGCGTTATCCAGCAGCACACCGGTGGCCTCGCCAGCCGCGCCACGTAGGATGATGCCACCCTCCGGGTTCGGCGTATCGACAGTAATGCCGGCCTGCTCCAGCGCCTTGGAGTTGAGCCAGTAGGCATGCGAGGTTTCTTCCATGATCGCCACCGGGCGGTCGCTGACAATGCTGTCGAGCAGTTCGCGCGGAGTTTTCTGCTGATCCAGCAGGCTGTGCAGGGAAAAGCCCCAGCCCAGCAGCCAGTCGCCGTCGTCCTGTTTATTGCAGGCGGCGATCGCCTGCAACCACTGCTGCACGTCATCCGCTGGCTCGACCTTGCAGTCGCCCTGGGCCTCGGAGGAGGCATCCAGCACGTGGGCGTGGGTGTCCTGGAAGCCCGGCAGCACCAAGCGGCCTGCGAGGTCGACGGTTTCGGTCTCGTCATCGACATAGTCGGCGACATCCTCGTCATCGCCGATGGCGACGATGCTGCCGTCTTCATCGATCACCATAGCGCTGGCCCAGGGCCGCTCTGCATTGACGGTGTAGATCGTGGCGTTGTGCAGCAATAGGGTGGCGGATTGATCGGCCAGCGCCAGGTTGCTGCCGAGCAGCAGAACCAGCGCCAGGGAATGTGAGCTGCGCATGGGCAAGGCCTCGTCGTAATGCGCACCAGCCTCGTCAGCCGGCACAGGGATAAAACACAAAGCCGCTACCGCCAGGGCTGGCGATAACGGCGGCGTGCTGCAGAAAATATAGCCGTGCACGCACGGCTGTGCCGGGCTTAGAGGATATCCAACGGGTAGGAAGTGATCAGGCGGAATTCATCGTTATCCGCCCCGGAGTTGGTGGCGTTCATAGCGTCATTACCGCGGTAAGTGGCTTGGCGCAGGGTGAAGGACAGGTCCTTGGCCGGGCCGTTTTGCAGCACGTAGGCCACCTGGATATCGCGCTCCCACTCCTGGCCATCCTCCAGCTCGTTGTAGAACGCGTAGGCACCTTCGGCGTCGGCCGCGCGGCCGTCGGCACCGCTACCGCGGACGTAGCGAACCATAAAGCTCAGGCCTGGCAACCCGAAGCTGGCGACGTCGAGGTCATATTGCAGCTTGTAGGACTTCTCGCCCGGGGCGTTGAAGTCGGCGAACTGCGAGGAGTTGGCCAGCCAGATGGAACCGGCCGGGTTGAACTTGCCGTCGCCGGTTTCCACCCCCAGGTAGTCGAACGGCGTATCACCGTTTACCCGCTGGTGGGCGAAGGTAAAGCTGTGCGCACCAGCGACCAAGGCCAGCGCCACGCTGTAGGCGTCGGTGTTAATTTCGCCGGCCGTGGCATCGCCACTGTCGTCGGTTTTGTAATAGGCGATGCTGGTATTCAGCGCAGTCTCTTCGCCCAGCGGCAGGCTGTGGTAGAGGTCGGCGTAATACTGCTGCCATACGTCTTGGTACTTGGAGGCATGCAGGCCGCCAGACAAGGTGTCACTGAAGCTGTAATCGGCACCGACAAAATCGGCACGCTGGAACGCGGTCTGGCCGTAGGTGGTGCCCAGATTACCGTCCTGGTTGGTACTATTTTCAGCATTGCCGGAAGTGAAGTGACCGCCTTGCAAGGCCAGGCCGCTGATCTCGTTGCTGGTGACCAGGCCACCGGTAAAGTGCTGCGGCATCAGGTACAGATCGCTGTAACCGAACACAGGGCTATTGGGTTGCAGGTTGCCGACTTTCAGCTCGGTTTCGGAAACCCGCAGTTTGACTGCACCACCGGCCAGACCGTAGGCGTCTTCACCTTGGCAACTGCCGGTCAGATCGTCGCAATGATTGCTGCCCGGAAACACGTTAACCCCGCCCACACCGCCAGTGCCACCGGTACCCGCGCCGCCGGTCAGGCGCACCGCGCCATTGGCAAACGCGTCCACGCCGAAGCCCACGGTGCCCTGGGTAAAGCCCGAGGTGTAGGTGAGCATGGCGGCATGCCCCCACTCGTTGATCGCGCCTTGGTTGGTGTTGACGCCATCGTTAAAACCGTCGGCAGCATTAGCGGCGGCGTTATTGTTGTTTTTGAAGTTGCGATTGATCGCCACGTTGCGATTCAGCAGGTTCAGCTGGCTGTCTTCGATAAAGCCCTTCGACTGCCCCTGGCTGGAGTCGGCCAGGCCGCGCGCCAATTGCTCGACGGCTACTTCATCGGCGGCGTTCGCCAACTGCAGGGTAGCCACCGAGATGGCCAGCGCCATGGCGCTGCACGTCTTAATTTGCATGAGAGGTTGTTCCTTATTATTGATTTGGATACGGGCCGTTCACGGCCTCAGGCACTCAATTCGAGTAACCGCTGGGCCAGCGCCATAAACCCGGGAATAAAAACAGCCATGTCGCGGCCAAAATCCACCTGTACTGACGGTAAGCAGCCAAGCGCGTGCACCAACTCGCTAGCCTCCGAACGACCTAGCGCACAACCACGACACAGCTAAATAAGGGGCTACACAAAACCCCTCAGGAGCAAAAACGCACTCAGACCGCCGGCATGTTCTTAGTCACGCAGTGGATACCACCGCCGCCACCGGCGATCGGGTCGATATTCACCTGTACCACCACGCGCCCCGGATACAGCTTGGCCAGCAGGTCCTTGGCGAATTTGTCGGCGGCACTGTCGCCAAACTGCGGCACGATCACCGCGCCATTGATCGGCAGGTAGTTGATATAGCCGGGGGCGAAATCCGGGTTGTTCTGGGTGTAGACGTTACTGCGTTTTTTCAGGGGCGGCGGGAGGGTATGCACCACCAGCTTGTTGCCATCGGCATCGGTGGCGGCCTTGAGGATATTCAGGTGGGTGCGGGTCACCGCGTAGTCGTAGGACTTGGGGTCGTTATCGAGGTTGGCGATCACCACGCCTTTAGAGGCGAAGCGCGCATAGAAGTCGACGTGGGCATCGGTGATGTCCTTGCCCTTGATCCCCGGCAGCCAGATGATCTTGCGCAGTCCTAGGTTGGCTTTCAGCTCAGCCTCTATCTGCGCCTTGCTCATGCCCGGGTTGCGGTTGCTGTTGACCCAACAGCTCTCGGTTATGATCGCCGTGCCATGGCCATCCACCTCGATACCACCGCCCTCGCCGGTCAGCTGGCTAGCGATATAGGTGGCATAGGTTTCGTAGCTCAGCGCATCGGCAACCTGGGTGTCGTTGCTCGCCGTCTGCTTGCCACCCCAGCCGTTGAAGTTGAAGTCGACCAAGCCGCGACCGCCCTGACCGTCAACCACGAAGCAGCCGCCGTAGTCACGTACCCAGACATCGTCCAGTGGCATGGTGAGGAACTTGATATTGGTGGTGCCGCACTTGCTCTTGGCCAGCGCCAGCTGGTTGGCCCGGCACAGCACGGTCACCGGCTGGTACTTGGCAATGGTCTTGGCCAGTAGCGCGATGCAGTTGTTTACCGGGGTCGCCCAGTCATCCCAGACTGCCGCGCTGGCAGCGAACGCCAGGAAGATTCGCTCCTGCAGTTCGTTCTCGTCCGGCATGTGCCAGCTGTTGCCCAGCGCGGCGCGCACCTGCGGCGCGCTCAGGCCGATGCCCATGGAGGCGACGACGCCCAAACCTGCGGCGGCCGTCAATTGTTTGATGAAATCACGACGTGTAGACATGGTGCTGCACCCTCTCTTTTTTATGATGGATACCCGCCGGTCAACGCCCTTCGCAGCGTCCGGCAAGGCCCTCCATGGCGTGCTGCTCCTGCCCGCCACAGGCGGTTGCAACGCGTTGCTCTTGCTGCCGGCCGCAACGGCCTTGACTTCTGGTTTGGCGGCAACTCGCACCTGTTGTTATCTCCGTTGCGGCCGCACGCTACCGCCTGACCGCGCCGATGGCGCGGCAGTTGGCAACAAGGAACGGGCGACGGCTAACAGGCAGGCGGTAAAGCCTAGAGATCGGTCTTGAAGGTGCTCCAGGTGCGCATGCGTGCGCGCATGTCGCGCTGCGGAATGTCCTTGCCGGGAATCAGCCGCGCATAGGTGGCCTCATCGGCATAGATATCCGGGTTGTTGCGCATGTCTTCAGCCACCAACGGCCGGGCCTTGGCGCTGGACGTTGGATAACCGGTGGCATTGCTGATCGCCGCCATGTTCTCCGGACGCATGATGAAATTGATCAGCGCGTAGGCATATTCCGGATGCTGGGCATCGGCCGGGATGGCCATGGTGTCCATCCAGATGGTGCTGCCCTGCACCGGGATGCGGTAGCCAAAGGTCCGACCCGCTTTCGCCTCATCCGCCGTGCGCTGGGCCTGGGTCATGTCGCCGCTGTAGCCGAGCGACAGGCAGATTTCACCGTTGACCAGCTGGGTGACCGGCTGCGACTGGAACTTGCGCACATAGGGCTTGATGCTTTTCAGCAGCGCCAGCGCCTCAGCCAGGTCTTCCGCCTTGCCGCTGCGAGGCTCATGCCCGAGGTAGTTGAGCACCACTGCCAGCACTTCGTCCGGCGAGTCGATCATCGAGATGCCGCAGTCGGCGAACTTGGCGGCCAGCTCCGGCTTGAACAGCATGTCCAGGCTATTGACCGGGGCATTGGGCATGCGCTGCTCGATCATCTGGGTGTTATAGGTCAGGCCAATCGAGCCCCAGGTGTAGGGCACGGTGGCATGCCGCGAGTAGGGGTACTTGGTCTGCAGGTTGCGCAGGCCCCGCTCGATGTCATCTAGGTGTTCGAGTTTGGACGTGTCCAGCTTCTGCAACGCACCGGCACGCATCAGCCGTTCGGCCACGGTGTCACCCGGGAAGATCAGGTCATAACCGCTGCGCCCGGCCATCATCTTGGCCTCCAGCGTTTCGCTGCCTTCCATGACGTCGTAGATCACCCGGATGCCGGTCTCCTTGGTGAAGTTGTTTAGGGTCTCCGGTGCGAAATAGTCAGCCCAGTTGTAGAGGCGCAGAGTCTTTTCTTCGGCCCGGCCCCAGGCCTGGGCACAACCCAGGGCGAGGCTCAGCGAAGCGATCAGTAAGGCATTACCAGATTTCATCATCAGACTCCTTGGTGATTCCAGCGCACGTGGGTTTGCCGTCCGTCCAGGCCCAGCAGCGGGCCGTACATTTCCGGGCGACGATCTCGGTAGATGCCCCAGGTCTGGCGTTCTTCGCCCATCGCGGCCAGATCGAGCTCGCGTACCAGCACACCCGTGCTGTCGCGATCAGCCTCGGCGAGCAACTTGCCCTTGTGGTCGGTGATAAAAGACGAGCCGTAGAAGCTCATCTGCAAGGCTGGATCAGTGGTCGCCACCTCTCGGCCGACGCGATTGGCGGCGATCACCGGCATGATGTTGGCGGCAGCATGGCCACGCTGAGTTAGCTGCCAATGGTCGCGCGAGTCCAATGCCGCCGCGCCCGGTTCGGAGCCGATGGCGGTGGGAAACAGCAGCACCTCGGCGCCCTGCAAGGCCAGGCAGCGCGCAGTCTCGGGAAACCACTGGTCCCAGCAGATGGCCACGCCGATGCGACCGAAGGCGGTATCCCAGACGCGAAAGCCGCTGTCACCGGGGCTGAAGTATTCCTTCTCCTGGTAACCAATGGCGTTAGGAATATGGGTCTTGCGGTACACCCCAAGCAGACGGCCATCGGCATCAGCCACGCTCAGCGAGTTGAAGTAAGCGTTGCCGGCCTTCTCGAACCAGGACAGCGGCAGCACTACACCGAGCTCCTTGGCCAAGGCGGCGAAGCGCTTGAGCACGCGGCTCTGGCTGTATTCCTCGGCCAGCGCCAGGTGCTTGTGGTCCTGCTCGATGCAGAAGTACGGGGTGGCGAACAGCTCCTGCAAGAGGATCAGTTGCGCGCCCTTGGCGGCCGCCTCGCGCACCAGGCGCTCGGCCTGATCGAGGTTCTGCTCAAGGTTCCAGCTGCAGGCGAACTGGGTGGTGGCGACGGTCAGTTTGCTCATCACCTCACCCCTTCAACGGCAAGGCCGGCTGCTGCTGAGTGATGCAATGCACCCCGCCGCCGCCATGGGCCAGCTGGTTGATCTGCACCGGCACCACTTCGCGACCCGGGAATGCCAGGCGCAGGGTCGTCGCCGCTTCATCGTCGGCGGCAATACCGTAGGCCGGCATGATGATCGCACCGTTGCAGATGTAGAAGTTGGTGTAGGAGGCGCAGAACACCTCGGCCTCAGTGTCCACCGCATCGGTGGCCTCGAACAGCTCAAGCAGCTCGAACTTGCGGCCGCGGGCGTCGGTCGCCAGCTCGATGGCGCGACGGTTTTCGCGCACTACCTCGGCATACACCGAGCCCTGATCGCGGGTGGCGTCGACCAGCAGCGCGCCGGGCTTGGCGAAGGCACACACGCCATCGATATGGCCGTCGGTCATGTCACCCGTCACGTACTGCGGATCACCCGGCAGCCAGATGGTCTTCTTCACGCCAAGCAGGCGGGCGAAGATTTCTTCCATCTCGGCCTTGTTCATCCCCGGATTGCGGTTGGGGTTGAGCAGCACCGATTCGGTGGTGATCAGCGTGCCGTCGCCGTCGACATGAATGGCACCGCCTTCATTGCTCAATGATGTACCGAAGCAGTCCAGCCCCAGGCCGTTAAGAATGCGCCGGGCCAGACTCTCATCCAGATCATGCTCGGATTTGCCGCCCCAGGCATTGAAGCGCCAGCTAACCCCGGCCACCCCACGCTGCGGATGGCAGACAAAGCTCGGCCCGGAATCGCGGCACCAGCTGTCATTCACGGCCAGCTCAAGCAACTCGATGTTGGGCCCGCACAACTCACGTGCACGCAGCGCTGCCGATGGATCAACCACCATCTTTACCGGTTCGAAGCGAGCAATGGCGTTGGCCACCCGCGCGAAGTCCACCTGCACCTCGGCCAGGGTGACACCCCAGCCGGACTCCCAGAGCGCCTGATTGTGAGGCCAGACCATCCAAGTCGCGGCGTGCGGAACCCATTCGGCGGGCATGAACCAGGAATTTTCTGCGACTGCGCTATGCTGCATACAAGTGCCTTCAGTTAAGTCATTGTTATCACTGAAAACCGCGAATGCGGTGATGTCTTGCATGCTAGGCCTGTAAAAACGCCACAACAAACGATAGATTTTGCGCACATCAGATTAGACAGGCTTATCAATCATGCTTAAACATTGGCCGCCTCTAAACGCCCTGCGCGGCTTCGAAGCCGCCGCCCGCCTGGGCAGTTTCCATAAGGCGGCCGAGGAGCTGCACCTGACTCAGTCGGCGATCAGCCAACAGATTCGCAGCCTGGAGGGATTCCTCGAACAGCCGCTGTTCCACCGCAGTGGACGCAGCGTTAGCCTGACCGATGCCGGACATGACCTGCTCAGCACGACGCAATCGCTGTTGCAGCAATTGGCAGTGGGTATCCGTCGCCTGGAGCAATACCGCAAGCCCAACCAACTGGTGGTCAACACCACACCGGCCTTCGCCCGCCACTGGCTCGTGCCGCGCCTGGGTGAATTTCATCGCCTGCACCCGGAAATCGACCTGTGGCTGTTCACCAGTGATGAGGTGCCGGACATGGCCACTCAGACCATCGACCTTGCCGTGCGTGACGACCTCACTGCCCAGGCCGAGTGCAGCTTTCGCGTGCTGCTGGAAGACCGCCTCTATCCAGCGGCCCACCCCAGCCTGCTGGCGCAACAACCAGACGAGCGCTGCACCCTGCATGGCGAACGAGAGATGGATTGGAGCCACTGGGCCGTACAAGGCGGGCAGGATGTGGGCCAGCAGAGTCACGGGCTGAATTTTTCCGACCCCGGCCTGCTGCTGGATGCCGCCAGCCAAGGCTTGGGCATCGCCCTGGTCAGCCAGTTGCTGGCTGACCAGGCGCGGCGCAATGGTCTGCTGCAGCCCCTGGTGGAACAGACGGTGCGCGGTCCCAACTGGGCCTGGCTGGTGCACCGTGATAGCGAGAGCAGCGAGCTGACGCGCAGCTTTAGTGACTGGCTGACTCACAACTTGGTGGCAGCAAGGCTGACTACGCATCCTTTATAGAATATGGCACTCACAACGCGGTGAGGCGCCCATGCCTTTGTACCCAACGAACGACCTTTTTTGGCCGATTCTGTTGAAAAAGTCCCGCCGCGATTTTTGCCCATGAAAGAGCGTGAGCGACGTTGAAATCTGGTTCGCTCAGAAGGCGGAGCTGTATTGGTTTTACGTAGCAACGCCGAAATCGAGCGTATTTTGAGCTGCCGAAAAGTAGCTCTCTCAGAAACCGACTTTTTCAACAGAATCGGCCGACAGCTGCCTATCGTGCAGTTAGCTAGCAACCCGCCCAGCAACTGCCGCGGTCCTGCGGAAACCCAGACAAAGGGGTTGTCACACGCAACTACACAGGCTTGAACATGGCACGACTGTTCGACCTTCCCCCACAACTCTGTCGCAACACAACGATAAGCAGTTGGCGTGCGAAGCGAAGCGTGTAGAATCCCGCGCCCCAAAAATGCAGGAGACAACACGTTGGCTATTCACTACACCGCGTCCGCGGGAAATGTCGCATGTGGACGCACCGGCTCGAACCTGAGCAGCACCCAGGATGTCACTCAGGTTTCATGCAAGCTGTGCCTGCGCAGCGTTGAAAAAGGCACTGCCGAACCTGTCCGTAAAACCCCCAGTCTTGCTGAGCTTAGGGCCGCCGCAAAAGCGGCGAAGGCTGCTGCCGCAGCGGCTGAAATGGTAAAGCCAACCGCAACCCTGAAACCCCGAGCCGAATGGCAGCAACGCCTGGAGCAACTGCCAGGTAGAAACCGCATCCCGCGCGGGATGGCTCGGCAGGTATTTGTTTAAGCGCGGCGGGCCAATTTCTATTTGTCGCCAACTACTCGCACACCCCGTGGTGGCGTAAGCCCTTGCTGCGCCACCCTCAGGACATCTGTGCCAGCGTCTTGCGAAAGCGCAGCAGCGCGCCGGCAAAGAACAGCGCGCCGATGGCAATGATTGCCAGGAACTGCGGCCAAACAGTCGAAAACCCGGCGCCGCGATAGAGAATCGCCTGGGCCAAATCGACGAAGTGGGTGGTGGGCGCCACCAGCATGATCTGCTGCACCAGCTCGGGCATGCTCTCGCGCGGTGTGGTGCCGCCGGAAAGGATCTGCAGAGGGATCAGCACCAGAATGATCAACAGGCCCAATTGCGGCATCGAACGCGCGATGGTGCCGAAGAAAATGCCCATTGAGGTGGTCGCGAACAGGTGCAGCAGCGCGCCGCACAAGAACAGCGGCAGCGAGCCGGCAATCGGCACGTGCAGCCAGCCTTGCACCACCAGCAGCAGCGACAACGCAGTGGCCAGCAGCACCACCAAGCCCATCGACCAGACCTTGGCCAGCATGATCTCGGGTGGCGTCACCGGCATCACCAGCAGGTGTTCGATGGTGCCGTGTTCGCGTTCGCGAATCAGTGCCGCGCCCGTGAGAATGATCGACAGCATTGTGATCTGGTTGATCACCTCCATCACCGAGCCGAACCAGCTGCGCGTCAGGTTTGGGTTAAACGCGACGCGCACGGCCAATGCGGCCTGCTGCGGCAGATCGGCACGGTAGTTGCGCAAGAACGCGCTGACTTCCTCGGCACCGATCATTTGGATATAGCCCGCACCGGTGAAGGCCATGCTTACCTGTGTGGCATCGACGTTGAGCTGGATCGCGGGGCTATGCCCGGCAAGTACATCGCGCTGGAAACCCGGTGGGATATTGAGGGTGAAGGTGTACTGCCCGGAGTCCATGCCGTGATCCATTTCGCTCAGTTCGATACGTTGCGGCGTACGAAAAAACGGCGGCTGGAAAGCATCAATCAAGCGGGCCGAGAGCGGTGAGCGGTCTTCGTCGACCACTGCAATCGAGGCGTTGTGCAGGCTCTCCGGCATGCTGGTGGCGGCCGTGATGATGCCCAGGGTAAAGGCCCAGATAATCAGCAAGAGCAGCGCAGGGTCACGTTGCAGGCTGCGCAGTTCCTTGAGCCCCAGGTGGTAGATATTCGCCAGCTGTTCCATCTCAGGCCTCCTGCTTTTTCAGTAGGCTGGTGCACAGTGCCAGCAGGACGGGGATGGTAATCAGCAACGCCATGAAATAGCTGTACAGCTCAGTGAAACCCAGCGCTTTGGAGAACACCCCACGGCTGATGATGAGAAAGTGCGAGGTGGGATACACCTGGCCAACCAGCGCGCCAAAGCCTTCGAGTGATGCCACCGGGTAGATCAACCCGGAGAACTGGATGGCCGGAATCAGGGTGACGATGGCCGTGCCGAATACCGCAGCAATCTGGCTGCGAGTAAAGGTCGACATCAGCAAGCCCATGGCCGTGGCGCAGCTGATGTACAGCAGGCCACCGGTTAGCAAGGCCAGCAGGCTGCCCTTGAGCGGGACATCGAATACCCACACCGCCGCTATCACCAGCAGAACGAAATTGAGCATACCCAGGGCGATGTAAGGCAGTTGCTTGCCGAGCAGAAACTCCAGACGAGTGACCGGCGTGACATACAGGTTGATGATCGAGCCCAACTCCTTCTCACGCACCACGCCAAGTGCGGTAAGCATTGCCGGAATCAGCATCAGCAGCAGCGGAATCACCGCCGGCACCATGGCATTCAGGCTTTCCACATCCGGGTTGTAGCGGTAGCGCACTTCCAGGGTCGGCAGGCTGCTACGGGTTGACGCACCGTCCTTGCGGGCCAGCTCCTGCAAGTAGCCGGCATGCAGGCCCATCACATAGCCTTTGATGGTTTCGGCGCGCATTGGCATGGCGCCGTCGAGCCACATGCCGATCTGCGGTACGCCTCCCCTCTTGAGGTCACGGCCGAAGTTGGGCGGGATTTCCACCGCCAGGCTGATCTCGCCACTGCGCATGCGCCGGTCCAGTTCATCGTAGTCGCGCAGCGGCGCTTGCTCGATGAAGTACCGCGAGCCAGCCAGGTTGAGCGCGTAGGCCTGGCTGGTGGTGGTCTGGTCCCGGTCGAGCACCGCATAAGTCAGGTTCTCAACGTCCAGGCTGATGCCATAGCCGATGATAAACAGCAGCAGCAGACTACCAAGCAACGCCATGCTGCCGCGAATCGGGTCGCGGCGCAGTTCCAGGGCTTCCCGGCGGGTATAGCTGAACAGACGCAGCAGGCTGAAGCGCTTGCGTTTCAGCGTATTGGTCTGCGCTGCTGGAGCCGCCGCTTCTGGTGCGGGCTGTTGTGCTTTTTCGCCGACGGCATCCTGCAGATAGGCGATAAAAGTCGCCTCCAGGGTTGGCAGGCCACGCTTGGCCATCAGGGCCTTGGGCGTGTCGCTGTCTAGCACCTTGCCAGCGTGCATCAAGGAGATGCGGTCGCAACGCAGGGCTTCGTTCATAAAGTGGGTGGAGATAAATATCGTCACGCCGTCATTACGCGACAGGTCGAGCATCATCTGCCAGAACACATCACGGGCAATGGGATCGACGCCTGACGTCGGCTCATCAAGAATCAGAATTTCGGGCTTATGGATAACCGCTACAGCCAGTGAAAGACGCTGGCGAATACCCAGCGGCAGGCGCTCGGGTAGCTGCTCCATAACGTCGCCAAGGCTGAAACGCTCAGCCATGGCAGTCACCCGCCCTGCTATCTCCGTGGCCGGCACATGAAACAGCTGGGCGTGCAGCACCAGGTTCTGCCGCACACTCAGTTCGGCATACAGCGAGAATGACTGCGACATATAGCCGACCCGCTTGCGCGTGGCCATGTCGCTGGCATTGACCACCTGACCGAACAGCAGAGCTTGTCCTTCGCTGGCGGGCAACAAGCCGGTGAGCATCTTCATGGTGGTGGTTTTGCCGCAACCATTGGAGCCAAGAAAGCCGAAGATTTCCCCGCGTTCGATACGGAAGTCGACGTGGTCAACCGCGACAAAATCGCCGAAGCGCATGCTCAGATCGCGCGCCTCGATGGCAATTTCCTGTTCGCCAGCCGGGCGTGGCGGGATCACCAGTTGCTTATGGCCCTGGCGTTTGGCTTCCGGCATCAGGGCGATAAACGCCTCTTCCAGACTTGAGCATTGCGTGCGTTGCAGCAGCTCGGCCGGGCTGCCGGTGGCCAATACGGCGCCGTCATCGATGGCCAGCAAATGGTCGAAGCGCTCGGCCTCCTCCATGTACGCAGTGGCTACCAGCACACTCATCTGCGGGCGCTGCCGGCGAATACGCTCGATCAATTCCCAGAACTGGTTACGCGACAGCGGGTCGACGCCGGTTGTGGGCTCGTCGAGGATCAGCAAGTCAGGGTCGTGGATCAGCGCGCAACACAGCCCAAGTTTTTGCTTCATGCCGCCGGACAGTTTGCCCGCCGGCCGCTCACCAAACTCGCTGAGGCCCGTACTGCGCAGCAGTTCGGCAATACGGGATTTACGTTCGGCTTCGGCCTGGCCAAACAGGCGGGCAAAGAAGTCCAGGTTCTCGATCACCGAGAGCGTCGGATAGAGGTTTTTGCCCAGCCCCTGAGGCATATAGGCGATATGTGGGCACACCCGCCTGCGGTGATCGCGACTGGCCATATCGCCGCCGAGCACCTCGATCTGCCCGCTCTGGATTTTGCGTGCGCCGGCAATCAGCGCCAGCAGGCTGGATTTGCCAACACCATCCGGGCCGATCAAGCCAACCATGCACTGCGCGGGAATTTCCAGGCTGACGGCCTTGAGGGCGCAGGTTTTGCCGTACTGCAGGCTGACATCTTGCAGCCGCGCGACTGGCGCTGCAGGCGCGCTCACTGCGGAACCTTGATCGCCAGTTTTGCAGGCCACTCGGCCTGTGAGTCGAGGCGCAGATAAGCGACGCCGGGTACGCCGGTTTTCACTTGGGTGAGGTGGCGCTGCAACAGTTCTGGATCAATCCGCGCTTTAACCCGAAACATCAGCTTTTCGCGCTCGCTGGCGGTTTCCACAGTTTTCGGGGTGAACTGGGCGACGCTGGCCACATAGCTGACCTCGGCCGGAATGACATACTGCGGTACGGCATCAATCACCAGGCGAACTTCGGCCCCCAGCGCCACCCGGCCAGCCTGCTGCTCCGGCAAGAAAAAGGTCATGTAGACATCGCTCAGGTCGACCAGGTTAAGCACCTTGCCGCCCGCGCCGATTACCTCACCCGGCTCGGCGATGCGGTACTGCACACGCCCTGCGCGCGGGGCCTTAAGCTGACTGTCCTCGATATCGATCTGTAAGCGCTCGACGCTGGCTTGGGTTGCCTCTACTGCAGACTGCGCCTCAATCACCTGGGACTGTGCGGCGGCAATGCCCGCCTCAGCCGAAATAACCTGGGACTGTGCGGCCGCCAGAGCAGCTTGGGTGCTTTGCAACCGGGCAAGGTCGTCATCCAGTTGCTGCTGCGCCATGGCATTGCGTTTGACCAGAATCGCGCTGCGGGCGTGGCGCTTTTGCGCGGCAGACACTTCCGCCTGGCGCTGGCGCACGATGGCCTGCGCGGTGACTTTCTCACTCTCGCGCAGGCGAACCTGGGCACTGGCCGTCAGTTTGCTGTTCTGGGCTTGGCGCATTTGCGCCTGGGCTTGCAGCACTTGCGCCTGGAGCACCTGGGTGTCCATACGCGCAATCACTTGCCCGGCCTCGACGAACTCGCCCTCATCAACCTCGATACTGGCGATGCGCCCCGGTAGCTTGCTGGCCGCGTCAACGTCGGTGGCTTCAATCCGCCCGTTACCGCTGGCGAAGCCATCCCCCAGGCCCTCGGGGTGCAGTGTGTACCAGAGCAGGCCCGCGATAATGGCCACGACGGCAACGCTGGCGGCAGGAAAGATCCATTTTCGACTGACTGACATAATGACCTTGAGTCTCTAAACAAAGGAATTGGCTACAGCGGTACTCGGCGTCACACCGCGCGGGCTACTGCTGCTCGAAGCGGCTCAAGCGGCGCCGCAGGTGGCTGTTTTCGGCGCGCAGGTGCTCAACTTCATCAAGCAACTGCAACGCCAGGGCCACACCCGCCCATTCAAGTTGCAGTTCAACCTGTAAGCGCAACGCCCGCTTGGCGACGGACAGTGCATGGCCGCTAAACCGCCATTGCGCCGGTGTAGCACCACAGGGTTCGACGATGCCGTGCTCGACAATCTCCAGCAGCACCGCCTGCGGCAGCTCAGCGCACAGGCAGAACTCGTGAATATCTAATTGCAGGGTCTGGCTACTCATCACTGGCTCCACTGCGCGCGCGGATTGAAGGCGGCTTGCTCGGCCAGCTGTGCCCATAGCGCACGCACGGGCTCGTCGGTTTGAGCCGGGATGACGATCTTGAACAGCGTATACAGGTCACCCGGCTCGCCGGCTTTGTTGCGCAGCCCCTTGCCTTTAATCCGCAGCCGTTGCCCTGCTTGGGTGTTAGCGGGTATGCGCAGGTTGATTTTGCCGCTCAGTGTCGGCAGCGTAACTTGGCTGCCCAGCACGGCCTCCCAAGGCGCCAATGGCACGGTGAGGACCAGGTTGTGCCCCTCTACGTCGAACAGAGGGTGAGGCACAAAGTGAATGAGCAAATACAAATCGCCATGTGCGCCGCCACCTGCCCCCGGCGCGCCCTGCCCTTTGAGGCGAATGCGTTCGCCATTGCCGACCCCAGGCGGGATTCTCACATTCAAGGTCTTGCTGATCGCCGGCAGAGGCTGACCGTCAGCGCTGTATTGCGGAAGCTGGAAGGCAATGGTCTTGGTGTCATCGCTTAGGGTTTCTTCCAGCAGCAGCGGCAGCGCCATTTCAACGTCCTGGCCTCTGCGCGCGCGAGTGCGGCCGGCGTCCTGGAAACGGCCAGCGCCACCAAACAGCGACTCGAAAAACTCGGAATACTCACTGCCCGCGCGGCTCCCTTCGGAAAAGCTCGCATGGCCTTGCGGTTGCCAGCCCGGTGGCGGTTCGAAGGGGCGGCCTTGCTCGGCGTATTTGCGCAGTTCATCGTACTCGGCGCGTTTTTCCGCGCTTTTCAGCACCTCATAGGCTTCGGCGACATCCTTGAATTTATTTTCTGCGTCGGCTTCCTTGCTGACATCGGGGTGGTATTTGCGCGCCAGTTTGCGGTAAGCCGTTTTCACGGCTTTGTCGTCTGCTCCCGGCTCAAGCCCGAGCACCTTGTAGTAGTCCTTGAAGTCCATCGAGCCACCTTGGGTCGTCTACCGACACGTTGCTTGCAGCAGTAAACGCTGCTCAGGTGCGAGAGGTTTTGTCAGATATCAAGAGAGTTGGCATTGCCGGCTCTGGGGCCATGTCCGCTACCGCCGGACAGACCTGAGTACCGGCGGTGCCGGCGAGCATCTCTTCGATCTGTTCCAGCGAACCGATTACCGCACGCTGACCGGTAGCCAGGACGAAGGCCTGCGCGGCGGCGACCTTGGGGCCCATGGAGCCTGCGGCGAACGAGTGCTCACTCAGTTGTTGTGGCGTGACCTTGCCGAGGGCGCGTTGCGTGGGTTTGCCCCAGTCGAGGTAGATCGCCGCCACATCGGTGGCAATCACCAGCACATCGGCATGTAACTCACGCGCCAGCAGGCTGCTGCACAGGTCTTTATCGATCACCGCCTCCACGCCATGCAGAACGTTGCCCTCCCCCTTGCGCGCCACCGGGATACCCCCGCCGCCGGCCGCAATCACCAGCGCGCCCCGCTCCAACAACCAGCGGATCGCCTGTATGCCGAGCACGCGCAGCGGCTGAGGCGAGGCCACCACGCGGCGGAACAAAGCACCGTCCGCCGCCATGCTCCAGCCCCGTGCAGCAGCGACACGTAAGGATTCGGCCTGGGTGTAGACCGGCCCGATGGGTTTACTTGGGTGGCCAAAGGCCGGGTCCTGCAGATCCACTTCCACCCGGGTGATCAGCGTGGTGATCGCCCGCGTAGCAGGCAACAAGTTGGCCAGCTCCTGCTCAAGCAGGTAGCCGATCATGCCGTCGGTCTGCGCGCCGAGCACGTCCAGCGGGTAGGCTTCCACGTCAATGTAGGCCGCCGCTTGCAGGGCCAATAACCCCACCTGCGGGCCGTTGCCATGGGTCAGCACCAGGTCGTGGTTGGCGGCCACACGCGCCAGTTGCGCAGCGGCACGGCGAATGTTGGCTAACTGGTTTTCCGCTGTGGGCGGCTGATCACGTCGCAGCAAGGCATTACCGCCCAGGGCGACGACGACTTTCATGAGTGGACTCCTGGCAGCGTCATCCGAGGGTCGCTACCAGCACGGCTTTAATGGTGTGCATACGGTTCTCGGCCTGGGTGAAGACGATGGAGGCGTCGGACTCGAACACTTCGTCGGTGACTTCAATCTCGCTCAGGCCATATTTTTCGTGCACCTCGCGGCCCACCTCGGTTTCCAGATTGTGGAAGGCGGGCAGGCAGTGCATGAACTTGCAACGTGGCTTGCCAGTAGCCTGCATTAGCGCCGTGGTCACCTGATAAGGCATCAGTTTGTCGATGCGCTGCTGCCAAACCGCGTCGTCCTGGCCCATCGAGACCCACACGTCGGTGTAGAGAAAATCTGCGCCAACCACGGCCTTCAACGGGTCGCTTTCCAGGGTGATGCGTGCCCCGGTGCGGCTGGCCAGCTCGCGCATCTGCGCCACCAGTTCGGCGGGCGGTTGCAGGTCGGCAGGCGAGCAGATGCGCACATCCATACCCATTTGCGTGCCGCCCACCAGCAGCGAACTGCCCATGTTGAAACTGGCGTCGCCCAGGTAGCAGAAGCTCAATTCGTGCAGTGGCTTTTCGCCAAACTCCTGCATGGTCAGCAAGTCGGCGAGGATCTGTGTGGGGTGCATCTCATCGGTCAGGCCGTTCCACACCGGCACCTTGGCGTAAAGCGCCAGCTCCTCAACCACGCTCTGGTGAAAGCCGCGGTACTCGATGCCGTCGTAGTAGCGCCCCAAAACGCGGGCGGTGTCCTTCAGCGATTCCTTGTGGCCCAGCTGCGAGCTGCCGGCATCCAGATAGGTCACGTGCCCGCCTTGGTCGTGCACCGACACTTCGAAGGCGCAGCGGGTGCGCGTCGAAGGTTTCTCGAAAATCAGCACGATGTTTTTACCCGTAAGGCGCGGCTGTTCGTTGCCCACGGCTTTCGAGCGTTTGAGTTCGGCGGCCAGGTCGAGCAGGTAGCGCACCTCATCGGGGGCGAAATCCTTTAACGCCAGCAGGCTACGGTTGTGCAGGTTAAAGCTCATGGGCTGCTCTCATAGGGGATAGAGGTCAAAGCACGTCACGCTCAATCGGGCAACTCATGCAATGGCTACCACCGCGACCGCGGCCCAACTCCGAGCCGGGAATGGTGATCACCTCAACACCAGCTTTGCGCAACAGCGTGTTGGTGTGGGTATTGCGGGCGTAGCCCATGACCACGCCCGGAGCCAGCGCCAGCAGGTTGTTGCCGTCGTCCCACTGTTCGCGCTCGGACTGCCAGGCATCGCCGCCGGTGGCCACCGAACGCAGCTTGGCCAGGCCCAGTGCTGCGGCCACGCCCTCGAGGAAGGGTTGGCTTTCGCTGCGCACGTCCAAGCTGCCTTCGCGCTCGCCGGGGCGCAGGCTGTGCACGCGGATCGCGTCGACCATTTCAGGGAAGCAGGTCACCAGGTCCACGTCGCAGAAGGTGAATACCGTGTCCAGGTGCATCGCACCGCGCGACTTGGGAATCTGCGCGGCCAACACGTGGGTGGCTGCGCCCTGGGCAAACAAGGCTCGGGCCAGTTGGCTGACGGCTTGCGGTGAGGTCCGCTCGCCCATGCCGATCAGCACCACGCCATTGCCCAGCGACATCACATCGCCGCCTTCCAGGGTCGCACCGCCATGATCGACATCGGGGTCGCCCCACCAGATTTTCGTCTTGCCAGCGAACAGCGGATGGAAGCGATAGACCGCGGCAGTCAGCAGCGTTTCCTGACGCCGAGCCGGCCAGTACATGGGGCACAGCACCACGCCATCACCGATCCAGCAGCTACTGTCGCGGCTGAATAAAGTGTTGGGCAGCGGCGGCAGAAGGAAGTCGTGCGCCGTGGCATAGCGGGCCAGCAGCCCTTCTGGTTCAAACGGCAACTCGGCACGCGCCAACCCGCCGATCAGGTGTTCAGCCAGGCGCATGGGTGGCAGTGCTTCTAGCCAGGGTCTTAGTTGCTGGGCCAACTCGCTATCGACAGTGCCCTGGGCGAGCTTGCGGTCCAACAGCCAGGTGCGGGCCTCTGGGTTGGCCATGCTGGTAGCCAGCAGGTCATGCAGTTCCAGAACCTCAACATCGCGGCTGAGCATGGCATTGGTGAAGGCATCGTGATCATTGCGCGCCTGCTCTACCCAGAGCACGTCGTCGAACAATAAATCGCGGCAATTGGCCGGCGTCAGGCGCTGCTGCGCCAGCCCTGGGCGGCACACCAGTACACGGCGCAGGCGGCCAATTTCAGAGTGCAAACCTTGGGTCGTCATGACATTGAATTCCTGTTCACAAATGCGCAGATGCAAAATGCAGAGCGCTTACAGCCCGAGTCGGCCCATGATCAGCAGCGTCGCCGCTACACCGGCCAGCACCACCAGAGCGGCCAGAATCGCCCACTCCCAAGGGGTAAACATGCGTTCCTGACGCTGGCGCTTGGCCCAGGCATAGAGCACCACGCCCGGTACATAAAGCAGGGCGCTCAGCAGCAGATACTTGAAGCCGGCGGCGTACAGCAGCCATACGCAGTAGGCCGTGGCCAACGCAGCGATGGGCACATCAGCACGCTGGATGGCTGCTTTGACGCCCTCGCCGCGCCAGGCCAGCAACAGGCCGTAGGCCGCGCTGAACAGGTAGGGCAGCAGAATCATCGCCTTGGATAGCGAGATCAACGCCAGATAAGACGCCTTGGAGAACAGCGTCAGAATCAGAAACAGCTGCACCATGCCGTTGGTGAGCCACAGCGCATTGGCTGGCACATGCTTGTCGTTGGTCTGCCCCAGCCACTTCGGCATCACACCACCGCCTGCAGGGCTGAACAGGGATTCCGCCGCCAGTAGCATCCAGGCCAGGAAGCCGCCGCCCACCGAGACAATCAGGCCGACGTAGATCAGCACCGCGCCCCAGGTGCCAACAGCGTTTTCCAGCACGCCGGCCATCGACGGGTTTTTCAGGCCGGCCAGGGTCGGCTGGCTGAATACTCCAAGCGACAGCAGCGATACCGACATCAATAGCAGCAGGCAGATCAGAAAGCCGATGACCGTGGCGCGGCCCACGTCTTCACGCTTGCGCGCCCGAGCCGAATACACACTGGCACCTTCAATGCCGATAAACACCCAGACCGTTACCAGCATGGTGCTCTTGACCTGATCAAGTACCGAGCCGAGGCTGGCATCGCCCCAGAAATTCAGGCTGAAGGTTTCCACCTTAAAGGCCATTGCTACCAGCGCGATAAACAGCAGCAGCGGCACGATCTTGGCTAGCGTGACCACCGCATTCAGTACCGCAGCGCCTTGAATACCGCGCAGCACCAACAGGTGGATGACCCATAGCACGATGGAAGCACCCGCGATGGCGGCCGGCGAGTTGCCACTGCCGAACACCGGAAAGAAGAAGCCCAGCGCACCGAACGCCGCCACCAGATAACCGACATTGCCGATCCAGGCGCTGACCCAGTAACCCCAGGCGGAGTTGAAGCCAACGTACTCTCCCGACAACGCGCGGGCATAGGCGTAAACGCCGTTGTCGAGTTCGGGTTTGCGCAGCGAGAGCATCTGGTAGACCCGCACCAACAGCAACATGCCGATACCAGTTATGGTCCAGCCAATCAAAATGGCCCCAGCACCCGCGCCGGCTGCCATGTTCTGCGGCAGGCCGAAGATACCGCTGCCGATGATTGAGCCGACCACCAGGGCCACAAGCAGACTCAGCCCCAGCTTTGGCGGAACTTGAGTGGTTGCCTTGGTGGTTGTTTCAGAAGCTGTTAACGCTGCTACAGGCAACGTATGGGGGCTGTTCATATCGCCCCGTCCACTTTAGCGTGCACATGGCACAGCGCTTTGACCTTAGCCTGCAGGCTGCTGGCAATGGCCTGTGCCTCAGCCGGGGTGGTGCCATCTTGTAAATGCAGGGTGATGTTCCCGCTGGCACTCGGCTCGCCAGATACGCTAATGGGCTCGCAAACGATACTGAGCGCGGGTTCGTCGGGTTTGTGCGCGCTGGGTGCGAGTTCCTTGACGATGTAGCGATAAACGTCGGAGAGAGGCTGGGTCATAGCAAGTACCTTTGCAGAGGATTACCAGCCATGGCGTACAGCCGTGAGCTGGCTTTTACTTCTCCCAGTCTGCGCGCGCGCCCCAGCGTCGTCTGTTCGACAGCGCACGCAATAACTGCTGTGCTGTGTGATGGCCGAATTTAGGTGTTTGACTGCAGCGTATGGGTGTAGGCAATCACAACGCAGAGCTTCTGGTTGAGGCTTGCTGCTCAGCAATGTCCTTCGCCATGCGGCATTGCACCGAGACGACTAGCGTTTTTCTATGGCTAGATACTCGCTAGTAACGCCAGTTAAAAAGAGAAAGAATGTGGTCGTATTAATGGCGGAACAGGCCGAGGGTTAGCCATGCAATTCATAGCGACGAACGAAGCCCGGCCGTCGCTCAGGGTCAGAAGCGGTAACGGAGGTAACCAATCTCCGGGTCGATCCAGCGCTGTTGCTCTACTTGGTCACTCGCAATGCTTCGAGCACCAGAGCGAAGGCCGGTGAGGGTTGTCTGCGACTGGGATAGTAAAGGTGATAGCCGGAAAATGGCTCGCACCAGTCCTCCAGCACACGAATCAGCCGGCCCTCTTCAAGGTGCGGAGCGAACTCATCTTCGGGTAGATAGGCAATTCCCAGACCACCGACAGCGGCGTCCGCGATATGGGTCGTCGTGTTGAATACCAACGGCCCTTCGACCCTCACCTTCAGTTTTTTGCCTTTGCGCTCAAACTCCCAGGCATCCACCCCACCGTAGGTAGGAAAGCGAATATCGATGCACCGATGCGCCGCTAAATCGTGCGGATGCCTGGGCATGGGGTGCTCGGCAAAGTAGCTGGGTGCAGCCACTGCGGCCATGCGCAGGTCGCCGCCGATGGGCAGCGCAATCATGTCCTGCGCCACCGTGGCGCCGAAGCGCACACCAGCATCGAAACGCTCAGCCACGATGTCACAGAAGCCATAGTTGATATTGAATTCGAGCTTGATATCCGGATAGGCCGCCAGGACGGGGATCAGCTTGGGCAGCAAGGTCGTCTTGATGATGTTGTCGCCACAGGTGATACGCACCGTGCCTGCCGGCTTGTCGCGCAGCTCGGTCAGGGCATCCAGCTCGGCTTCGATCTCATCGAAACGATGGCCGATGGCCTCCATCAGTCTTTCACCGGCCACCGTCAGTGAAACGCTGCGGGTGGTACGTGTGAGGAGGCGGATCTGCAGCCTTGCCTCCAGTCCGGACACCACCTGACTGACTGCCGACTGGGTAACGCCTAAGTGTGCTGCTGCGCGCGTAAAGCTGCCTTCGCGAGCCACTGTCACAAAGGCCTGTAGATCGTTGAAGTTATGTCGAGGCATGCGCCCATCCTCTGATTGAGTAGCAGAGGTTATAGCGGCTTTAAGCATTCATTAGCTAATCAAAGCCTAATTTTTTCACGACAATGCCTTCCACCCATTTGCGTCTTCTCCCGCGAGTGGGGCCAAACAAGCGCCAGAGCCAACTCCGCGATTGATCTTCAACCCATGAAGAGGACCATCCCCATGAACAGACTTTTTGTAGCGCTAGGCCTTCTGCTCAGCTCGATCACAGCTCTAGGAGCCGATATGTCCAACGGTGCTGACAATTTCTTCAAGAGCGACAAGGTGACCATGGAAAAGGTCAGCTTCAACAACCAGTACCACATAAAGGTGGTGGGCAATCTGTTCATCCCCAAGAGCGTAGGTAAGTCCATACGCAGCCCGGCAATCATCGTTGGCCATCCCATGGGCGCGGTTAAGGAGCAGAGTTCCAACCTGTATGCCCAGAAACTGGCGGAGCAAGGCTTCGTGACCCTGGCATTGGACTTGACGTTCTGGGGTGAGAGCGAGGGCTCCCCGCGCAACGCCGTTCTCCCCGATATGTACGCGGAAGATTTCAGTGCGGCTGTCGACTATTTAGGCACCCAGGCGTTTGTGGATCGCCAGCGCATCGGTGTGCTGGGTATCTGTGGCAGCGGCAGCTTCGTAATCAGTGCAGCCAAGATCGACCCGCGTATGAAGGCGATTGCAACGGTCAGCATGTATGACATGGGGGCCGCCAACCGCAACGGCCTCAAACATTCGCAAACCCTGGAGCAGCGCAAGCAGGCAATTGCCGCCGCAGCCGAGCAGCGCTACGTGGAGTTCACGGGCGGAAAGACGCAATACACCAGCGGCACGGTGCATGAGCTGACAGATGACACCCACCCGATTCAGCGTGAGTTCTTCGATTTCTATCGCACCGCGCGAGGCGAGTTCACTCCGGCGGGCTCTAGCCCGGAGCTGACCACCCACCCGACGCTGACCAGCAATATCAAGTTCATGAACTTCTATCCATTTTCGGACATCGAGACGATCTCTCCGCGTCCGATGCTCTTTATCGCAGGCGAGAACGCTCACTCACTTGAGTTCAGTGAAGAGGCCTTCCGCTTGGCGGGTGAACCCAAGGAGCTATTCATCGTCCCTAACGCCGGGCACGTCGACCTGTATGACCGGGTGCAACTGATTCCTTTCGACAAACTTACCCAGTTCTTCAAGAACAGCCTGAAGTGATCCGCAGGCAGACATCATGACGACCCAACTTGCCGCCCAGCCAAGCGCCATAGCAACTGACCAGCCGCTGCCCCGCCCCAGTCATTGGGGTGGGGTCTTCGCGATGACGCTCTGTGTCTTTGCCCTGATCGCCTCGGAGTTCATGCCCGTCAGTCTGCTCACGCCCCTGGCAACGGACCTTCAGGTCAGCGAAGGCACTGCAGGACAGGGTATCGCCATATCTGGGGCGTTCGCCGTGTTGACCAGTCTGTCGATAACCAGGCTGGTCGGAGGCATGGATCGCAAGATGCTCCTGCTTATCCTGACAGTCCTGATGGCGATCTCCGGTGCCGTTGTAGCGCTTGCGCCGAGCTTCACCCTCTACATGGTAGGGCGAGCATTGTTAGGCGTGGTCATCGGCGGTTTCTGGTCAATGTCGGCGGCCACGGCCATGCGCCTGGTGCCCGATGATCAAGTGCCCAAGGCGCTGGCCATCTTCAACGGTGGCAATGCCCTGGCCACGGTGATCGCGGCGCCACTGGGCAGCTACCTGGGCTCAGTAATCGGTTGGCGGGGAACGTTCTTCTGCCTGGTGCCGGTGGCGCTCGTTGCACTGGCCTGGCAGTGGTTCAGTCTGCCGAGCATGAAGCCCTCGGTGCGGAACAGTCCTGCCCCCTGTGTGTTCAGGCTGCTCAGGACTCGTTCGGTGGCGTTCGGCATGGCGGCTTGCGGCGCCTTCTTCATGGGGCAGTTTGCTCTGTTCACCTACCTGCGGCCCTTCCTCGAAATGGTGACCCTGGTTGATGCCACCACCCTGTCATTGATCCTACTTTTTATGGGTCTAGCCGGTTTGAGTGGAACCCTGCTGATCGGCGCACGCCTGGAAAAGGACCTGTATCGCACGTTGACTGCTATTCCAGTGCTCATGGTGGTCATTGCTCTCGCGTTGATCCCCACCGGAGGCTGGGTCGTTCCAGTGGCGATATTGCTGGGCTTGTGGGGGCTGATGGCTACGGCAGCGCCTGTTGGCTGGTGGAGCTGGATTGCACAAGCGATGCCCGATGATGCCGAGGCAGGTGGCGGGCTGATGGTAGCTGTGGTGCAGTTTGCTATTGCTTCGGGCTCAACACTGGGCGGCTGGTTGTTCGACCACAGCGGCTACCAGAGCACCTTTACTGCAAGTGCAGCCATTCTGCTACTTGGCGCTGCTCTTACCGTTCTGGCCATGCGTTCGCAGGCGGTTCAACAATCTGGAGGACGGCGTCTTCAAGATGAATAACGTCAGCCAACACTTCTGCCTCTCGGGCGTTCGGTTATGCCTGCTGTTAATCCTCAGTGAATGCACATTCGCGGAGACAAATTTGAAGGAGGATCGTATGTGGATGACCATTGGGGCACAGCGCTTCGCAATCACCCTCGACGATAGCGAGACTTCACGGGCACTTGAACAACTATTATCCCTGACCCTGGACATGAGCGAACTCAACGCCAACGAGAAATATGCAAGCCTGCCGCAACGGCTGCCAACCCGCGCAGTAAGGCCCGGCACGATCCGCAATGGTGATCTGATGCTGTACGGCACGGATACGTTGGTGATTTTCTATCAGACGTTCGAGTCAACCTACTCCTACACCCGGATTGGTCGTGTCGATAGCCCCGATGAGCTAGCTGAAGCGTTAGGCCGGGGCGATGTGACTATTCACTTTTCTGTGAACTAGGAGCGGCGCAAAGCAAGCACAGTGAATGTCTACTTTTGGCCGCTTTCAGCCATTCACGACTTGCTAAAAACGAGTAAGAACTGCGTGTCGTTAATTACCGAAGAACTCAAAGCCACAAGCGGACGTGGCATAGCGTAGGCTGATAAAATCACCTGATACTTCTTTACCGGCATCTTCAATGCAGCAAACTATTCCCCTTTCCCGCCGTTTTTCCTGTGCCCCCATGATGGATTGGACTGACCGTCACTGCCGCTTTTTCCTACGCCAGTTGTCCAAGCACGCCTTGCTGTATACCGAGATGGTCACCACAGGGGCGATCCTGCACGGAGATACCTCACGCTTTCTGCGCCACAGTGTGGCGGAGTACCCGCTGGCTCTGCAGCTGGGCGGCAGCGTAGCGGCAGATCTGGCAGCCTGCGCCAAGCTGGGTGAGGCTGTCGGCTACAGCGAAATCAATCTGAACGTCGGCTGCCCCAGCGACCGCGTGCAGAACAACATGATCGGCGCCTGCCTGATGGGCCATCCACAACTGGTCGCCGACTGCGTGAAAGCCATGCAGGACGCGGTGGATATCCCGGTAACGGTAAAGCACCGCATTGGCATCAACGGCCGCGACAGCTATGCCGAGCTGTGCGATTTCGTCGGCACCGTGCGTGATGCCGGCTGTCGCAGTTTTACTGTGCATGCGCGGATCGCCATCCTGGAGGGCCTCTCGCCCAAGGAGAACCGCGAAGTGCCGCCGCTACGCTACGAGGTGGCGGCGCAGCTCAAGCAGGACTTCCCCGAGCTGGAAATCATCCTCAATGGCGGCATCAAGACCCTTGAGGATTGCCAGCAGCACCTGCAAACCTTCGATGGCGTCATGCTGGGTCGCGAGGCGTACCACAACCCTTACCTGCTGGCCCAAGTGGACCAGCAGCTGTTTGGCTCAACGAGCGCAGTGCTGAGCCGTTTCGAGGCCATGCAGAGCATGCGTGGCTATATCGCCGCGCACCTGGCCGAAGGTGGCAGCATGCACCACATCACCCGCCATATGCTCGGCCTGGGGCAGGGCTTTAATGGCGCGCGGCGCTTTCGCCAGCTGCTCTCTGTGGACATTCACAAGACCAACGAACCACTGGCGCTGTTCGATCAAGCGGCGCAATTGCTGCAAGGCCGCTGACTCGGGTAAGGTCGGTGCATCTGCAACGACAAGGCTGTGTCATGACCTCCAAGCTGGATCAACTCAAGCAGTTCACCACCGTGGTCGCCGATACCGGCGACCTCGACGCCATCGCCCGCCTGAAGCCGGTTGATGCCACCACCAACCCTTCCCTGCTGCTTAAAGCTGCTGCCATGCCTGGTTACAGCGCACTGCTGAAAAGCGCAGTGACTGCCGGAAAAGGCGATCTAGGACTGGCCTGTGACCATTTTGGCGTCGCTGTGGGCGGTGAAATCCTCAAGATCATCCCGGGCCGTATCTCTACCGAGGTGGATGCCCGGCTGTCCTTCGATACCCAGGCCACACTGCAGCGTGCCGAGCGCTTGATTGGCCTGTACGAAGAAGCCGGTATTGGACGTGAACGCGTACTGATCAAAATCGCCTCGACCTGGGAAGGTATCCGCGCCGCCGAGCAGCTGGAAAAGGCTGGTATTCAGTGCAACCTGACGCTGCTGTTCTCTTTCGCCCAAGCTCAGGCCTGTGCCGATGCCGGTGTGTACCTGATTTCGCCCTTCGTCGGGCGTATCTACGACTGGTACAAGAAGGCCGAAGGCCGTGATTTTGTCGGCGCAGAAGACCCCGGCGTGCAGTCGGTTACGCGCATCTACAACTACTACAAAGCCAACGCCTACCAGACCGTGGTGATGGGCGCGAGCTTCCGCAATATCGGCCAGATCGAACAACTGGCTGGCTGTGATCGCCTGACCATCAGCCCCGAGCTGCTGCAGCAACTGGCCGATGATCAGCAACCACTGGTGCGTGTGCTCAGCCCTGGCAAAGCTGCCGAAGCCAAGCAGAGCCTGAGCGAAAGCCAATTCCGCTGGGCGATGAATGAAGACGCCATGGGCACAGAAAAGCTGGCCGAAGGCATTCGTCTGTTTGCCCGCGACCAGGAAAAGCTGGAAAAACTGCTCACCGCTCAAGCCTGAATGGCCTGAACGCAAACGGGGCACTCAATGAGCGCCCCGTTTGTTTAGCCACTCGAATCAATGATGCTCGAGGGCATTGACCAGGTCATGGAAGGCTTCGCGGTTGGACTCATTCAACCCCATGAGAATCCGATGGGCTTCCAGCACCTTGGCACGCACCAGCTCTTCTGACTGATCCTGAGACGGCAGGTCGTCCAGACAATCCGGGCACGGCACCGGCGTATCGACAATATTGAAAACCTGATCAAACCCCATCGACTGCAGCAGGCGTGTGATATCGGCGTGCGTCGTTACCACTGTTGGCAACAGGCCAATTTTCTGCCGCGAGAGTATCGACAACTTGGCCAACAGCCCGAGGGTCGTGCTGTCGATACTGCGAGTTTCGGTGAGATCAATCACGATGGCTGAGAAATTCAGCGCCGTGAAAATTTTCTCAATGGTTGCATCCAGTGCCGAACACAGCGTCAGGCGCACTTCACCGACAAACTTCAGGATGAAGGTACCGTTTTGTTCGGCAAACTGGATTCGACCGGGGCTTATCCCAGGGTTCATGCAAGGTTCCTGCTTAACACCAGCAAGGCGATATCATCCGGCATATCCCCCAGATTGGCCAGCCCAAAAGCCTTGCGCAAGCCATCCAGGGTGCCGCCCGCAGAACTGATCAGCTGCGGCAACAGGGTTTCCTTGTCTTTCAAAGTATCGCCCGGCAGCAGATCGAGGATGCCGTCGGAGAGCAGCGTCAAGCTGAAGGCCTCCGGCAGTTCAAGTTCCAGATCGTTGTATTCGGCCTCGACAAACAGCCCAACCGGCAGGCCGCGCCCTTCCAGGTAACGCGCCTGGCCGTCGCTGTAGAGCACCGGCAGCGGTAAATGGCCGCCAATGCTGTAGGTCAGACGGTTGTTGACCTGGTCGATCACACCGCCAAGCATGGTCACGTGCTTGCCCAGCTTGCAGTTGAGCAGACCACGGTTGATATGACCGAGCACTTCAGAGGGCTTGAAATCCGGCAGGTTGCCGCCGCGCCGCGACTCATAGAGCAGGCGTGTGGTCATAAACTTCAACAGCACGGTGATAAATGCCGAAGACGCGCCGTGCCCAGAAACATCGGCCAGATAAAAAGCGATACGGCTGTCATCGACGCGGAAATAGTCGACAAAGTCGCCCGACAGGTACAGCGACGGAATGATCTGATGCGCGAAGCTCAAGCCATCGGCCTGCCACGGCGTCACCGGCAGCATGTTCATCTGCACCTGGCGACCGGCGTTCTGATCCTCCTGCAGCAGGTGCAGACTGGCTTGCAGTTCGCGGTTGGCGGTTTCCAGCTCGTCGCGGTAGCGCTGGTTTTCCAGGCGCAGGTTGGCGCGGTCCAGCGCACGACGCACTGAATGCTCAAGCACAGCGAGATCCGCCAGCGGCTTAATCAGGTAATCCGCGGCGCCCAGACGCAGGGCCTCTACGGCATCGCTCATCACGCCTGCACCGGACACCACGATCACCGGGGTTTCAACCTGCAGGGCGTTGATGCGGCGGATCAGTTCAAGACCGTCGACTTGCGGCATGCGCAGATCGCAGATCACCAGATCCGGCGACTCGGCATGAAAGACTTCCAGCCCCTGCAAGCCATTAGCGGCCTGCAGCACATGAAAACCACTGTCTTCCAAGTAGGCTGCGAGGCTCGCACGCACTACGTCGTCGTCATCGATAATCAGCAGCGTGGCACTGGTTTTGTGCATGAGGTATCCAGGCAAACTGCGCCGGGTATGGGTTGGGTTTAGTGCGTGAGGGCCGGAGCTTACACGCGCGAACTCGGCTTGCTTTAAGGCGCAGACGGTACTCCCATCCGTTATGCGATTCAAGCGTACGCCGGTCGTCGCAACACGACTTTACACCTCAAATCGGCCAAGGTTATAAGAGCTGCAGGACAACCCCCATAACAAGAGGAAAAAGCCCCATGAGCCAGAATGATCGTGCCTACAGTGAGAAACGCGATTACATCCGCATGCGGCTAGAAGCACCTGTGACCCTGCACCACGATGGCAAGGAGATTCCTGCGCTGTGCCTCGACCTTTCCAGCACCGGCATGCAGCTGGAGGCCGAAAGCGCAGTGAAGACGGGCGACAAAGTGCGTGTACACATCGCGTCGGAGCATAACGAACTGCGCGGCCTGGACGCGCAAGCCGAAGTGATGCGCGTCAGCACCCTGGAAGATGGCCGCCAGGCATTAGGCTTGGCGATTATTTCAATGAACTGACACGTTCAAACAACAAAAAGGCGGCCCTCAGTGGCCGCCTTTTTGTTGTTTGCCATTCATGCTTGGGCGTTGCAGAGAGCGCTGAGCAATAAGGAACGGCTTCAGGCCGTTTGCATGGACATCAGCGACTCAGAAGTCGTCCTCGACCTCGCCATCGCGCACTTTGAATTCGCGATTCTGCAGATAGGCATTACGAATAAAGATGTACTTGTCGCCGCTGACCATACGCTCGGCTTTTAGCAAGTTGGCCCGCAGGCTCACGGCTTCAACCCCAGTCACCACATTGCGGGTCGGGACGTGGTCGATGTGCATCGGCGCAGTCAACATCGAATCAGGAACACGGCCAAACGTATCACGCACGGTGCTTGGCCCAAGTAGCGGCAGCACCACGTAAGGGCCGCTGCCCAGCCCCCAAGCGCCTAGCGTTTGACCGAAGTCCTCATCACTACGCTGCAGCCCCATCGGGGTCGCCACGTCGAAGAAACCCAGCAAGCCGAAGGTGGTATTGAAGATCAAGCGACCGCTGTCCACGCCGGCGTTATGCAACTTTCCCTGCAACAGATTGTTAGCCAGATTGCGCAGATCCCCGATATTGCGGAAGACATTACTGACACCGTCTTCAACAAGTTGCGGCGCCACAGCCTGATATCCCTGGGCCAATGGTTTGAGGGTATAGGCATCAACGTTGTCGTTGACCTTGAACATAAAGCGGTTGTAGCCCTGCCAAGGGTCTTCTTCGTTGGCTTGCGCCAGTGCAGGCAGCAAGAGCACGCCGGTACAGGCAATCAAAAGGCTCAGTCGTTCAATCCAACTCGCACCGGTTACACGCATCACAGTCGCTCCTTGAAAATGCTTAGGCGGCCGCAGGCCGTCAAATCAGGCCGAGCAGTATAAGGCGGCAGCCCACTAAATAGGCAGCATAGCGGACGATCAAATAGCTGAAAATCTTACTGGCTGTTGCCATACAACTCAGCATTCAGCGACAACACGCAAAGAAATAAAGCCTTCATCTGCTTGTAACCTGGGACCGTTAACCTGGACTAGACCATTTTCAAGGACGGCCCATGCAAACGCCCACCACCTCGCCCGCCTTCAATGCCATTCTGTTTAGCCTGTCCGGCTGCCTGGTGGACTTTGGCGCTCGCACGGCCCCTCTCACCTTGCAACGCCTGTACCCGACCGCGGTAAACCTGTCGAACCTGCCAAACGCTCTGGGTCGCGAACCGGAGCCAGCAGAGTGGCTGACATACCAGCAAGCACTGTGCGAGACCGCACGCGCACAGGCTGAAGCCACAGCATCTGCCCTGCCCTTGCTTGAACAGCTGCGCCAGCAAGCGGTGCCCTGTGCCTGGTTAGATGAACTGCCGCGCGATGCCAGCATTAGCCTGGCGGGTGCACTCCCAGAATGGCTTCCAGGTTTCCCGCCCCACCGCCATCGCCCATGGCCAGCTCCAGATGCCATCTGGCTCAGCCTGATGGCCATGCACGTTGATCAGGTTGAAGGCTGCGTACTGGTCAGTGGTGAACCGCGCCTGCTGCAAGCTGCGCTAAGTGCCGGCATCTGGACCATAGGTTTGGCCATCAGTGGCCCATTGTGTGGCCTGGCACTGGCTGACTGGCAAAGCCTGCCAATGGGCGAGCGCGATCGCCTGCGCAGCCAAGCCACCCTGAGTCTTTACCGCCTTGGCGTGCACTCGGTCATTGATCAACTCAGTGACCTACACACCTGCCTGGCGGACCTCAGCCTACGTCGGCACAAAGGTGAAAAACCTTGAAACAGCGCGCTAGGCCTGTATTGCCCGGCGCTTGATCCAAAGCAAGCAAAGCCCTCCAGCTTGGATTAACCTGAAGACATGCCGAACCTTTCGCCCCCGCGCAAGGTCAGTCAATCAGTTGATCATCAAAGGGAGAACCTCATGCCTGCAAGCCGCCTGCAGCAACAACTGCAAGACCTGCGCGACCAACTGGCCGAGCAACCACCACTGACTGAAAAAGAACGTGCTGAACTGTTTGTACTGACTCAGGAAATTGAACTGCAGTTGGCCCGCCAGGCTGCAGCTGCCCCTGACGCAACCCTGATCGACGGAGTAAACCTCGCAGTGGAGCGTTTCGAAGCCAGCCACCCGACCCTCGCCGGCACCCTGCGTAATATCGTGCAGAGCCTGGCCAATATGGGTATTTGAACGCATGCAGCATTAACGAAAACCTCAGCACTTAGCTGGGGTTTTGCATTACTGGCGCACCAAACGCTGATTATCTGGGCTGATCGGCCCGCTGCTGCGATAGGGATTGATATCCAACCCGCCACGGCGCACATAACGCGCATACACCGTCAGGTGCTCAGGCTTGAGCAGGCGCTGCAGGTCGAGAAAGATTCGCTCCACGCACTGCTCGTGAAAATCCGCATGCTGGCGAAAGCTCACCAGGTAGGCCAACAGGCTGGCGTGATCCAACGCCAAGCCACGGTACTCCACTACCAGCGTGCCCCAATCCGGCTGGCCGGTGACCGGACAGTTGGATTTGAGCAGGTGGCTGTGCAGACTTTCCTCGACCACTCGCGCGGCATCACAGCGCAGCAGCTCAGGCTGCGGCTGCGCATAGTTGCTGATGGCTACATCCAGTTCGTCAATGCAGATACCTGGAGCGGCCTGAACACCATCAGCCGTTACCTCTGCCAGACTGCGCACACGTACGCCAACCGGTTTGCCGGCAGCTGCCGAGAGGTCCTGTACCAGTACCGTCACCAGTTCGTCAGCGCTAGTGAACACTGACTGGTTCAGCGAGTTGAGGTACAGCTTGAAGGATTTCGACTCGATGATATTCGGCGAGTCGGCGGGAATGGCGAACTCGCCCATGGCCACCACCGGTTTGCCCGACGGCAACAACCAGGACAACTCGAAACAGTTCCAGAAATCCACGCCCTGATACGGCAGCGTCTCGGCGCTCAGGCCCAGCTCGGCCCATTTCGCGGCACGCGGAATCGGGAACAACAAAGACGGGGTGTAGGTAGCGATGTATTCGCTTGATTTGCCCAGTGGCGAATCTTCGGCGGCGGGATGCATGGAGAAAACCTGGCTAGTCGAAATGCAGCGATTGTATACAACTTTTAAAGCAGATTCAGTGTGGCAAGACCGAGGCCGGCCTTGCCACAGCAGCATCAGGCCAGCTCAGCCACCACCGCTGCCAGCGCCTGAGCGGGATTGGCAGCCTGGCTAATCGGCCGGCCGATCACGAGATAATCCGAGCCCACATCCAACGCCTGACGCGGAGTCAGAATACGGCGCTGGTCATCCTGGGCGCTGCCGGCTGGACGAATGCCGGGCGTCACCAGTTGTAGCGCCGGGTAAGCGGCCTTCAGCGCCTGCGCTTCCTGGGCCGAACACACCAGGCCATCCAGACCGGCCTGCGCCGCCAGCCCAGCGAGACGCAGCACCTGCGCCTGCGGTTCGAGATCCAGGCCAACGCCCGCAAGGTCTTCGCGCTCCATGCTGGTCAGCACGGTCACCCCGATCAGCAACGGCCTGGCCCCAGCGAGCTTGTCCAAAGTCTCGCGGCAAGCCGCCATCATGCGCAGGCCGCCCGAGCAGTGCACATTGACCATCCACACGCCCATTTCCGCCGCCGCCTTGACCGCCATGGCCGTGGTGTTGGGGATGTCGTGGAATTTCAGGTCGAGAAACACCTCAAAGCCCTTGCGGGCCAGCACGTTGACGATCTCCGGCCCGCAACGGGTGAACAACTCCTTACCCACTTTGACCCGGCAGAGCCTAGGATCTAGCTGATCAGCCAATGCCAGCGCGGCATCACGGGTCGGGAAATCCAGGGCAACGATAATTGGGGTCTGGCAAGCGGACATTGGCGGGCTCTCGGGCAAGACAAATTCGGCGCGCATTGTAGCGGATGCGCCGCAGGCTTGCCGCTCCGATGATCCGCCCGCGTCGATATGCTAGGACAATGCCTAAACCACAAACGGCTAGCAGCGACTTGGCAGGCGCCACTGCCTCTCAACGAGCGTAATTAGCGCCTGCACGTTGACCCAAGCGTGTTTGCATTCGAACAGCACGCTGTGGACGATTTTTAGCCACCGGAACTCAAGCCCAGACGCTCACAGCCTCGGCATGTAGCCGTCCACCAATCAGCGCGCCAGCGGATCATCCCAGAATGAACGTTCGCTTTCCTGGATAACATCCGCACGGCTTAAACCCAGATCCTTCAACGCTGCATCATCAAGCATCGCAAGGCGCCGCCGCTGCTCGGCCAACTGCCACCAGCGGGCAAACTGGCGACCAAGCGCACGCAGTATTTCAATCGGCCGACGGCTCTTTAAGCGCCCAGCACTGGCTATTGCATAACCTTTTTGACCTTTCATCTCGTCGCCCTCCTTGTGGGGTTGGCGACAGTCTCGCGCTCGACTTATGATCAATCCAACGAATGTTACTTATGCAATGCATTTCGGAGATTGATGTATGGCCAGTTACCCGAGCATCGACAGCGAACTGCTGCGTACCTTTGTCGCGATTGCAGATCACGGTGGCTTTACACGCGCAGCGGAAATGGTCAACCGCACCCAATCAGCGGTCAGCATGCAGATGAAGCGCCTGGAAGAAGACGTGATGCAGCGTCCACTGTTCATTCGCGACGGCCGCCAGTTCAGCCTCACAGCCGAGGGCCAGCTGTTGCTGAGCTATGCACGGCGTATTCTCAAGTTGCACGCCGAGGTGATGAACAGCATGCGCGAGCCGCATATGGTCGGCACCGTGCGCATCGGCACCCCGGACGACTATGTGATGCGCTTTATGCAGGGCATTTTGGTGCGGTTCGCCCAGTCCTATCCGCTGGTGCAGGTCGAGCTGCACTGCGAACCGTCCTTCCAACTGCTGCAGCGCCAGGACCTCGACTTGACCATCGTCACCCGCGAGCCAGGTACCGAAATCGGCCAGCTGTTGCGCCAGGAACACCTGGCCTGGGCGCAAGCGCGCAACGCCAACCTGCATGAGCTAGAAACCCTGCCTCTGGCGATGTTCAACTCGCAGTGTTTCTGCCGTTCCTGGGCCTGCAACGGCCTGGAAGCGCTGGGGCGTAACTTCCGCATTGCCTACACCAGCCCCAGTCTGTCGGCGATCATGGCAGCGGTCAGCGCCGGCCTGGCGATTACCGCCCAGCTGCAAAGCCTGATCACCCCAGACTTGCAGATTATTGGCGAGGCCGAAGGCATGCCGGCCCTGCCCTCTGCCAGCATCGTGCTGCTGCGCAACAGCAACACGCAAACCCAGGTCACCGAGACTCTGGCCGAACAAATCGTCGAAGGTTTCAGACTTTAAACGCGAGCAATACCGCGCAAAGCAGCAGGAAGCCGGCAAACAGCCCGCGCAGAACGCGCTCTGGCAGCGCATGCGCAAACTTCACACCCCAGCTGATACTTAGCAAACCACCCAGAGCCAGGGGCGCACCCAACAGCCAGTCGACATGATCATGCGCGGCATAAGTCGCCAGCGTAACGGCCGTGCTCGGTGCGGCCAGAGCCAGGGACAGCCCCTGCGCCATAACCTGGCTGGTGCCGAATAGCGTAGTCAGCACTGGCGTCGCCAGTACCGCGCCGCCAACACCAAACAACCCGCCGAGCAAACCGGCGCCACTGCCTAGCAGCGTCAGCCAGGGCCAGGGATAACGCAGGCCAACCGAGAGCATGGCCGGCTTGCTGTACAGTCGAGAGAAGTTGTAGGCCGCCAGTAACACCAGGAAGACCACGAACCCCAGGCGCATGCGCTCGGCGTCCACAGTGACTGCCCAGCCCGCCCCCAGTACGGCAAATATCAGGCTGGGCACCGCCAGGGCCAACGCATGCCGCCAGTCGATACGGTTGCGCTGGTTATAACGCCACAGCGCCAACAGCACATTCGGCACCACCATCACCAGCGCCGTACCCTGAGCCAGCTGTTGATCCAAGCCAAACAACACGCCGAGCGCCGGAATGGCGATCAGCCCACCGCCAATCCCAAACAGACCGCCAAGAGTGCCGAGGGCCAGTCCGAGCAGAAGGTTCAAGGCAAAATCGAGCAAGGTCATCGGTAGGCTCCAGAATGAAGCCGTATAGCCTAATTATTCGCCACTAGCTGCGAAACGCACAGCAACGCAAAATGGCTATGCATACAACGCACAGCAGACCTTGACCATGAACCCCGATAGCCTGACCGACCAGCTCAGCCTGTTTCTCGATGTGCTGGAAACCGGCAGCTTTTCCGCCGCAGCCCGGCGCCACCCGCTGACGCCCTCGGCTGTGGCCCGGCGCATCGATGCATTGGAACGTTCGCTGGGCAGCAACCTGTTCAGCCGCAGCACCCATGCCGTACGCGCCACCTCCGCCGGCCTGGCGTTTGCCGAACGAGCCAGACGTATTCTTGCCGAGTTACATCTGGCCCGTGCCGAAGCCGTATCGCTGAGCAGCGCACCGGAAGGGCTGATCCGCATCGACGCCCCGGCACCGTTCGGCCGGCGCCATCTGGCCCCCGCGATAGCTGAGTTTCTGGTCGCTTATCCTGGGCTGGATGTGCAGTTGCGCCTGATCGACAGCTTCGTCGACCTGCATGGCACGCACCTGGGTGAGGTCGACCTGGTGCTGCGCATCGGCCCCCTTGCCGACACACGCCTGGTCGCCACGGCGCTGTCGCCGATGGTGCGGGTCGTCTGCGCCAGCCCTGACTACCTGGCACGCCGCGGCGTACCACGCAGCCCCGGCGAACTGCTGGAGCATGACGGCCTCGATTGGGACAGCCTGGCCCCGCCTTATGCCTGGCGCTTTGAACAGGATGGCAAGCTCCAACTGTGCCGCCCCAAGCGCCTGCGCATGACTGCCAACAATGCCGAGGCGCTGTTGTTCAGCGCCCTCGCAGGCTTGGGCATTGCCCATCTACCAACCTGGTTGATAAGCGACTATTTATTGCGTGGTGAATTACGGCCGCTGTTCTGTGAAAGCGGCCTGCCGGCGCCCGAACCCAGCGGTATCTACGCCCTGCGTCTGGAGCGTGAAACCGACTCGCGCAGCCGCTTGTTGCTGGAGTTTCTCAAGGCCCGCTTCGGTCCAGTAGCGCCATGGGACCTGGCACTGCAAAGTGGCCTGCAACGTAGTTAAAGGCTGATACAGCAAGCATAAAAATAGTCGGAAGCCTTGATCAGCATCGCGCAGCGACGCCCCAAAGACTGGCCGCCCTGGATGGCTGGCCATAAAAAAGCCCGACGCTAGGTCGGGCTCTTTCTTCTCGCCGTTAAAGCCGATCTTAGACCGGTGCTTTAGCGCGGGATTTGTACTCACCGGTACGGGTATCGATTTCGATCCAGTCGTCGATGTTGCAGAAGTCAGCAACTTTGATCTCGGTGCCGTTGCTCAGCTTAGCTGGCTTCATCACTTTGCCAGAAGTGTCGCCACGGGCGGAACCTTCGGTGTAGGTGATCTGGCGAACGATGGTAGTCGGCAGGTCAACCGAAACCACTTTACCTTCAAAGAATACGGCTTCGCAGACGTCAGTCATGCCATCGACGATGTACGGCATTACGCTTTCCAGATCGTCTTTGTTTAGCTCGTACTGGTTGAACTCTTGGTCCATAAAGACGTAGTTAGGCTCGCTGTAGTACGAGTAAGTCACGTCTACGCGATCGAGGATCACCGGCTCCATTTTGTCGTCGGCTTTGTAAACAGTTTCAGTCGAAGAGCCACTCAGCAGGTTCTTCAGCTTCATTTTAACGATGGCGCTGTTACGACCGGACTTGGTGAATTCGGCCTTCTGGATCAGCCAAGGTTGGCCGTCAATCAGGGCCACACTGTTGGGCTTCATTTCTTGTGCGGTTTTCATACGAATATCCGGGTTTGGATGGAATTACAAAATTCTTGGCCGCGTATCATAGCCAATTTAGGTAAAACTTCACCAGCGCCTCGGCAAGATCAGCCTGAGAAGCCCGTTGCAGACACCACTGTTCGGCGTGTGTCTGCTGCTCGGGCCAGCGTTGCAGCAGCTGACTCCAGCTTTCTTTGACCGATTGACCGGTATTCCAGGCATGCCACAGCTCGACCAAGGCACGCTGCCCATCCGCTGATAAACCCGCTTTATAGTGCGCAAGAAACGCATCGAGCTTTTCCAAGTGGATGTCATCAGCCTGCTGGTAGATGTGCCAGAGCAGCGGCCGGCCAGCCCATTGCGCACGCACAAAGGAGTCCTCGCCGCGCACCGCATTGAAATCACAACTCCACAGCAACCGGTCGTACTGGTCCTGCTGGATAAACGGCACCACCTGGATATGCAGCTGACCGCAATGTTTCATATCGCCAGCGCGCAAGGCTGAGCAACCAAGCCACGTTTGCAGGTCCTGCAGAATGCGCCCTTCCGGCACAAGCAGCTGATTGATCTGGATATCGGCAGCCAGCACGTCCAGCCAGCTGGCCAGCGCGACGTTCTCATAGGCAAACAGCGAAATCAGCCGCGCACCGGGCAATGGCGCTACGCCGATACTGCGCAGAAATACCTCGCGAGCACCGCTGTCCACCTGAAACGCACGACGCTGCTCAAGCAAATCACGTTCGCGCAACAAACCACCGCTGCCGGCTGTAAACCCAGGAAAGAAGAAGAACTTCGACAAGCCGTTGGACTGGAGGGATGGCAAACCGTGGCAGCCCTCAACCCACTCCTCGGCGCTCAGGTATTCAAGGTTGAGCCAAAGCGGTTTCTGCGCACGCCGCACCATCGCCGCTATATAAGGAGCGGGCAACTCACACGCAAAAGCCTCGATCACCACATCAGCGGGGTCTACGGCCTGCCAATCATCGCCCCACCGGCGGACTTCGACGCCTTGTTGGTGTTGTCGTAGCGCGGCCACATTGGCCTCCGGGCACAGCCGCGCAAACGCACTCAAATCATCCACCCACAGCCGCACAGCCAAGCCATGCTCGGCCACTAACTGTCGAGCCAAGCGCCAGGTAACCCCGATATCACCGTAGTTATCGACAACGCTGCAGAAAATATCCCACGTGGGACGCATGGGTGGCTCCGTTATGTAGTGCACTCACCTTAAAGACAGCCAAGCCTTCAGCAAATGCCAGAAACGAAAAAGCCCGACACAAGGTCGGGCTTTTCGTCAATCAATCTGGCGGTGAAGGTGGGATTCGAACCCACGATACGATTTCTCGTATACACACTTTCCAGGCGTGCTCCTTCAACCGCTCGGACACTTCACCGGGTCTCGACACACATTGCTGTCTGTCGAGGCGCGCAAATGTAGCCGAACAGCCCGCCAAAGGCAAAATCTTTTTTCAAAAGATTCATGTGCTTATGCCAAATGCTGGTCCTCGGGGGAGAACTTAGCGGGATTGGGTTCAAATCGGTGTTGGCCGAACAGAATAAAGCCAAGCGAGATAAACAGGCTGAAAGCAAACAAGCCCAGCACGCCGCCAGGGTTTTGGCTGCGCGGCTCACTGGCCAGCCAGAGCAGCCCGAGCATTAGCAGCAAGGCCAATGCAACGCGCCAGCACCTAAAACAGAGGGTTAAACCACGCATAGCGTCATCGCTCATAATAAAGCGTCGACGGTAGCGGTGCATCCGCACAGCCGACCAATTGCCGATATTGATCAAGGTCATAGCTGAAGCAGCCGCACTCGCTGACCAGCCAGTCAGCCATCGTGCTTTACCTGGCCAGTGCGGATGAGTAACGTCTGCTGCACTTCAGCACAAGGAACCCGACCATGAGCGACCTGATCAGCTACCAACTCGACGATGGCATTGCCACACTGACCCTGTGTAATGGCAAGGTGAATGCCATCTCCCCGGATGTGATCACTGCCTTCAATGCAGCCCTGGATCGCGCCGTACAGGACAAGGCCATCGTTATCATCACCGGCCAGCCGGGCATTCTGTCGGGCGGCTACGACCTCAAAGTGATGACTTCCGGCCCGCAAAATGCCATCAACCTGGTGGCTTCCGGCTCCACTCTGGCGCGCCGCATGCTTGCTCACCCCTTCCCTATCATCGTTGCCTGCCCAGGTCATGCGGTCGCCAAAGGTGCCTTTATTTTGCTCTCGTCCGACTACCGTATCGGCGTTGAAGGCGCGTTCAGCATCGGTCTCAACGAAGTGCAGATCGGCATGACCATGCACCACGCTGGCATCGAGCTGGCCCGTGACCGCCTGCGCAAATCAGCCTTCCACCGTTCGGTGATCAATGGCGAGATGTTTGACCCGCAAAGCGCTGTGGATGCTGGCTTCCTCGACAAAGTGGTGCCAGCCGAACAGCTGCACGCCACAGCCCTGGCAGTTGCCCAGCAGATGAAGAAAATCAACATGACGGCGCACAAGAACACCAAGCTTAAAGTGCGCAAGGCGCTGCTCGAAGCCCTCGACCAAGCCGTCGAGCTGGACAAACAGCACATGGTGTAAACGCATCGTGCAGCACCAGGAGCCCGGCCTTTGCGCCGGGCTTTTTGCATTTAATGGCTAAACAGTGGCAAACCGGCAAGCAATCTGCCCAGGCTGTATTACTTTTAATAAGTATGGCCAAGGAGCAGAGGCACTCACCAATCGATTCGAAATTGCCGCCGGGAGCGTGTTATGAAGATTGCCCACAAGGTTGGTCTGGCCGCGGCCATCGTGTTGTTCCTCACCACCAGCCTGCTGTCGCTGGCGCAAGTCACCCAGGTTCGCGCCACCCTCCAGAGTCAGGTGGCAGCCAGCATCGCAGAATCAAGTAACGCACTCGCCAGGCAGATCGAGAACTGGCTCAACGCCAAGCTCAAGCTGATGGACCTGATGGCGCAGAGCATCGACAGCAACTACAGCCCCGAAGAAACCCAGCGCATCGTCAACACACCAATGCTGAAGAACGAATTCATCCTGGTCTTTGGTGCCCTGCAAAGCGATGGCAAGCCGATCAAGAACAGCGATGAATGGAAGCCCGCCCCTGAATGGGATGGTCGTCAACGGCCCTGGTACGCGACGGGTAAAGACGCCACACAAGCCGTACTGACCGAACCCTATGTGGATTCCACTACGGGTGAAATCCTGATTTCTGCCGTTACGCGCATCACCAATGCCGGCGAATTTCTGGGGGTAATGGGCGGTGATATCCGCTTGAAAACTGTGGCGGATGCCGTCAACACCCTGGATTTCAACGGTGCCGGCTACGCATTTCTACTCACCCGCAATGGCAACATCATTTCCCACCCCAATACCGAGCTAAACGGTAAAAGCTACAGCGAACTATTCGACGGTCAGAGTCCTGCGCTGAACAAGGAACTGCAGGAAACCAGTGGCGGCGATAAGGACCTGCTGGTGTCTTTCACCCCGCTGCCTAACCTCAAGGGCATGGACTGGTACATCGGCGTGGTGCTGGACAAGGGCATCGTTATGGCCGAAGCCAATGCCCTGAGCTGGCGCGCGGTGATCGGCACCATACTGGGGGTGATCATCAGCCTGATCGTGCTGGGTGTGCTGATGAACAACCTGCTCAAGCCCCTCGACCACCTGCACAACTCTCTGCATGAGGTAAACAGCGGTGAAGGCGACCTGACTCGTCGCCTGCCCGCCACCGGCAACGATGAAATTGCCCTGGTCTCCAAGGAGTTCAACAGCTTCCTGCAAAGCCTGCAGAGCTTGATCAGCGAGGTGATGGGCAGTTCCAGGCAGGTGCGTGAAAGCACCACACTGACCTCCAGCGAAGCCAACCAAGCGGCCAATCGCTTGCAGCAACAGCTGCAGGAGCTTGATCAGCTGGCCACCGCCATGCAGGAAATGGCCTCCACCGCCGAAGAAGTGGCGCGTAATGCACAGGCTGCGGCACAAGCCGCGTTGGCGGCCAATGAGGAGACTGAAAATGGCGTACGCGTGGTGTCGCGCTCTACCGAGGCGATCAAACACCTGGCCGATGAAATGGACGAGACCAGCCACGCGATTAACGAATTGGCCAAGCTTAGCCACAACATCGAATCGATCCTGTCGGTGATTACCAGCATTGCCGACCAGACCAACCTGCTTGCCCTTAACGCCGCTATCGAAGCGGCACGCGCCGGTGAATCCGGCCGTGGCTTTGCCGTGGTGGCTGATGAAGTCCGCTCACTGGCCTCACGTACCCAGCAGTCGACCCAGGAAATCCGCCAGATGATCGACCAGCTGCAATCCGGGGTGAAACAGGCCGAATCGCGCATGCAGCAGAGCCGCGACACCGCCAGCAAAACCGCCGAAGAGGCCGGCGCGGCCAACGACATGCTTGGGCGCATCAGCGATGCGATCACCCGGATCAACGACATGAACCTGCAAATCGCCACCGCTGCTGAACAGCAGAGCGCCACCACCGAGGAAATCAACCGCAACACCACCAATATCCGCGACATCAGCCATGAGGTCGCCGCCGGCGCCGAAGAACAGGTGCGTCAGTGCGCCGTGATGGTCGAGCAGGTCGGCCAACAAGATCATCTGCTCGGGCGTTTCAAGGTCTGAGTTTCCCGACATCGGGCGGCACCTTCGCGTGCTGCCAGCGCCAATCGATAAAGCGATTGGGCACACTCGTCGCGTGGCTCCTGTGCCTGACCTCGCTTAGCATCGCCCAGGCGAAACGTATTGATGTGTATATCAATGATCGCCTATCGATTCTCTGGAAGCTGCAGCAGATGCGCAGCGAAGGCATCTTTGCCAGCAGTGGACTGAACTGGTTGGTTGAAAGCCCTACTCTGTCCAGTGAACACGGGTCACATGGGCTATACACGTATCAATGAGCAGGCCTAACCCTGTAGATAGGACTTTATGCAGCAGCTGGATCAAGCCCTGGTTGCTCTTGAGCAAGATGGCAGCATCATCCGCATGGCACATGCGTTACGGCTCGGTTGACCTGCTACCTGCTACCTGCCACTGGCAGCGGCTCTAACAATGGCGCAACAAGCGGTAACGACCTCTGATCAGCATCAATTGCCGAAAGCAGTGCACGCCCGTACACTGCGCGCCTTTTTCCTATGACGGGCGTACCAAATGCTTTTTCTTCTGCGCATGCTGGCGATGGGCGTGCACTTTATCCTCGCCGGCATCCTGGGCCTGCTGCTTGGCATCTGCCGCCCGTTCAATCCGGATAACAGCCGCTTGTGCGCACGCCTCTACAGCATCCCTGCGCAGTGGCTATTGCGCTGGAAGTTGACGACCGATGTACAGCCACTGCTCGACCATCAGCGCTCCTGCGTGATCGTCGCCAACCACCAGTCCAACTATGACCTGTACGTGCTCGGCCGCGTGGTGCCCAAACGCACCGTAAGCATCGGCAAAAAGAGCCTGAAGTGGGTGCCATTCTTCGGTCAACTGTACTGGCTGGCGGGCAATGTCTTGCTCGATCGCGGTAATGCCGTGCGTGCCAAGCAGGCCATGCTCACCACTACTGAGACGCTCAAGCACAAAGACACCTCGATCTGGGTATTCGCCGAAGGCACCCGCAACTTGGGCAAAGGGCTACTGCCATTCAAGAAAGGCGCGTTTCAGATGGCCATTGCCGCTGGTGTACCGATTATTCCGGTGTGCGTCAGTACCTACGTTAACCACCTGCACCTCAACCGCTGGAACAGCGGCGAAATCATGATCCGCTCACTGCCGGCCATTCCTACGGCAGGCCTGACGCAGGATGATCTGCCACAGCTGATCGACAACTGCCGCACGCAGATGCAACAGTGCATCGACGCCATGGACCAGCAACTCAGCCAACGCGCCTGAGACTGCTCGCAGCACCTACATAGCCCAGCCATATGCTGGGCTTTTTCTTGCTGGCAGTATTTCGTATCGTCCACTGGCAGCGACTAAGCCGCTAAGCTGCGTGCTGAGTTCACCACCAATAAGAGAGATTTTATGGGTCGCGTTGTGGCTGCCGCCGTGTACAGCAAGGGCAAAAAAGTCACCACTATCAGCCTCGACGAAGGTAAACCGTGGTCGAAAAAACCGGGGCACTTCGTCTGGATTGGCCTGCATGACCCCTGCTCCGAAGAGCTGACCAGCCTGCAGCAGCAATTCGACCTGCATGAACTGGCGCTGGAAGACGCCCTCCAGCGGCACACCCGGCCCAAACTGGAAACCTTCGGCGATGCGCTGTTTCTGGTGCTCTACTCGCCCATCCGGGTCAAAGACGAACTGACCTTTGTCGAAACCCAGCTGTTCGCCGGCAGCGGTTACATCATCAGCGCCCGTTACGGCGAGTCCGCGCCCTACTCGCAGGTGCGCCAACGCTGCGAGGCCCGCCCGCTGCTGCTCGAGCACGGCGAAGATTTCGTGCTCTATGCACTGCTCAGCTTCGTGATCGAGAACTACCGCCCGCTGATGGACAGCTACCACAGCGAGCTTGAGGAGGTGGAGCAGCACGTGCTGAAAAACCCGCTGAGCCAGGCCGATGTCGAGCGCATTCAGGGTTTGCGCCGTGATCTGCTCCGCCTGCGTCGCTACATCGGGCCGCTGGCAGAAATCTGCCAGGAGTTGCAGCGCCTAGAGTTTCCGTTTATCGACAAGAACATGCGGCCCTACTTTCGCGACGTGGCGATTCACGTCAACCGCCTGCTGGAAGACCTAACCGCCCTGCGCGAAATGGCTGATCACGCCATCGAAATTGGCTTGCTGCTGGAGTCCTCACGGCAAAGCGTGACCCAGCGCAAGTTCGCCGCCTGGGCCGCGATTCTGGCCTTCCCCACGGCGGTAGCCGGAATCTACGGAATGAACTTCCAAAACATGCCGGAACTGACCTGGCACTACGGCTACTTCGGGGTGCTCGGACTGATCACCACCGGTTGCGCTGGACTCTTCATCAGCTTCAAACGCTCCGGCTGGCTGTAATCATCGTCTGGAAGGCTTTTTAACGGTGCGCAACAGCGGCCCGTACGGTAGTGCTCATGGATGACACGCCATAAAAAAGCCCGGTCACTGACCGGGCTTTTTTACACAAACGCCGCTTATTCGGCCAAACCGGCACGGCCCTGGGCGACAAAGCGCATCATCCATTCAGCCACGGTGTGGCCCTGATGATCGCGCTGCAGGCTGTCGACGCCCTTGGAGTAGGTCGGCTCACCAATGTGCTGCTGGCGTAGGTCAAGCAGCGCGCGCGAATAGTCATGCACGAACTCGGGGTGGCCCTGGAAGCACAGCACCTGATCACCGATGCAGTAGGAAGCAATCGGGCAGAACTCGCTGCTAGCGAGCAACGTGGCTTTTTCCGGTAGTTGGGTGACCTGGTCTTGATGGCTGATCAGCAGAGTCAGGTCTTCCAGATCAGGGCTCATCCAGGTTGGCTTGTTCGCCATACGGTACTGATGAATACCCACACCCCAGCCCTGCACCGCCCGCTCAGCCTTGCCGCCCAGCAACAACGCCAGCAGCTGATGGCCGAAACACACGCCGAGCAGCTTGTCGCCCCGGTTGTAGCGCTCCAGCAGGTAGGTTTTAAGCGTCTGGATCCAGGCATCGCTGCCGAAGGAGTCTGCCTTGCTGCCCGTCACCAGATAGGCATCGTAGCGCTCGCTGTCCGGCGGGTAATGCCCCTCCATCACGTTGTACACCTTGAACTCGGCAGCAATCGGCTGACGGGCGAACAATTGCTCGAACATACGGCCATAACTGTCGTATTGGTCGACCAATTCAGGGCGAAGAACATCGGTTTCCAGGATGCAGATCTGCAGCGGCATATGGGCGGTTACCTAGGGCGCAGGAGGGTTGTTTTTCCAGCGCGCAAGCGTGCCTGCTGACAGGCTGCAAGGCAATAGCCACGGGGCAAACCCGACCAATTACCCGAGTCCTATCAGCGCCCTCGATAGTCACCATAAGCACCATTCACTTCTGTCGATAGCGGTACGCGCAGATGATCTGGCCATCGGGCACTGCGCCCCCCCACCAGAGGACATCAGCATGACCAGTTTTTCCGCCATCGCCAGCCTGCTTGCCGCTTCCGCCTTCAACAGTAACCACAGCGCGAGCAACCAACGCCAAGCCGAGAAAGTGCAAGCCGCACAACTCAAGGCCGACCAGAACGCCGCTAGATAACTGCGCCCCGCAATCAGGAGAACGCCATGAGCATCGCCCAATCGCTGAGCAACCAGAACGTCTATGGCGTGACCTATGCCACTGTCGACGGCAGCGGCATCCACTTCGAGTCCGAGCTGGCCATCCAGCTTAGCGACGGCACCTTAACCACCCTGCGCATGCCCACTCACCTGAGCGAGCGTCAGGCTATCCAGCAGCTGGTCTGCGGCCGCCAGGCCTGCTGACAGTTATTGCGCTGGCATCGGGCAGCTGAGGTCGCCTTCTTCACAGACGGCCAGCTGCTCCAGTTCCTTGACCCGTGCGGCAGTCTTTTGCGTCAGGCAACCATTTAGCACCATCGGATAGGCCGAGCCGCCCTCCACCGACGCTGACTCAAACGCGCAGGCCAGGTCGCGGAACTTGATCCAGGCCAGCTGGACGTCTTTGAGTTGCTGCTTCTGCCCATCATCCAGACGCTTGCGATAATCGCCGTAGAGCTGATTCAGACGTTTGTCCTGAGTGGCATAGTCCGCCGCCGCGCACTGGTTAAGGGTGAGTTGATCTATGGCATTAGCGCAGTCATCCGCCCACACCGGCGCGGCCAATAACCCCAGGCTGATTGCCAGCGCACTGCTTATCCCGATTTTCATAACACCTCCTTGCGCCACACCCGCGTGGCTGTTGCAGCAGTCTAGTGTCATGCCCATAAAAAAACCGGCTCACAGGGAGCCGGTTGTCAGTACATCTGCTTTAACACGACAGGTTTAGAAGCTCTGGTTCTTCGCCGCCTTCTCCAGCAGCAACGCCGGCGGTAGGAAGCGCTCGCCATACTGCTCAGCCAGGTACTTGGCACGGGCGACGAAGTCCTTCACCCCGTACTGGTTGATAAACTGCAACGCCCCACCGGTCCAGGCCGCAAAACCGATGCCGAAGATCGAACCAATGTTGGCGTCAGCAACCGACTTGAGCACACCCTCTTCCACGCAGCGCACGGTTTCGATGGCCTGGATAAACAGAATGCGGTCCCGTACATCGATCTGCGAGATCTGCGCATCGCGCTTCTCGAAACGCGCCTTGAGTTCCGGCCACAGGTGCTTCTTGCCACCCGCCGGGTAATCGTAGAAGCCCGCACCCGCCGCCTTGCCCGGGCGCTTGTACTCGTTGAGCATCATGTCGATCACGGCAAATGCCGGGTGCTCAGGAATCTGCTTGCCTTCGGCCGCGAGGTCCTTGATGGTCTGCTGACGGATATGGTTCATCAGGCTCATCGACACTTCGTCGCTGATCGCCAGTGGGCCGACCGGCATGCCGGCCTTGCGCGCTTCGTTCTCGATCATCGCCGCGCTCACGCCCTCGCCCAACATGGCCAAGCCTTCGTTGGTGAAGGTGCCAAACACCCGTGAGGTGAAGAAGCCACGGCTGTCGTTGACCACGATCGGGGTCTTCTTGATCTGCATGACGTAGTCGAAGCCGCGCGCCAGGGTTTCGTCGCTGGTGTGCTCGCCCTTGATGATTTCCACCAGCGGCATCTTGTCCACCGGGCTGAAGAAATGCAGGCCGATAAACTTATCCTGCTGCTGCACCGCCGTGGCCAAGCCGGTAATCGGCAGGGTTGAGGTGTTGGAGGCGATCACCGCGTCAGCCAGCGCCGCGCGCTCAGCAGCTGCGGTGACGTTGGCTTTGAGGTCACGATCCTCAAACACGGCTTCGATGATCAGGTCGCAGCCTTCAAAGTCAGCATCACTGACGGTGGGTTTGATCCGCGCCAGAATGCCATCGCGCCTCTCAGCGCTCATCTGGCCACGGCCAACTTTCTTCTCCAGCAGCTTGGCCGAGTAGTCCTTGCCCTTCTCAGCGGCTTCGATGGAGATGTCCTTGAGCACTACGTCGATACCGGCGACCGCAGACACATAGGCAATACCGGCGCCCATCATGCCTGCGCCTAGCACACCGACCTTCTTGGTCACATAGGGCTCGAAGCCTTGCGGACGTGAGCCGCCGGCGTTGATTTCATTGAGCTGGAACCAGAAGGTGCCGATCATGTTCTTCGCCACCTGGCCGGTGGTCAGCTCGGTGAAGTAGCGTGCTTCGATGATCTGCGCGGTGTCGAAATCAACCTGCGCGCCCTCAACGGCGGCGCACATGATCTTCTCAGGCGCCGGGAAGCAGCCCTTGGTCTTGTCACGCAGCACGCTCGGCGCAATTGCCAGCATTTGCGCCACATTCGGGCTGGACGGCGTGCCACCGGGAATCTTGTAGCCTTTCACGTCCCACGGCTGCACAGCGGTCGGGTTAGCGGCAATAAAGGCGCGTGCCTTGGCTAGCAAGTCATCGCTATCGCTGGCCAGTTCATGGATCAGGCCGGCCTTGAGCGCCGCATCGGGACGCACTTTCTTGCCTTCGGCCAGGTACGGCAGGGCTTTTTCCAGGCCGAGGATGCGCACCATGCGCACCACCCCGCCGCCGCCCGGCAGCAGCCCGAGGGTCACTTCCGGCAAACCGAGCTGGATGCTGGAGTTGTTCAGGGCGATACGGTGATGGCAGGCCAGGGCAATTTCCCAGCCGCCGCCCAGGGCCGCGCCATTGATCGCAGCAACCACCGGCTTGCCGAGGCACTCCAGGCGGCGCAGTTGGCCCTTGATATTGAGGATCATCTGGTAGAAGGCAGGCGCATCGGCCTTGGTGACCTTGATCAGCTCATTGAGGTCGCCGCCGGCGAAGAAGGTTTTCTTCGCTGAGGTGAGGATGACCCCGGCAATGGAATCCTTCTCGGCCTCCAGGCGGTCAACAATCTTGCCCATGGCTTCGCGGTACACCGCGTTCATGGTATTGGCGCTCTGGCCAGGCATGTCCATGGTCAGAACGACGATATTGTCCTGGCCTTTTTCGTAACGGATGGCGTCAGTCATTTTTCTTATCTCCGCCTCAAACTCTTTCAATAATCGTGGCAATGCCCATACCGCCGCCCACACAGAGGGTGGCCAGGCCGTAGCGCAGTTGGCGCTTCTCCAGCTCGTCGATCAGGGTGCCGAGAATGGCGCAGCCGGTTGCACCCAGCGGGTGGCCCATGGCGATGGAGCCGCCATTGACGTTGACCTTGTCCTCGCTGACGCCCATGTCCTTCATAAATTTCATCACTACCGAAGCGAATGCTTCGTTGACCTCGAACAGGTCGATGTCATTGACGTTCAGTCCCGCCTTGGCCAGCGCCTTGCGGGTGGCCGGCGCCGGGCCGGTGAGCATGATGGTCGGGTCGGTGCTGGTCACGGCAGTGGCGACGATGCGCGCACGCGGCTTCAAGCCCAGTTCTTTGCCTTTGGCCTCGGAGCCGATCAACATCAGGGCAGAGCCATCGACGATGCCGGAACTGTTGCCCGGGGTGTGCACGTGGTTGATCTGCTCAACATGGCTGTAGACGCGCAGCGCGGTGCTGTCGAAGCCCATTTGGCCCATCATCTCGAAGCTTGGCTTGAGCTTGCCCAGGCCTACGAGGGTGGATTCGCCACGGATAAATTCGTCGTGGTCGAGCAGCACGATGCCGTTCTGATCGGCCACCGGAATCAGCGATTTTTTGAACGAACCGTCCTTGCTGGCGCGGGCGGCCTTTTGCTGCGATCGCAGGGCGAAGCTGTCGACATCCGTGCGGCTGAAACCTTCAAGGGTGGCGATCAGATCGGCACCGATACCCTGCGGAGTGAAGTGGGTGTGCATATTGGTTGCCGGGTCCATCACCCAGGCGCCGCCATCGGAGCCCATGGGAATGCGCGACATCGACTCGACGCCGCCAACCACCACCAGGTCCTCAAAACCGGAACGCACCTTCATCGCGCCGAGGTTCACCGCTTCCAGGCCCGAGGCGCAGAAACGGTTGAGTTGCACGCCCGACACGCTGACATCCCAATCGGCGACCATGGCTGCCGTTTTGGCAATGTCCGCGCCCTGATCACCCACCGGCGTTACGCAGCCGAGCACGATGTCATCGACCTGGCTGGTGTCCAGGTTATTGCGCGCTTGCAGCGCCTTGAGCAGGCCAGCGATCAGGTCGACAGGCTTAACGCTGTAAAGCGCACCGTCCTTCTTGCCCTTGCCGCGGGGCGTGCGCACGGCATCGAAAATATATGCTTCGGTCATGGCGTCCTCAGACCTCCAATGGAGGGTGGCTGATGGCGCAGGTGAGGCCCGCGCCTGTTTTTGTTGAGTGGGCCTACCATACGCCGAGCCGAAGTAGTCTCAATGACCGAAGTGCTCAGGCCCATTGACCGCTCAGCTCAGACAAACGGTCAATCACTGGACGAAGGCCCACAAGCGCGTCTAGATCAAGGGGCGCTTGCCTGTTGCAGGCCGCGCGTCATAACCGCTGGCAACTAGCCAACGCACCTTAGTAATCAAGGCGTCTATAGCCAGGTGCTGCACGCCCCTACAGTTGAATCAAGCCACCGGCAAATAGAGCGCAGGTCGGCTGTAGTAGGCGTCGTCGCCGGGTTTTGCCGGGACGGCTTGAATGATCAACACGAGGCGTGGCGTCGCATCCGCACATTACGCAGGACAGCGACGACCACCCGCAAAAAACAACAAGGCCAACCGCCATGTTCAATCCAGTGAAAATGCGTCAGGCAGGCATGATCGTGTTTGCCACCACCGTCATTCTGATTCTTCCCAACCTGACCCGTTTGGTCAGCTAACCCCCTGATTTCCTGCCCTGCCTGCCACCGTGGAGTGAGCCGGCAGCGGCAGCGTTACCTCAACAAACACGTGCAAAGCAGCGCCTGTGCTAGGGTGATTTCAATCAACCCAAGGAGCACACCATGCGCACACTATTTGCCACCCTCGGCCTGCTGGTCAGCCTGCCTCTGCTGGCCGGCGAAGCCGAACTCAGCGCCGCAGTTGTCGCCCTGCAATCACCGGAAAGCGTGCTGATCGATGTCCGCACCGCCGAAGAATTCGCCGCTGGCGCACTGCCCGGAGCCGAGCAGATCGAACACGAACAGATCGCCAGCCGCATCAGCGCTCTTGCCCCGGACAAGGACACCCCCATCGTGCTGTATTGCCGCAGCGGCCGCCGCTCCGGCATCGCCGAAGAAAGCCTGCGCGCAATGGGCTACAGCAACCTGATCAACGCGGGCGGCTATGACGAACTGAAACTCGCCCTGGAGTCGCAGGATTGAACAAACGCACTCTCGGTATCGCCCTGCTCGCCCTCCTACCCTTCACCCACCTGCACGCCGCCGAACTGACCCTAGAACTGGGCAACGGCAGCCAGCGCCTGAGCAGCGCGCAACTGCTCGCCCACCCGCAGGCGCAAAACGTCGAGATCAGTGACGACGTCAGCTACAAACACAGCATGCACTACCGCGCCGTGCCGTTGGCCGCGCTGCTGGAAGGCGTGCAGCCGGGCGACCACCTGCAACTGGTCGCCAGCGACGGCTTTGCCGCCGAACTCTCCGCCGCCCCCGCGCTCAGCCAAGCTGGCAGCAAAGCCTGGCTAGCCATCGAAGATCCAGCCCAACCCTGGCCCGCCCTGGGCAACGGCAAACCCAGCGCCGGGCCGTTCTACCTGGTCTGGCAAAACCCGGCCGCCAGCCAGATCGGCCCGGAGCAATGGCCCTTCCAACTGGCCACCATCCGCAAACTGGCCCCGGTAGCGCAGCGCTTCCCGCAGCTACTGCCCGCCGCCGAAGCCAGCCCGGCGGTGCAGGCCGGTTTTGCCCAATACCAGAAGAACTGCATGGCCTGTCATCGCCTGAATGGCGCAGGTGACTCACAATTCGGCCCGGACCTGAATATTCCGCACAACCCGACCGAGTATTTCAGCGGCGACTTTCTAACCCGCTATATCCGCGATCCACAAAGTTTGCGGCGCTGGCCGCAGGGCAAGATGCCGGGATTTTCGGTTGAGGTGTTGAGTGACAAGGAATTGGGGGAGTTGGTTGAGTATTTGCGGCATATGGTGGGGAGGAAGGTGCAGCCTTAGAGGCTTCACGGAGGGTGGTCAACACGTTGTTTATTCACCAACGCAGCTTCACAAAACTCTCTAGTCGAGTCGACCTACGCTTTTCGCCTTTACGGCGAGTTACTTTCTCTTGCTTCGCACAAGAGAAAGTAACCAAAGAGAATGCGCCCCTGCATCCGGGTTTCGCTGCGCGAAACTCCCCTCGCTCCGGTATTGCTCCAGGGGCCGGCTTACAAGGGGCGTCCCTGCCCCTTTAAGCCTCTCGCCGCATCCATGCGGCTCGTCCCCCTACGCAACACCTCCACTCGGCCTCCTGACGGGGATTTTTCGCGCGCCTGTGGGATATGTGGTTTGTAAAAGCGATCCTTAGGATGGGTTGAGCAACGCGATACCCATCAAATCGCTGTTGGTTGAACCACGCAAAACGCGCAGGCGACGCCAAACGCCCCTTCAGGAGGGTGAACAGAATTGTTGTGTAGAGGGGTGAGCCGCATGGATGCGGCGAAAGGCGTAAAGGGCCAGGGACGGCCCTTGTACGCCGACCCTCGGAGCAATGATTCTGTTCACGAACCCTGCCGCAGGCAGGGCCGGATGTCGGGGCAAGCGTTTTTGGTTACTTTTTCCGCGACTGGAAAAAGTGACTCGCCCGTAAGGGGCGAAACCAGAGCTAAAGCCGACCGCCGCAAGTGAATTGCACAGCGACCGCTAAAAGCGTCAGCAGGAACAACGGCGACCACCGCTTGGCGGGTTACATGGCGCTCAAGCACCGAGCTGAACCATCAATCTCGGATCAGCGCCACTAACCCACCCTACGAAGCAGGCTTCATTTAATACCGGCGTCCTACGCCATTGAAAAGCCCTCTCCCCAACCCTCTCCCGCAAGCGGGCAGAGGGAGCTTTAAAAGCTACTGCTGTTGCACCCGCACCAGCGGTGCAACCTCCACCTGCGCATGCATCTGCTCGATGCCACCGCCCCGGCGCATGCCACGCACCGGGCAGGCATCCAGGTAGTCCAGGCCCACGGCCAACTTCAAATGCCGCTCCGGCTTGGCCAGACAGTTAGTCACATCAAAGCTGTACCAGGCGTCGTCCAGCCAGGCTTCGGCCCAGGCGTGGCTGGCCAGGTGGTCTTCGCTGTCGGTAAACAGATAACCCGAGACATAGCGCGCCGGAACGCCCAGGCTGCGCGCGCAGGCCAGGAAGGCGTGAGCGTGATCCTGACAGACGCCCTTGCCGCCGGCGAAGGCTTCACTGGCGCTGGTTTCCACGGCGGTGCTGCCCGGCTGGTAACGGATATGCGCATTCAACGCATGCATCAGGTCGATCAGGCCGCTGCGGTCCGGGCGGCTGCGGCTTTGCAGTTTGGCAAACTCGCGCAGGGCTTCGTCGGCTTCGGTCAAGCGGGTAAAGCGCAGAAACGGCAGCGCCGACTGACTTTCGTGCTCGGCTTCCCGCGCTTCGTCGATTTCCACCTGGCCACGGGCGCCGATAACGATGGATTCATGCGGCTCATCCATGGTCAGCACATGCAGGATATTGCCGTAGGGATCGAGCTGGGCGCGCACCGGACGCGGCAGGGTCAATTCCCAGCTGAGTACCTGCTGGCGTTCGCTGTCGTGCGGGGTCATGCGCAGGTACTGGATGCTGGTACGCACCTGGTCTTCATAGTGATAGGTAGTGTCGTGGCTGATTGACAGTCTCATGCGACCTCCAGGTAGGAACTTTGGATGGCTTGGCCCAGCTGGCGAACCAGCAGGATGAAATCGGTGAGCCAGGCGTGCAGGCCCTCGTCGAGTACTTCTTCGATGCTGGTATAGCGCAGTCGCGCTTCCAGTTCGGCAGCCAGGCGCTGGGCTGGGCGGCCGTTGTCGCCTGGCAGGCTGGCGAGCATCAGGCTGAGTTCGTCCATGCAGGCGCGCAACGAACGCGGCACGTCAGCGCGTAGCAGCAGCAGTTCGGAGACTTTGCGCGTACCGGGCGAGCCACGGTAGATCTCGGCAAACGCCTCGAACGAGGACAACGCACGGAGTAACGCGGTCCACTGGTAGTAGCTGCGTGCCGGTCGGCCGTCTACTTCGTCGATGTCTTCGCCGAGCATCTCGTAGCGCGCATCAAGCAGACGCAGGGTATTGTCGGCGCGCTCGATAAAGGTGCCGAGACGGATAAAGCGGTACGGGTCGCCGCGCATGATGGTGCCGAAGGTGGCGCCACGGAACAGGTGCGAGCGCTCCTTGACCCATTCGCAGAAACGGCTGATGCCGTAGCGGCTCAGGCCTTGCTGGGCGATACCGTGGATTTCCAGCCAGGTGGCGTTGATGTTTTCCCACATGTCGGCGGTGATCCGCCCGCGCACGGCGTGGGCGTTGCTGCGCGCGGCCTGCAGGCAGCAGTAGATGCTCGCCGGATTGGTCGCATCGAGGGCGAAGAAGTGCAGCATGCGCTCGGCGTGCAGCGGGCCGTGGCGCTCCAGGTAATCGTCGAGGGTGCCGGTAATCAGCAGCGGCAAAGCCAGTTCTTCCAAACCATCGCCGCGGCCGTCCTGCGGCATCAGCGACAGCGAGTAGCTGACTTCAAGCATGCGCGCGAGGTTTTCCGCGCGCTCCAGGTAGCGCGACATCCAGTACAGATCAGAGGCAGTTCTTGAAAGCATGGTTAGTCCTCCACCACCCAGGTGTCTTTGGTGCCGCCACCCTGGGACGAGTTGACCACCAACGAGCCTTCGCGCAGCGCGACGCGGGTCAGGCCGCCGGGGACGATGCGGGTTTCCTTGCCGGATAGAACGAATGGCCGCAGGTCGATATGCCGAGGCGCGATGCCGCGTTCAACAAAGGTCGGGCAGGTCGACAGGCACAGGGTCGGTTGGGCGATATAGGCCTCGGGACGGGCAATCAGGCGGGCGCGGAAGTCTTCGATTTCGGCCTTGGTGGCTGCCGGGCCAACCAGCATGCCGTAGCCGCCGGAACCTTGGGTTTCCTTGACCACCAGGTGTTCCAGGTTGGCCAGCACGTGGGACAGCTCGGCCGGTTTGCGGCACTGGAAAGTCGGTACGTTTTTCAGGATCGGCTCTTCGCTGAGGTAGAAGCGGATCATGTCGTCGACATAGGGGTAGATCGATTTATCGTCCGCCACCCCGGTGCCAATGGCGTTGGCCAGCACCACATTACCGCTGCGGTAGCAGGCCAGCAGGCCAGGCACGCCGAGCATGGAATCGGGGTTGAAAGCCAATGGATCAAGGAAGGCGTCGTCGAGGCGGCGGTAGACCACATCCACTTGCTTGGCACCGGCGGTGGTGCGCATAAACAGCTTGTCGTCGCGCACAAACAGGTCCGCGCCTTCTACCAGCTCCACGCCCATTTCGCGGGAGAGGAAGGCATGCTCGAAGTAGGCACTGTTGAAGCGCCCCGGCGTCAGCACCACGACGTTGGGGTTATCCAGCGGGCTGGAGGATTTGAGCGTATCGAGCAGCAGGTTCGGGTAGTGATCGATCGGCGCCACGCGCTGCGCAGCAAACAGCTCGGGGAACAGACGCATCATCATCTTGCGGTCTTCGAGCATGTAGCTGACGCCGCTGGGCGTGCGCAGGTTGTCTTCCAGCACGTAGTAGCTGCCGTCACCGTCGCGCACCAGGTCGACCCCAGCGATATGGGCGTAGAGGTCGCGGTGCAGGTTGAGGCCCTGCATGGCGATCTGGTAACCCTCGTTAGCCAGCACCTGCTCGGCGGGCACGATGCCGGCCTTGATGATGCGCTGGTCGTGGTAGAGGTCGGCGAGGAACATATTCAGCGCCTGCACGCGCTGGATACAGCCGCGTTCGACGATGCGCCATTCGCTGGCAGGGATGCTACGCGGGATGATGTCGAACGGGATCAGCCGCTCGGTGCCCTGGTCGTCGCCGTACAGGGTGAAGGTGATACCGGCGCGGTGGAACAGCAAGTCGGCTTCCCGGCGGCGCTGGGCCAGCAGTTCATCCGGCGTATCCGCTAACCAGCGGGCAAACGCTTGGTAGTGCGGGCGGACAGCGCCACTCGCGTCGTACATCTCGTCATAAAAGGTGCGGACCATGCCGTACTCCTTGTCACCCGGACATAGAGACAGCTTTGCAAGGCCCGCGCCATACAATAAAAATGTTTTAAATCAATAACTTGAGTATTTACGACACAAGCAACGCACCAAGCCAGGGCGCAATCGTGACCGCCGAGTTGCAGGGCGCGCCATTTTAAGGCGCCCAGTCCGTAGGGTGGATAACGCTCTTTTTATGCACCGCACGGTAACCATTGGTGGATGGGAAAGCGTCATCCACCCTAGCCGAGCATCAGAACCCGGCCAGTTGCAGCCAGTGGCGATAGAAGCCTTCTGCTACACGGTTCAGTTCGGCAACTTTGGCGGGCAGTTGGTCGAGCATCTGCGCCCTACTCTGCTGGCTGGGCTGGCTTTCATCCAGCAGGTGGTGCCAGTCGCCGAGCCACTGGCGCACCAGGGCTTCATCCATTTCCGGGTGGCCTTGCAGGGCCAGGATTTTATCGCCCCAGGCAAACGCTTGGTTGCTGCACCAGGGGCTGCTGAGCAAGGGCTGGGCGCCCTCAGGAATAGCAAAGCTGTCGCCATGCCATTGGAAGATCGGGAACTGTTCAGGCAAATGCTGCAACCAGGGGCTGGGCGCCGCCTGGTCAAGACGGGTCAGCTGCTGCCAGCCACTTTCGGTGTAAGGCATGCGGCTGATGTCCGCGCCTAGCGCCTTGGCCAACAGCTGGCCGCCCAGACAGTGGCCGATCAGCGGAATATCGCGGCGGATAAAATGCTGCAGCGCTGCGACCTCGGTGGCCAGCCAGGGCAGCGGATCATTGACGCTCATCGGCCCGCCCATGATGGCCACGGCCTTGGGTCGGTCCAGATCAATGCCGTCCAGCTCGCCTAGATCCGCGCGCAGCACGTTATAGGTGTGGCCAGCCTGCTCAAGCACCTTGCCCAGGTGGGCCGGCGGGCAGTAATCGATATGGGTAAGAATCAGGATGTCAGTCATGCGCCAAGTCTGAAGCAAAGCACGGCCTGGGGTCGAGGGGCGATTGGCTGGGGGCGCGTCGACGAGGTAGAAATGACACGGGCCAGCTTATGGCCGGCCCGTGTTTGGATTGCAGAACCTGTTTACGATCTCGCGAGCTAGAGCCATGCAAGGCAAAAACAGGCGAGGAAGCGGAGTTTACGGGCTGTAAATGAGCATTCCGAGACGCCGCGTCCCAGCCTGTTTTTAACACAGCAGGGCCGACGCGCAGTAGACCGTAGACAGGTTCTCAGGGCTGCCTTACCTCCTGGGTAACACCCCACCCATCCAGTTTGCCGCCAAGCGGGGCCACGACTGACTCCAGGTCATGCTCGAAGTCGTCGATGCCGTGGTATGTCGCGAACATTACTTTACTGACTTGCAGGTGCCAGACACCGTCATCACGCTCGGTCACCAGGGCGTGTAAAGACTCACCTCGAAATTTGCGGGTGGCCATGCGGGCCCGCTCTTCATCAGGGAAAAGGGCGTAGAACTCGATGGGATGGAAGCTGGCAAAGTCGAAGCCACCCTCCTTCATCCGCCGTAAAACCCCGTTACTGACATCATCGTGCAAGGCTGTGCTCATGAAGTGACCTCCTCAGGCGATGGACAAATTTACAGGACGCTAAAGAACCAACTAGGTGTCGATACTGCAGTGCTACGACCTGGTAAACGCTTTCCCATTGCTACCGCCAGAGCCTCAGCGGTGTTGCGGCACCGATTGCAGTGCCGCCCGAGAATCAAGCGATGTGCTGCTTGATATGTCATAAGCCAGACCTGAAACCAGGGCTGGTCAACGCAGGCTTGTTCAGAGCGAACAAGTCAGAAGCGTTAGTTGCAGACTAGTCCCATCAACGCGCATTTGCCCAGCGAAAGTTGTTTCAGCCATACAGCCAATCAATCAGTCGCGACTAAGCCAGGCCATGATGCGCCGGGTCAGCCAGGCGGGTGTCAGCTGGCCGGACCAGTACAGCAGCTTGAATTGTCGGCTGATAGGCCGGTGTACCGCACGGCTGCGAGTTTGCGCCAAAACGGCCTGAGCCACGGTTTCAGCCTCAAGATTGACGCCCAGACGGCGCAATACCGGGGCCTGGAAGCGTTGGTTGTTAAGCATCGGCGTGCTGACAAACGGCGGCATCAGGTCGCCGACGCGGATACCATGCTTGGCCCACTCGAGGTCCAGCGCCTCGGTCAGCCCGCGCACGGCGAACTTGGAGGCCGAATAGCTGGCCAGATGCGGCACGCCATATAGCCCGGAGGCCGAGCCCATATTGATCACCTGGGCGTCGGGCGTGGCTTTCAGATAAGGAAAGGCCGCGTGGGTCATATTTAGCAGCCCCTGCACGTTGATCTGCAGAATGCGCGCATGCTCGCTCAATTCGATGTCCTCGAAGTGCCCGCACCGCAGAATCCCCGCGCTGTTGAACAGCAGGCGCAACTGACCGCCATGCAGGGCGCAGAAGTCCGCCAGGGCGACCTTGACTGCCGCCGGGTCGGCCACATCCAGCTCGGCATGCCAGACGTTACCCAACTCACCGGCCAACTGAGTCAGCGCCTGGTGGTTGATATCCAGCAGCCCAACCTGCCAGCCGTGTTGATGAAACAACCTCGCGGTGGCGGCGCCGATCCCTGACGCGGCGCCGGTAATCAGAATATTGTTCACTCAGCAGCCCCGCTCGCGCAGAAAGCTCACCACTTCGGCAAGGGCAAAATCAGCGGCCTTGAGCATGCCCGCGTGGGCCTGGAACACGTGCCACAGGTTCGGATAACGCTGCAGGCGTACATCCACACCCGCCGCCTGGGCCTTGTCGGCAAAGCGCAGGCTGTCGTTACGCAAAATCTCGTCTTCACCGACCTGAATCAATACAGGGGCCAGGCCATGCAGATCGGCAAACTGCGGCGACAAGCCAGGGTCGTCGTGGGCCAAACCCGCCGGGCAATACAGCGCCAGCGCCTGCTCCACCCATTTGCGGTGGATGAGCGGGTCACCGGCTGGCGGCTCGTGCAGCTGCGTACCGGTAAAGTCAGTGACCGGAGAGAAGCACACCAACGCTGCCGGTTGCGGCAGATCCAGATCACGCAAACGCAAACTGGTAATCAACGCCAAGTTGCCACCAGCCGAGTCGCCGCCAATCACGATCTGCTCGGGCGTATAACCCAGCGTCAGCAGCTCCTGAAACGCGGCCAACGCATCCTCGCGAGCCGCCGGATATTGATGCTCAGGTGCCAGGCGGTAATCCAGCGCGCACACATCCATCTGTCCGCGTTTGGCCAGGGTCGAGCAGATCGTGCGGTGGGTATTCGCTCCGCCGATCAGGTATGCACCGCCATGCAGGTACAGCAGTACCGTGCCGCGACCACTCTGTGGTTTATGCCACTCACAGGATCGCCCGCCCAAGGTGCCGGCGCTACGGGTGATACCGCGCGGCGCCGGGCTGGCGGCTGTCAGCAGGCGCAGCACCGCGCGCTGTCCGGCAATCGGCATGGGTGGGCGTACCAGACCACGGAACAGCAGGCGCAGGCTGGTACGCAAAACGCTGCGCAGAAGTGCCTGATCGGCCGCCGGCGCGGTGAATTCAACGGGTGCATTCATAGTCATCAAGCTCCGGTGCGCGGGTCTGCTGGCGGTAAGTGAAGGTATAGCCCGGCCAGTTATTGGTGCTTTTGCCGGAGGCGGTTTTGTACCAGCTTGAGCAGCCCTGCTCCCATATCGTTCGATGTGAGCTGGCTTGAATTTGCTGGTTGTAGCGCTGCTGTACTGCGGCTTTTACGTCGACATAACGGGCGCCTTGCTGGCGCAGCAAATCGATGCAGCCGAGCACGTAACGGAACTGACTTTCGAGCATATAAATGATCGAGTTATGCCCCAGGTTGGTATTCGGCCCGTAAAGAATAAACAGGTTGGGAAAACCGCTGACGCTGATGCCCTTGTACGCCTCGGCGCCGTCGCGCCAGGCCTGGTTCAACTCCTGCCCGCCGAGGCCGCGAATCTGCATCGGCGCGAGAAAATCCGTGGCGGCAAAGCCGGTGCCGTAGATCAGTACATCGCACGGGTGCTCGCGGCCATCGGCGGTGATGATGGCGCGCTCGCCGACGCGGCTGATCGCCTCGCTGATCACCGCCACATTGGGCTGCGCCAGGGCCGGGAAATAGTCATTGCTGATCAGGATGCGCTTGCAGCCCATGGGGTAATTCGGCTGCAGCTGAGTGCGCAGCTGCGGATCACTGATGTGCTGATTAAGGTGCCGTTCGAAGCTGAAGCGAAACAGCTTCATCAGCCACGGCATGCTGATAAACGCCAGGCCGCGCACCTCGTGTTGCAGGTACTTGAGGCCGCGGTCGATGCGTTGCAGCCAGGGCAGCCGGCGCATTACCGCTAGTTCCCACGGCCGATAGGCGCGGTCCGGCTTGGCCAGCACATAGGCCGGCGAGCGCTGAAACAGCTGCAGCTGCTCGACCTTGGGCTGGATTTGCGGAACAAACTGGATCGCCGAGGCGCCGGTGCCGATCACCGCCACGCGCTTGCCGTTGAGGTCCAGGTCATGCCGCCAGCGCGCCGAGTGAAAGGCCTCCCCGGCGAACTGCTCAATTCCCGGCAACGCTGGATAGGCCGGCTGATTGAGCTGGCCGCAGGCGCTGATCAGCACCTCGGCGCAGAGTTCTTCGCCAGTGCTCAGGGTTACCCGCCACAGCGCTGCGGCCGCATCGAAAGCGGCAGACGCCACTTCGGCATTGCAGCGAATACGCGGCCGCAACTGGTACTTGGCCACGCAATGCAGCATGTAGCCGTGGATTTCCGCCTGGGGCGCGAACTTGCGGCTCCAGTCGGTTTTCGGCTCGAAGGAAAACGAATACAGGTGCGACGGCACATCGCAGGCCGCCCCCGGATAGCTGTTGTCACGCCAGGTGCCGCCGACTTCTGCGGCCTTTTCCAGGATCAGAAAATCTTCGATCCCGGCTTTCTGTAACTGGATGGCCATGCCCAGGCCGCCAAAGCCGCTGCCGATAATCAGCACGCGCAACGGGGCCTGGTTCTGGGAAGTGTTGTGCATTGTTATATCCCCAACCGCAAACAGTGCGGATACCAAGATGCTACTTGCACGGCACGTGAGAGGTTATGGCATAGTCGGCCAATCGGTTGTGACTTTCGGACAAATCAGCGGATAACTGCATGTCGGCTCTTCCCTACAGCCTGCCACGACGCAGCATCACCAGTGTGCAACTGCTGACCCAGCTGGGCCTCGACCATGGTTTGAGTGTCGAACACTGCCTGCGCGACACCGGACTCAGCCCCCTGCAACTGGCCGAGCTGCACAGTGAAATCGAAGGTGCGCAGGAGCTGCAGCTGATCCGCAACCTGATCGAGGCCCTGCCTAGCCGGGATGACCTCGGCCTGCAAGCCGGTTTGCGCTATCAACTGACCACCTATGGCATCTGGGGTTACGCCCTGCTCAGCAGTCAGAGCTTCCGCCAGGCTGCCGACCTCGGCCTGCGCTACCTGGACCTGACCTTTGCCTTTAACCGCATCAGCTTGCGTGAAGACGCCGACCAGGCGCATCTGCAGCTGGACGGCAGCCATTTGCCGGATCAGGTGCGCGACTTTCTCCTGCTGCGCGACACCGTGGCAGTGATGGTGATTCAGCGCGAACTGACCGGCAACCGCATGCCCCTGGATCGCGTACAACTGAGCATGCCGGCGCCAGCTGATACTGCACGCTTTATCGAGCAATTCGGCCTGCTGCCGGAGTTTGCCTGCGCAGAGAACCGCATCAGCTTTTCCCGTCACCTGCTTGATCTGCCACTGCCCCGCGCCAATCCGCACAGCGCTCAGCTCTGCGAGCAGCAATGCCAGGCCCTGCTGGCTAAACGTCAGGTGCGCAGCGGCCTGGCCGGACAGATTCGTGATCGCCTGCTGAGCACACCGGGACGGCTGGCGGACATGGAAGTCATCGCCTGCGAACTGAACATCAGCAGCCGTACCCTGCGTCGCCGTCTGGAAGAGCAAGGCAGCAGCTTTCGCCAGTTGCAGGAAGAAGTGCGTCAGGCCCTGGCCGAGGAACTGCTGTCCATCGCCAGCCTAAGCCAGGAGGAGATTGCCGAACGCCTGGGCTACAGCGAGGTGTCGAATTTCCTGCATGCCTTCAAACGCTGGAAAGGCCTCACGCCTGGGCAGTACCGCCAAGGATTGGTGTGAAAGAGCGACTGACAAGTCGTCGGCGCAGATGGCACTTTGCTATTTCATCCGCCAAATTGGCACTTTCCACCCTCAAGCTGGCGACCATTTGCGCCGATACTGCTGAACAACCTACTGACTGGAGTTTTCATGCGACAGGGTTTTCTTGGGCAGTTCCTGCCACATGATTTGACCGACCAGGCCAGCATCCTGTTGGCCCGTACCCTCGCCTTCAGTGCCCTGTGCAGCGTGGTCATTGGCCTGTACAGCTGTATCAAGTGGGGCCGCCTTGGCAACGACGCATTGATGTATGGCTCGTTGCTGCTGGTGCTCGGCATGCCACTGATGTTGCTGGTACTGCGCAGTGCCGTGCTGCCGCTGGCGGTCGCCGCGAACATGGCCCTGGCCTGCATGGCCAGCTACTCGATGCTGCTGATCTATCAACTGGGCGGCCTGCATTCGGCGCATATCTACTGGCCGGCGGTGATTATCGTATTCGCTTACCTGCTGGCCGGCGCCCGCAGCGCCATGGTCTGGAGCCTGGTTCAGGTGCTGTTCGTGTTCTGGCTGATCCGCCTGGAACGCAGTGGCGCCAGCCTGCCGGTGTTCGAACTGAGCCCACGGGATGCTGCCGTCAACACCTACTCGGGTTACATCCTGCCCGTACTGACCGTCTGGTTGGCGCAGTGGTACAGCGCGCAACTGCGTAATCAGGCCCTGGCCGATGCCGAACAGGCTCTCAATGAATCCCGCGAGTTCGGTCAGCGCGCCGCGCGTAATCAGGATCAACTCGGTGGCATCGTCGATGACGTGCGCAGCACCGCTAGCGACTTGCTACAGATGGCCGGCAAGCTGCAACAGACCCTCGGTGGTATCCGCCAGCGCTGCCAGAGCATCGATACAGATGTGCAACAGCAGGCCGATGCCATGCACCAGCTGGATCTGGCCCTGCATGAAGTGCTCGACAGCCTCGCCGCTAGCACCGGCCATATGCAGCAACTCAGCCAGGACACCCAGCACAGCAGCAGCCAGGTGAATGTCTGCGCACAGCGTATGGAAGATGCCCAAGCCAGCATGCAGGCCATTCAGCAGAGCAACCAGCGCATCGCCGAATCCATGCAGATGATCAGCGCCATCGCCCAGCAAACCAATCTACTGGCGCTTAACGCCGCCATCGAAGCGGCGCGGGCTGGCGAGCATGGCCGCGGCTTTGCGGTGGTGGCCGATGAAGTACGTAACCTCTCACAGCGCAGCAATGAAACCGCCGACACCGTACAGAACGTACTGGGCCAGTCGCAGCAGATCATCGACACCGGGGCGATGCAGGTCAGTGAAGTAGGCAGCGCGCTGAGCAGCAACGCCGGGCTGACTGACAACCTCTCCAGCTCGATCTTGCAACACAGCCAGGCGCTTACCCAGGCGCACCAGCAACTGCTGCACGTGCGCGACAACAGCGCCGCGCAACGCGATGCCAGCCAGCGCCAGCGTGCCGCCAGCGCCGAACTGCTGGATGCTCAGGAGTCGCTGGTGCACCTGGGCCAACAGCTGGAGCAGCTGTCGCATCAGTTGCATCAGCGCGTGGCCAGCGCCTAGCTAGCACGCACCCTCTCCCAAGCCTGGGAGAGGGTAAACGCCAGTTTGAAAGTCAGTTCTGCGCTGACAGCCAGCCGAACGGCGGTTATTGTTCGGCCATGAACCAATCACCCCACACTCTGCTTCTGAGCTATCAACGGCCCTGGCAGTGGCAACAATTCCACGCGCACTTTGCCCTCCGTGCCCTGGCTGGGGTGGAAAGCTTGCAAGCGCACAGTTACGCGCGCAGCGTGCACCTGGATGGCCAACGTGGTTGGTTCCGCGTGCAACCCCTGGCTGATCAGCACGCGCTGCAGCTGCACTACAGCGAATCGCTGCAGACCTGTCTGGCGACGCTTACTGCGCGGGTGCGCAAAATGTTTGATCTGGACTGCCAGCCGCAGCAGATCAGCGCGCACTTTACCAACGATACGCAGCTCGGCCCGCTGGTTGCGCGAAATCCCGGCTTACGCCTGCCGACTGCTTTCGAGCCGTTCGAGCAGGCCGTTCGCGCCATTGTGGGTCAGCAGGTTACGGTCAAGGCGGCAGTGACCATCACCGGCCGCCTGGTTACGCGTCTGGGTGAATCACTGCAGTTTGCCGATGCGACCGATATTCAACGGCTGTTCCCCACAGCCGCAGCCATTGCTGACGCCAATCTGGACGGCATTGGCATGCCCGGCAAACGCGTGCAGACCTTGCAGCACTTCGCTGGGCAGGTGGCCAGCGGGGCACTGCGTCTGGATTTGCAAAACGGCTACACAGCCTTTGTCGAGCAGCTGTGTGCCCTACCCGGCATCGGCCCGTGGACGGCGGAATACATTGCCCTGCGCGCCTTTGGCGAGGTCGATGCATTTCCCGCCAGCGACCTGGGCCTGCTCAAGGCGCCGGTGTGGGGGCCAGAAGGCATCGACGCCAAACAGCTCAAGGCCCGCGCCGAAGCCTGGCGACCTTGGCGCGCCTATGCCGCCGCGCACCTGTGGCACAACTACTCAGAGGGATGACGCCGGATGTTCTACCGCTACCACGACAGCCCGATTGGCCGCCTGCTGTTGGCCGCTGACGAAACCGGCCTGCAAAAGCTGCTGATGGATATCGATGACAAGCCCTGGCATATCGGCGAACACTGGCGCAGCTCCGCCGATGAGCTGGATGAAGTGTGCCGACAGCTGGATGAGTATTTCACCGGGCGTCGGCAGCGTTTCGAAGTACGCCTGGCGCCGAAAGGTACGGCGTTTCAGCAAGCCGTTTGGCAAGCGCTGCAGACCATCCCATTTGGCCAAACCAGCTGCTACAGCGCCCTCGCCGCCGAGATCGCGCGGCCCAAGGCGGTGCGCGCCGTCGGCGCAGCCAATGGCGCAAACCCGATTGCCATCATCATTCCCTGCCATCGTGTAATCGGTCGTGACGGCAGCCTCACCGGTTATGCCGGCGGTCTGCCGCGCAAGGCGCTTTTGCTTAAGCTCGAAGGGGCGCAGCTGCCGGAACAGCGCTTGCTGAGTATTTAGCCTAGGGTTGAACCCGCGCCAGCACGCGCGCCGGAGCCTCTAGCGGCAACGCCAGAATCAGACCCTCGCCAGATGCCGGGTAGATGCCAGTTAGCGCAGTGATATTGACCTGATGGGAGACCAGCACCAACGGCGCACCACGCGGTTGTGAATTGATCTGCTCGATCAGCGCGGCAGTTTGCTCACGGGCGGTGTTGGGTGTTTGAAAGAATGAATCCAAGGCAGGCAGCGCTTCGACTGCGCCCAAGCCCATTTCGCGGGCTGTGTCCTGAGCGCGGCACCAGCGGCTGCTGAGCAGAAGCGGCTCGATCCACTGACTACGCAACAACTGTCCCCAGCGCTGCGCCTGCTCACGGCCAACTTGATTGAGGTTGCGCTGGGTGCGGCAATCATTCAGCTGGAAATTCGCCGGATCACCCGTACCGGGCGCTGTGGCATGGCGCAATAGCAGTACGGCGCGACCTTCACGAAGCGCAGTCCAGGCGTGCTTATCGCTGGCCTGAACCGCGCCACTCAACAGGCAAAGCGCCAACCACCACACGCCGGCCCGCCGCATGACTAGAACTTGACCGTACCGCGAGGCCCCAACAGCGCCCAGATGATCAGACCGATCACCGGCAACAGTACGATTAGCAAGATCCACAACACCTTGATACCCGTTTCGGCGTTGCTTTTGATGACGCTGAGAATCGCCCAGATATCCAGCGCCAGAATGACCAGACCCAGTAAACCGTTGAACATTGAACCCATATGGTGTCGCTCCTATGCGAAGGGATCGCTTAAGTAGGATAGACGCTGGCCTGAAGAGTTCAGCCGCTTTACCTATCAGCAGTCATCCAGCCCCGCAAAGGCGGCGGCAAACTCACCCGCGACAGGCACAAAATCAGGCACCTTCGCGCTGTCAAACAGACGCAGCACGGCAAACCGTGGATGCTCGCCGCCATCGAACCAATGCGCCGTAGTGGCGGGCAACAGCAGCAGATCACCCTTCTCGCACAACAGGCTGTAGACGTACTCGCCGAGATGCAGCGCCAGCAGGCCACGCCCGGCCAGGTAGTAATGTAGGTGGGCCGGCTGACAAGATTGTTCTGCGCGCAGGCGGCGAGCCAGCTCACTGCCCTCACCACGCTCATCACACAGGCTCAGCACCTCGGCAGTGGCGTAGCCATGCGCGGTCATCAGCTGGTCGACCTGTACGCGGCTGGCCGCCAGCAGTTCGTCACTGGCTGTACCAGCCGTGACCGCCTGCTGAACCGGCACCTGACTGAATTGCACGCCAACAGCCGCCAGAGTGCTGGCGATGTCCTCGGCGTGAGTCAGCAGCTTGTTCGGGTACTCGGGCGAAGACTGGTGGTAGACGGTCAGGCTGCTCATGCTCAAGGCTCTCGTACAGTCGGTTTCAAGTCAGCGGTTCAATTCAACAGCTAAAGGTTCAGGGCCGCTCATCGCGCATATAGCGCGCGGTAATCACCGCAGCCGCCAGGGCAATCAGGCTGGCGATGGCAAAGGTCCAGGCCGCACCGAGGCCGTGCCAGCTATAGCCCGAATACAACGCGCCGAGTGCGCCGCCCACGCCCGCCAGCGCGGCATACAAGGCTTGGCCTTGCCCCTGTTGGCGATCGGCAAAGCTACGCTGAACAAAATGCATGGCCGCCGCATGGAAACTGCCAAAAGTCGCCGCATGCATCAGCTGAGCGAACAGCAGTACCGGCAAGTGCCCAGCCAGATTACCCAGCAACAGCCAGCGCACGGCAGTAATCAGAAAGCTCGCCAGCAGCACGGTACGCAGGGAATAGCGCGCCAGCAACCGGGCCATGACCATAAACAGCACGATTTCGGCCAATACGCCCAGCGCCCACAACTGGCCGATCACCCCGCGCGAATAGCCGAGTGCTTCCAGGTGCAAACTGAGAAAGGTGTAGTACGGGCCATTGCTCAACTGCATCAGCCCGGCGCTGAGGTAGAAGGCGAGAATCCCCGGCCGCCGTAGTTGCTGGAGAAAGCCGCCCTGCTCCAGGGTGTTGGGGCGCAACTGCGGCTGTGCATTAGGCACCCACCAACTGCTCAAGACGATACCGCTCATGATCAGAATCAGCGCCCAGGGATAGGCATCCAGGCTGAGCAACTCGAACAGCTTGCCGAGGCCCACCACTGCGACGATAAAGCCGATGCTGCCCCACAGACGGATCTGGCTGTAGCGCGCGGCCTGCTCCTTGAGATGGGCAAAGGTGATGACTTCGAACTGCGGCAGCACCGCGTGCCAGAAGAACGCATGCAGCGCCATGATCAACGCCAGCCAGGCGTAACTCTGGCTGACAAAGATGCCGGCAAAACACAGCAGCGTGCAGATCGCGCCAAAGCGCACAATGGCCAAGCGCTGGCCCGTGTGATCGCCCAGCCAACCCCAGATATTCGGCGCAATGCAGCGCATCAGCATGGGAATGGCGATCAGCTCACCGATCCGCGCAGCGGAAAACCCCAGGTGATCGAAATACAGCGCGAGAAAGGGCGCGGTGGCGCCGAGCAGCGAGAAATAGAAGAAATAGAAACCGGACAGACGCCAGTACGGCAAAACCGGGCTCATGCTGAGCACAAACCCGGCAGCGTGCTGCGGAGCGCACGTGGCCGCGCAGCAGCGCTGATCACAGCTGTGGCAGCACCGGCGTGCTGACCCGCACATCGGCATTCTGCGCGCGATGGCGCAGCAGGTGGTCCATCAGCACGATGGCCATCATCGCCTCAGCGATTGGTGTAGCGCGGATGCCCACGCAAGGGTCGTGACGGCCCTTGGTGATGATATCCACCGGGTTGCCGTGAACATCGATCGAGCGCCCCGGCGTGGTGATGCTCGAGGTCGGTTTGAGCGCCAGGTGCGCAACAATCGGCTGGCCGCTGGAGAGCCCACCGAGAATGCCACCGGCATTGTTCGAGAGGAAACCTTCAGGGGTCATCTCGTCACGGTGCTCAGTGCCACGCTGCGCCACGCTGGCGAACCCCGCGCCGATTTCCACACCCTTGACCGCGTTGATGCTCATCAGCGCATGGGCCAGTTCGGCGTCCAGGCGGTCGAAAATCGGCTCGCCCAGGCCGGGCATCACGCCCTCGGCAACCACGGTGATCTTCGCCCCAACCGAATCCTGATCACGGCGCAGCTGGTCCATATAGGCTTCCAGCTCCGGCACCTTGTCCGGATCGGGGCTGAAGAAAGCGTTCTGTTCGACGCTGTCCCAGGTCTTGAACGGGATTTCAATCGGGCCGAGCTGGCTCATGTAGCCGCGAATGACGATGCCCTGAGTCGCCAGGTATTTCTTGGCGATGGCACCGGCGGCCACACGCATGGCGGTCTCGCGCGCCGAACTGCGGCCACCACCGCGGTAGTCACGTACGCCGTACTTGTGGTGATAGGTGTAATCGGCGTGGGCCGGGCGGAAGGAGTCCTTGATCGCCGAATAGTCTTTGGACTTCTGGTCGGTATTGCGGATCAGCAGGCCAATCGAGCAACCGGTGGTCTTGCCCTCGAACACCCCGGCAAGTATTTCCACCTCATCGGCTTCCTGGCGCTGGGTGGTATGACGGCTGGTGCCCGGTTTGCGCCGATCAAGATCGCGCTGCAGGTCTTCCAGGCTAATCTCCACCCCCGGCGGACAGCCATCGACAATGGCGACCAACGCTGGGCCATGGCTTTCGCCGGCGGTGGTGACAGTGAACAGCTTGCCGTAGGTATTGCCGGACATGTGCAAAACGCTCCGCGAAAATCAGCTCCGAGGCTACGCCAGCCGGCGCAAAGCCTCATTTGGATAAAGGCGGCGAGTATACCCGTGGCGTCCGCACAGATCATCCTCGAACCTTCAGGGCAGATAAACGTCCAACATGCTCACCCCCGGCAGTTCCTTTCCATGACCCGAGCTCTTCTGTTGCCCCTTCTTTTCTGCAGCGCCCTGCTAAATGCCGCGCCCAACGCCGCCCACACCACCACCGCACACAGCAGCGTGCAGCAACCCATGCGCCTGCAGACCGGCCAAGGCACGCTGCACGGCACGCTGCTCAAGCCCAGCAGCACCAAGCCGGTGGCCGTGGCGTTGCTGATTGCCGGCTCAGGCCCTACCGACCGTGACGGCAATAACCCCGAAGGCGGCCAGAGCGACAGCCTCAAGCGCCTGGCGCAAAGTCTGGCCAAACAGGGCATCGCCAGCCTTCGCTACGACAAACGCGGTGTAGCCGCCAGCCGCGCCGCCACCCCGGATGAACGCGACCTCAGTGTCGAGGGGTATGTCAGCGATGCCGTGGGCTGGGCACAGCTGCTCAGGACTGATCCAGCGTTTGACCGGCTGATTCTGATCGGCCACAGCGAAGGTGCGCTGATTGCCAGCTTGGCGGCCGAACAGGCCCAGGCCGATGCCCTGGTGGCGATTGCCGGCAGCTCGCGGCCGATTGATCAGTTATTGCGTGAGCAACTCGCCGCTCGCTTGCCCCCACATTTCATGGCGCAGAGCAATCACCTGCTTGACCGCCTATTGGCCGGGCAACTCACCCCGCAAGTGCCCAAAGACTTGCAGGTGCTGTTTCGTCCCAGTGTGCAGCCTTATTTGATTTCGCTGCTGCGGCAGAACCCCGGTCAGGCCTTTGCTCGCCTGCAGATTCCGGCGCTGATCGTACAAGGCAGCCACGACATTCAGGTCAGTGTCGCCGATGCCCATGCCTTGCAGGCGGCCAAGCCTGATGCCGAGTTGCTGATCATTCCCGGGATGAACCATCTGCTGCGCATCAGCGCGCTGGATTTACCGGCGCAACTGGCCAGCTATGACAATCCTCGGCTACCGTTGGCACAGGGGCTGGGCGAGCAGATCGCCCAGTTCATCCAGCGCAGCGGCAAAAAGCCAGCCTCCAGTTAGCCGAGCGGCGGCCGATAAGCGCATCAGACGACACCTGAAGATGTCGCGCACAGGATCGCCGTGTATGACTGACAACCCAGAACCACAGAACGATACCGACGCCGCTTCGCAGGATGTCGTCGAGCAAGCCCACCCGTGGGCCGATCTTGCGCCCGAGCACTTTCGCCTCTTGCGCCTGACCGCCTTGCCCACCGACCGCCACACTGGCGCACGCCCCTTGCGCTTTATCCAGTTCGGCCGCGTCGAGCGGCTGGGCAAGCAACACAGTTTGCTGCGTTTAAGCTTGCAGCTCCCCGGTCAGCGGGTGCGTAAGGAGCAGAATATTCTCGAAGTCTGGGCCGATCACGAACAACGCCTGCTCAGTTTCGGCCCCGACAGCGCACTGCAGGTGCAGCCGGAAAACCGAGGTTTAGGGCGCTTTATGCTGGCCCAGGGGATTAGCTGGGCGCGTCAGCACTTCGCCCACTATCAAGTGGCCAACACCATACTGCCCAGCAAGGACGCCTTCAGTGAAGAAGCCCGTGCGCGTCGCGACCACTGCCTGCAGGCCCAGGGCTTTGTCGTCGAGTACCTTGACCCACTGAATATCAAGGCGCATTGCGTCGCACCACGGGTCAGCTCACTGCATGGCGACTGGCATACGGAAAAAGTGCAGATCGTCGAGTTGCTGGACGCCGCCAGCATGCTGCAGCAGGCTGACCAGAGCCTGCGCGAGCAGGAAGTGAAAGTACGCAAACTGGAAGAGCGCATTGAGGTTTTCAAACGCGAAGACAACGGTCTGCGCTTCACCATTACCTGCCTGGTGGCCTTCTGCGTGTTTCAGGCGGGGTTGCTGATCTGGATTGCCACGCGCTAACGGATGGCGCGGGCCTGGCGATACTGCCCTGGCGCCACGCCATAGGCCTGTTTGAACTGCCGACTCAGATGGCTCTGGTCGGCAAACCCCAGCTGCATCGCCACACTCAGCGGCGCACAGCCATTCCTTAATAACGCCCGAGCCTGTTCCAGGCGGCGCTGCATCAGCCAGCTATGCGGCGGCAGGCCGGTGGCGCGGCGGAATACGCGTGCGAAATGAAATGGCGACAAGCCCACCACCTGCGCCAGTTCCTCCAATGAAGGAGGCGACGCCAGCTGGCTGCTGAGTAATTCTTTGGCGCGGCTGACCGCATGCGGCTCATGGCCTGGTGCCAGGACCTCAGGCAGATGCGCATGGCGCTGAAACAGCAGCAGAATCGCCTCACGCCAGGCAGTTTGCAGCTGCAGCGCCGACGCCTGGCTGTCCAGTAATTGATGCAAGGTGACGAACTGGTGATGCAGCTGTGGATCATGCAGCACGCTGAGCGCGAATGACGGCATGCCCTTTTGACCCCATTCCAGCTCCGCGAGCACGCCGCATACCTGCGTATTGTCCGGGTAAAAACCGCGGTAATGCCAACCCAGATCATGAGCTTTGGAGCCGGTATGCAGCTCGTCCGGGTTGATCAGCACCATGCTGCCGGCCGGCGCCAGATGATCGCTGCCGCGATGACGAAAGCGCTGCGCACCATGTTCAATAACGGTGAAGACAAACCCTTCATGCACATGCGGGGAAAAGCGCTGCTCAACATAATGCGCCTGCAACAGCTCTACCCCGCCCAACTCGCGTGATTGCCAGAACCGTGTCTGCTCGCTGTGTGCCTGCGCCATGAGTCAACCGCTGAAACGCGCCTCCAGCTGCTGCTTGATCGCCGGCCAGTCGTGATCCGTGATGCTGTACAACACGCTGTCGTCCAAACGCCCGTCGGCCAGGCGGCGATGGTTACGCAGCAGACCTTCGCGCTGCGCGCCGAGCTTTTCGATGGCACGTTGCGCGCGTAGGTTACTCGCAGCGGTTTTAAGCTGTACGCGCACCAGCCCCCAGTGCTCAAAAGCGTGCTTGAGCATCAGGTACTTGATGGTGGTATTGAGGCCCGTGCCGTGCTGGCTGCGATCCAGCCAGGTCCAGCCAATCTCCGCGGCGGGCAAGCTGTTCATGAAGTCGCCGAAACGGGTAGTGCCCACCAGCTGGTCGCCCAGGCGAATCACAAAGGGCAAGGCCCGCCCTTCGCGCTGATCAAGCAACCCTAGGCGGTACCAGTCCAATCGCAGGCTGCCACTCATGTAGATCAATTCTTGGCGATTGGCTTCGGCCAGGCTGATCAAAGCCGGGATATCGGCATCGACCATTGGCTCGATGCGCAAACCACCACGTTGCAGGGTAATCAGTTGCGGCTTGAACATAGGGTCCCTCCTCGGACAGAGTCGCAGGCGCGACACGCTAACAGGGCCAACACGTGTGCACAATCCACAACAGCAACAGGTTCTACGCCAGTGCGACCTTGGTCGTGCCTGACGCATCGCGACTTTGCTGCGAGACTGACACCCATCATCTGCCGTGGACGCTGATGCGGTAGGCTCTGGGCAGCCGCTGCGCTGCCAGGTAAGACCCCGGCAGCCCCCTATAGTTTGTTTTCGGAGTTTGCATGACCCTGTCTAGCGGGCTGATCGCCGCGGTTGCGCTGATTTACATGGCCCTTCTGTTCGCCATCGCCTTCTACGGCGACCGCCGCGCCACCCCCATGCATCCGAAGGTTCGCGCCTGGGTGTACAGCCTGTCGCTGGCGGTGTACTGCACCAGCTGGACGTTTTTCGGCGCGGTAGGCCAGGCCGCTGAGCAGCTGTGGTCATTCCTGCCGATTTATCTAGGACCAATCATCGTTCTAGTCTTCACCCCCTGGGTGCTGCAGAAGATGGTGATGATCAGCAAACAGGAAAACATCACCTCGATTGCTGACTTTATCGCCGCGCGTTACGGCAAATCCCAGACGCTGGCTGTAGTAGTGGCGCTGGTTTGCCTGGTGGGCGTATTGCCCTATATCGCCTTGCAGCTCAAAGGCATCGTGCTCGGTGTCAACCTGCTCAGCGGCGCTGGCGCCGGCGCCAATGGCACCGGCGCTCAGGACACCGCGTTAATCGTCTCACTGGTGCTGGCACTGTTCACAATATTGTTCGGCACACGCAACCTGGATGTCACCGAACACCACCGCGGCATGGTCCTGGCAATTGCCTTCGAGTCACTGGTCAAGCTGCTTGCCTTCCTCGCCGTCGGCACGTTTGTGACTTACGGCTTGTACAACGGTTTTGGCGACTTGTTCAGCCAGGCTAAAGCCAGCACTGAACTGGCGGGCTTCTGGGCAGAAACCGTGAACTGGCCGGCGATGATGACCCAGACGGGGCTGGCGATGATCGCCATCATCGCCCTGCCGCGTCAGTTTCATGTGGCCGTGGTGGAAAACATCGAGCCCAAGGACCTGCGCCTGGCGCGCTGGGTGTTCCCCGCCTACCTGATACTCGCCGCGCTGTTTGTGGTGCCTATTGCCTTGGCCGGGCAGATGCTGCTGCCGGCCGGTATCACTCCGGACTCCTTCGTGATCAGCCTGCCGCTGGCCGAAGCCCATCCGGCGCTGGCCATGTTGGCCTTTATCGGCGGCGCATCGGCGGCCACCGGCATGGTAATTGTCGCGTCAGTGGCGCTGTCGACGATGATTTCCAACGACATGCTGCTGCCTTGGCTGCTGCGCCGGCAGAACACCGAACGGCCCTTTGAAGCCTTCCGTTACTGGATGCTCACCGCGCGACGGGTAAGCATCGTGGTAATTCTGCTGTTGGCCTATGTGTGCTACCGCCTGCTCGGTTCCAACGCCAGCCTGGCAACCATCGGCCAGGTCTCCTTCGCCGCCATCGGCCAGCTGGCCCCAGCGATGTTCGGCGCATTGGTGTGGAAGCAGGCCAACCGCCAGGGCGTATTCGCCGGGCTGTTCGTGGGCGCGCTGATCTGGTTCTACACCCTGGTCATGCCGCTGGTATCCCGCAGCCTGGGCTGGCCGGTGGATGCCTTACCGGGCATACACACCCTGCTGTACGGGCCGATTGGTTTTCAGGTCGACCCGCTGACCCGTGGGGTGGTGCTGTCCCTGGCCGGCAACTTCCTGCTGTTTGCCTGGGTTTCCTACTTCTCGCGCACCCGGGTGGCCGAGCACTGGCAGGCCGGGCGCTTTATCGGCCATGACCTGGGCAACAAACCGAGTAACCGCAGCATGCTCGCGGTGCAGGTCGGCGACCTGTTGCTGCTGGCCAACCGTTTTGTCGGTGAAGACCGCGCACGGCAAAGCTTTATGCGTTTCGCCTACCGCCAGGGCAAAGGCTTCGACCCCAACCAGACCGCCAACAGTGAATGGATCGCCCACACCGAACGGCTTCTGGCCGGTGTGCTCGGTGCCTCATCGACCCGCGCGGTGGTCAAGGCGGCCATCGAAGGCCGCGAGATGCAGGTCGAGGATGTGGTGCGCATCGTCGACGAAGCCTCGGAAGTGCTGCAGTTCAACCGCGCACTGCTGCAAGGCGCCATCGAGAACATCACCCAGGGCATCAGCGTGGTCGACCAATCGCTGCGCCTGGTGGCCTGGAACCACCGTTATATAGAGCTGTTCAATTACCCCGAGGGCCAGGTGTATGTTGGCCGCCCGGTGGCTGAACTGATCCGCTTCAACGCCGAACGCGGCCTGCTCGGCGGCGGAGATATCGAGGAGCACGTCAGCAAACGCCTGTACTGGATGCGCCAGGGCACGGCGCACACTTCAGAGCGACTGTTCCCCAACGGCCGAGTGATCGAGCTGATCGGCAACCCGATGCCAGGCGGCGGTTTTGTCATGAGTTTCACTGATATCACCGAGTTCCGTGAAGCCGAGCGCGCACTGAAAGACGCCAACGAAGGCCTGGAACAACGCGTCAGCGAGCGCACCCAGGAGCTGTCACAACTGAACCAAGCGCTGACCGAAGCCAAGGGCGTAGCCGAAGCCGCCAACCAGTCGAAAACCCGCTTTCTTGCCGCCGTCAGCCATGACCTGATGCAGCCATTGAATGCTGCGCGGTTGTTCTCCGCTGCCCTGTCCCATCAGGACGACGCCCTGCCCGCCGATGCCCGTGAACTGGTGCGCCACTTGGACAGCTCGCTGCGCTCGGCCGAGGACCTAATCAGCGACCTGCTGGACATCTCGCGCCTGGAAAACGGCCGCATCACTCCGGACCGTCATGCCTTTATGCTGAACAATTTGTTCGACACCTTGGGTGCGGAGTTCAGGGTGCTGGCTGCCGAACACGGCGTGGACTTCCGCCTGCGCGGCAGCCGCCTGCGGGTCGACAGCGATATCAAACTGCTGCGGCGCATCCTGCAGAACTTCCTGACCAACGCCTTCCGCTACGCCAAGGGCCGTGTACTGCTCGGCGTACGCCGTCAGGGGCAGCAACTGCGCCTGGAAGTCTGGGATCGCGGACCGGGAATACCGGAAGACAAACGCAAGGTGATTTTCGAGGAATTCAAACGCCTGGACAGCCACCAGACCCGTGCTGAAAAAGGCCTGGGCCTGGGCCTGGCGATTGCTGACGGGCTGTGCCGAGTGCTCGGTCATCAGCTGGAAGTACGCTCTTGGCCAGGCAAAGGCAGCGTATTCAGCGTCACCATTCCCCTGGCCTTGCACGCCGAACCGCCGGTGCTACTCAGCCAACCCGACCACAATGGACAAGCACTGGCCGGCATCCAGGTGCTATGTATCGACAACGAGGACAGCATCCTCGCCGGCATGCACAGCCTGCTATCACGTTGGGGGTGCCAGGTATGGACGGCACGCAATCGCTTGGAGTGCGAGCACCTGCTGAGTGAAAACGTGCGGCCGCAGCTGGCACTGGTGGACTACCACCTGGATGACGGCGAAACCGGCACCGAGCTGATGGCCTGGCTGCGCACGCGCTTGGGCGAGCCGCTACCGGGTGTGGTGATCAGCGCCGACGGCCGCCCCGAGTTGATAGCTCAGGTGCATGCCGCCGGCCTGGATTACCTGCCCAAGCCAGTCAAACCGGCCGCTTTGCGCGCCCTGCTCAGCCGCCATCTAGCGCTGCGCTGAGAACCGGCTCTTAACCTTGCAGGCGCTGGCGGAACAGCGCCTGATGCTCACGGCATTGCGCAGCTGCTAGCAGGAATACGCCGTGACCGCCACGCTCGAATTCCAGCCAGGTGAAATCGACTTCCGGGTACAGCGCCTCGACATGTACCTGGCTATTGCCGACTTCGATAATCAGCACGCCCTTTTCGGTCAGATGATCCGCCGCCTCGGCGAGCATGCGCCGCACCAGGTCTAGGCCATCGTCGCCGCAGGCCAGGCCCAGCTCAGGCTCGTGCTGGTATTCGGCCGGCATATCGGCGAAATCCTCAGCATCCACATAGGGCGGATTGGAGACGATCAAGTCAAAACGCTGCCCCGGCAGTCCGGCAAAACCATCGCCTTGCACGGTGTACACACGTTCCTCAAGGCTGTGGCGCTCGATGTTCTGATTGGCCACTTCCAGCGCCTCAAACGATAGATCACCCAGCACCACTTCGGCCTCGGGAAACTCGTAGGCACAGGCAATGCCAATGCAGCCCGAGCCGGTGCACAAATCGAGAATCCGCGCTGGCTCCGTCGCCAGCCAGGGCTCGAAGTGCTGCTCGATCAACTCGCCAATCGGTGAGCGTGGAATCAGCACACGCTCATCAACAATGAACGGCATGCCGCAGAACCAGGCCTCACCCAGAAGATATGCGGTCGGTACGCGCTCATCGATACGCCGTGCGAGCAAAGCATACAGGTGCGCATGTTCGGCGTCTTCCAGGCGGCAATCGAGGTAGCTGTCGGCGATTTCGTAAGGCAGGTGCAGGGCACCGAGCACCAGCTGACGGGCTTCATCCCACGCATTGTCGGTGCCGTGGCCGAAGAACAGCTCCTCGCCATGAAACCGACTGACTGCCCAGCGAATGTAGTCGCGCACGGTACGCAGGCGGGTTGGGTAGGCAGGTGTAGCGTCAGTCACGGCAGCTCTCCACAAAAAAAGTGCGCCATTCTAGCAGCCTGGCGAGCCCACCCGCGCCGGGTGTGCGTTCGTTAAGCCGCGCGACGCATTGCTGACTATATAGGCCGCCACAGTCACAAAGTAGGCCTGCACAAGCCTCATGCGCATCAGTATAATTTTGTTACCAATTCCAAACCCTTCCCCTCCCTTCTCAAGACATTCCTAAAAATGGTCATAGATCCGTTCTCGATCACGGGCTTGCTCGTGCTGGCGATATTTTTGATTGGCATGACGCTAATCGTTTTTGAAGCACAACTGGAGATGGATAAGTTCAAGCCGGCGATGTTCATGATGTCCGGCCTGGTCGTTATCGGTGCCCACTACGCGCTTTACGACCCCAATGGTTTTCAGTTCTTTCTGCATGCGCAGAGCGAGATCAAGGAAGAACTGTTCGGCCTGATCGCCTTTATGGCGTTTATGTGGATGGTGGTCGAGCTGCTCAACGAGAGGAACGTCTTCACTGCCCTCAATGGCTACCTGATGCGTAAGGGCCTCGGTGCGCGCGGTATGTTCTGGGCCACAGGCGCGCTGTCGGCGCTGCTCTCACCGTTTCTCAATAACATCACCACGGCGATGATCTTTGGCAAGACGGTAAAAAACATCTCAACCAATCAGCGCTATACCCATATCTCGCTATGCAACATCGTGGTCGCCTCCAACTCCGGAGTGTGGTTCCTTGGCACCTCGACCAGCCTGATGGTGGTGCTGGCCGGCAAGATCAGCATCGCAGGCCTGCTGTTGCTGATCCCCTCCGCCTTGATCGGCTGGTTGCTGTTTGCCGCGACCCTGCATTTCTTTTACCTGCGCAAACTCACTGGCCAGGACTTGATTCAAGTGGCCGACCAGGCCGAATCCGCACTCAAACCCGGCGGCGCGGGCCTGGCGATAGTCGGTTTCTTCGCCGTGTTTGGCGCGGTGCTGTGCAATATCGTGCTGAAAGTCAGCATCGAGTTTGCCATCGGCATCGGCCTGGGCATCGTCGCCCTGTATGCCTGGCTGCTGATGCGCCGCGGTATTGAGCTGCCCTGGCAGGATCAACTGCAAAAGGTCGAGTGGAACGCCCTGCTGTTCTTTATCGGCATCATCACTTCGGTGGCCTGCCTTAACCACGTCGGCTGGCTGTCGTATATCTCGCGGCTGTTCGAAGTGCTGCACCCCACCGCAGTCAACGTGGTGCTTGGGGTGGCGTCTGGGGTGATGGATAACGTGCCCGTGGAAGCGGCTGCGCTGATGTCCAACCCACAGCTGGGGCTCAATCAGTGGGCGCTGAATGCGCTGATGGTGGGGATTGGCGGCTCGCTGACGGTGGTCGGTTCCGCTGCGGGAGTCATGGCGATGTCACTGGACAAGACTTACAGCTTTGCTGTGCACCTGAAGTTTCTGCCGGCCATTCTGGTCAACTTCTTCGGCTCGCTGGGTATCTGGTACCTGCAGTTCGAACTGTTTGGCCTCTATTAAAACGAAAGCGCCAGGGCATGCCCTGGCGTTTGTCGATGAATGCGGCGTTGGCGCACACCACCATTAGTCTCGTTTAAGGTGCAATTCGCGCAGCACAGCGATGGAAATCGCCACGGCAAACAACAGCCAGAAATGTTCGGAAAACAGTGCAATCAGGCTCATATTGCAGCTCCTTTGCTTGAAATAGCCGTTCCTCGGCAGCCCCTCGATTCTGCTCGCCGTATAGGCAGCACGCAAGATCATCGACCACAAAGGTTCACAGCAGTGCAGCACAGGCGGACAATAGACCCACTGTCCATGCCAGCCTGGAGTTCCTGCCATGTCCGCCCCTAAAACCATGTTCGCCCTCACTGGCCGCGGCCATGCCCCCGCCAGCCTGAGCAATGCGACCTTGCTGATCATTGATGCGCAAGAGGAATACCGCAGCGGCGTGTTGCAACTCCCGGGGCTGGATGCCGCGTTGGAAGAAATCGCCAAACTGCTCGCAGCCGCTCGCGCACAAGGCAGTGCCATTGTTCACGTCAAACACCTGGGTATTCCTGACGGCCTGCTCGACCCACGCGGCCCACGTGGCCATCACCTGCCGGAAGCTGCTCCGCTGCCGGGGGAGCTGGTCATTGAGAAACGCATGCCCAACGCATTCAACGGCACCGACTTGCACGAGCGCCTACAGGCCTTGGGGCATCTGGACCTGATCGTCTGCGGCTTTATGACTCATTCGAGCATCAGCACCACCGTGCGCGCCACCAAGGACTATGGTTACCGCTGCACCGTAGTCGATGCTGCCTGCGCCACCCGTGACCTGCCAACCCCAGACGGCCACGTCATCAGCGCGGCCGACATGCACCGTGCCGAGATGATCGCCCTGGGCGACAATTTCGCGGCCGTGGTGCCGCGCGCCAGTGCGCTGATCTGATTCACCGCCAGCGCGCAGCAGTTCGCAACTTGCACAGCGCCTGAACGGCGAAGTTGAACCCCGCCAGCCCGGGCCGGTCATACCGCCGATAGCCACCGAGGAACTTGGCATGAGGAAATCGGAATGAAACACGCCGATGGTTTTGATGCACGCCGCCTGCGCCCACGCAATGCCAGCAACTGGCGCCTGCGCCTGGGCGCTGGCCTAGCAGCGTTGTTTGCCACATTCGGCATACTGCTGAGCATGGCGGGCATCGCCACCCTGCTCGGCCAGCCTGCTGCGCTCGGCCCCCTGAACGAATCGCCAGCCGCCGCCAGCGTATTTGTCGTGATCGGGCTGTTGTTGCTGACCTTCGGCGTGCTGCTCTGGCGCCGCTGCCGACGCCGCCTGCGCCGTCCCAGCGACCTGAGCATGGCCCCACATCTGATGAAAAAGCGCGACTGAGTGCCGGGCAGCTTGGTTACACTAACGGCCTTCGCGGATATCTAGGGTCTGTTACCGTTTTGTCGCGAGCCGCGTTGCCGCGTAAAATCTCGCCAGGCTAGGCGGAGGACGCAGGTAATGGTCGCTCCCTTGCCAAGACCTCCAACACCGCATGGCGAGATTTTTCGCGCAACCCGAAGGGCCGGGCCTGTTTTAGCGCGATACTGCGTTTCTCGACACTCATTTGGAACACCAAACTTCGCGTCTCGTGCCTTGCCTCGCGCTAAAACAGGCTCCGGCGCAGCCACGACAAAACGGTAACAGACCCTAAATGCAAGACGACGATTTTTCCCTATTCAAAGCCGAGTTGCGCGGCGTCAAACCGATCAAGCATGACCGCGCCGACACCGGCAAACCAAAACCTAACCGCGCCCAGTTGGCCACCCTGCGCCAGGCGGCTACGGCGCGCGTGGATTCAATCAAGGTCGACGGCCTGTCCGACCAGTTCGTGATCGATGTCGGCGCCGAAGACCCGCTGTACTGGGCCGGCAACGGCGTGCAGGACGGCCAGATGCGCAAGCTCAAACTGGGCCAGATAAGCTTCGAAGGCAGCCTTGACCTGCACGGCATGAGCGTGGAAAAAGCCCGCGACACCCTGTGGGAATTTATCGCCGAGGCCAACAAACTGGAGGTGCGCTGCGTGCGCATTACCCACGGCAAGGCGGTGCGCATGGACGGCCGCAAGCCGATGATCAAAAGCCACGTCAACACCTGGCTGCGCCAACACCCACAGGTGCTCGGTTTCACCTCCTGCCTGGCCAAACATGGCGGCACCGGCGCGGTGTATGTGATGCTCAAGCGCACCATGATGGATGGCCGCGACGAATAAGCCCCTGCGGCTGGCGGGTTGCGCACTTGCCAGCCCGACCCTCGCGGCCTAACCTGCGCCCTTCAGAAAGACCTACGAGATTGTCCATGTCCCTGGAACAGCAATACACCGAGATCCTTGGCCAACTTGGCGAAGACGTATCCCGCGAAGGCCTGCTCGACACGCCCAAGCGCGCCGCCAAAGCCATGCAGTACCTGTGCAAGGGCTATCAGCAAACCCTCGAAGAAGTCACCAACGGCGCGCTGTTCAGCTCCGACAACAGCGAAATGGTGCTGGTAAAGAACATCGAGCTGTACTCGCTGTGTGAACACCACCTGCTGCCTTTTATCGGCAAGGCCCATGTCGCCTATATCCCCAACGGCAAGGTGCTCGGCCTGTCGAAAGTCGCCCGCATCGTCGACATGTACGCACGCCGCCTGCAGATCCAGGAAAACCTCAGCCGGCAAATCGCCGAAGCCATCCAGCAGGTCACCGGCGCCCTCGGCGTTGCAGTGGTGATCGAAGCGCAGCACATGTGCATGATGATGCGTGGCGTGGAGAAGCAGAATTCCTCCATGGTCACCTCGGTGATGCTCGGCGAGTTCCGTGAAAACGCCGCCACACGCAGTGAGTTCCTCAGCCTGATCAATAACTGATCAAGCTCTGAGTCAGAAGAAACCGGCCCCACGCCGGTTTTTTTCTGCCTGCACATCCTCAAAGCAAGCGGCGAGATTCCGCCAAAAGTCGCAATAAATCCGCCCGAGCATGGCGAGATCACGCCACCTAGAGCCGTCGAGCAACCCAGTGCAACTGCGGCAGCGCGCCGCAGTCCAACGCTTTGCAGTGGCGGGCATGCTTCTTGCGATTAGCCCAGGCAACGCCAGTCGCCGCGCCTTGGGCCGCTGCCGTTATGCACACGACGCCCTGCACACCCTGCCCCGCGCCTGTCGCTCGCCGACGGGCCAGCACGCTATTGCCACACGCCTGATCCCGTGTCGGCGCAGGTCGTCACTTTGACTTCACCGATTGAAATGGTTGGTTTAATGAAAAAGCTCCTATTGACCCTGCTGTGCCTGAGCGTGATCGGCTGCGCCAAGCACCCCGAGCCGGAAAAATCCGTGGATGTTCTGCTGATTGGCGGCGGCATCATGAGTGCCAGCCTGGGCACCTACCTCAATGAACTGGAGCCCGGCTGGAGCATCGACATCTACGAACGCCTCGATCGCGTCGCCGATGAAAGCTCCAATGCTTGGAACAACGCCGGCACCGGCCACTCGGCCTTCTGCGAGCTGAACTACACCCCCGAGCTGGCCGATGGCAGCATCGATATCAGCAAGGCGGTGGCAATCAACGAGTCCTTCGAGATTTCCAAACAGTTCTGGGCCTATCAGGTTGAACGCAAGGTGCTGAACAATCCGCCTTCGTTTATCAACAACGTGCCGCATATGAGCTTTGTCTGGGGTGATGACAACGTCGAGTTCCTCAAGAAGCGCCATTCCGCCCTGCAAGCCAGTTCGCTGTTCCGTGGCATGGAATATTCCGAGGACCCGCAGCAGATCAAGCAGTGGGTACCGCTGGTGATGGAAGGCCGCGAGCCTGGGCAAAAGCTTGCTGCCACCCGCGTATCGATCGGCACCGACGTCAACTTTGGCGAAATCACCCGCCAGCTGTTCGATTCGCTGAGCCAGCAGGACAACGTCAGCCTTAACCTGCAGCATGAAGTGCGCGGAATCGAGCGCAATGCCGACAACACCTGGAACGTGCAGGTGGCAGACCTGGTCAACGGCGGCGCCGAGAAAACCATCAACGCCAAGTTTGTGTTTATCGGCGCCGGCGGCGCCGCGCTGAAGCTGCTGCAGATGTCCGGCATCAGCGAGGCCGAAGGCTATGCTGGCTTCCCGGTCGGCGGCTCGTTCCTGGCCACTAGCAACCCGGAAATCGTCGCGCAGCATCAGGCCAAGGTCTACGGCAAAGCTTCGGTCGGTTCGCCGCCGATGTCCGTGCCGCACCTCGACACCCGTGTAATCGAGGGCCAGAAGGTGTTGCTGTTCGGACCGTTCGCCACCTTCTCCACCAAGTTTCTGAAAAACGGCTCGCTGCTCGATACCTTCAGCGCCCTGACCACCGACAACATCCTGCCGATGACCCACGCCGGCATCGATAATTTCTCGCTCAGCACCTACCTGATGGGCCAGCTGATGCTCAGCCAGGAAGACCGCATGGATTCGCTGCGCGAGTACTTCCCCAATGCCAAATCGGAGGATTGGGAGCTGATCCAGGCGGGTCAGCGCGTGCAGATCATCAAGAAAGACGCCGAACACGGCGGCATTCTGCAGTTCGGCACCGAAGTGGTCAGCGCCGCTGATGGCAGCATCGCAGCCCTGCTCGGTGCCTCGCCAGGTGCCTCAACGGCCGCGCCGATCATGCTCTCGGTGCTGGAGAAGACCTTCAAGGACAAGATGCAGAGTCCAGAATGGCAAACCAAGCTGAAAGAAATCATCCCGTCCTACGGCCAAAAGCTGAATGACGACCTGGCGCTGACTAATCAGACCCGCGCCTGGAGCAGCGAACGCCTGCAACTGGAGTTCGTTGAAGTGCCACCGCTGGCCCTCACCCCAGAGGTCAGCCAGGCGCAGTAAAGCGCCTGCTGGGCAATGCAGATTGCCCGAAGCACTGTTTACCGTCGCGACGGCGACACACCCTGCCGCCATGGATGGCGTGCAATAAAAAACCGGCCACAAGCCGGTTTTTTATTGCACTGTGAAAGCCTACTGGCCCTTGAACGGCACGCGTGGCTTGGTGCGTAAAGGGTCGAGCAGGCCCGACAGGCCGTTATGGTCGATCTCCTGCATCAGCGCCAGCAGCCGACCGATTTCACCCTGGGGGAAACCTTCACGGGCAAACCAGTTGAGGTAGTTACCCGGCAGATCGGCGAGCAAACGGCCTTTGTATTTGCCAAACGGCATTTCGCGGGTCACCAGCAGCAACAGGTCTTCGGGTTTCATCGCAGGCTCAGCAGGGTCAGGCAATCGAGCGCAAATTATGCCGTTCGACCGGGAGCACGGCCAGCGCCGGGCCAAGCGCAGCAAACTCGGGTAAGCTGCGCGCCCGTATTTAGCTACCCAAGGTTTGCCCCCGCATGATTATCAAGGCACTGCGCATTGGCCTCGGCCAGTTGATCATATTCCTCGACTGGATCAGCCGTCCGGCCAAGCTTAAACGCACCCCAGAAGCTCAGGCTGCGGTCGAGCAAAGCGCCAGCAACCTCGCGCTGTACCAGTTCCACGCCTGCCCGTTCTGCGTAAAAACCCGCCGCACCCTGCACAAGCTGAATGTGCCAGTGGCCCTGCGCGACGCGAAAAACGACGCCCAGGCGCGCAGCGAGCTGGAACAGCAAGGCGGCAAGATCAAGGTGCCGTGCCTGCGCATCGAAGAAAACGGCCAGAGCACCTGGCTGTACGAGTCCAAAGCGATCATCGCTTATCTCGATGAGCGCTTCGCTGCAGTCTGAACAAACAACCGGGGCCGCTTAGCGGCCCCGGTTGTTTCAGCGCTATAGCTGATCACTCAGCCCAGCCATTCAGTTCGCCAACACGCGTACCTTGCCGACCATTCCGGCCTGGTAGTGCCCGGGAATCAGGCAGGCAAAGTCGAATTCACCGACACGGTTGAAGGTCCAGATAACCTCCTCGCGCTGCCCCGGTGCCACATGCGTCATATCCGCTGATTCATGCTGCATGCCCGCGGATGTCGCCATCATCGCAGCATGCGCCTGTAACTCAGCCTGGGTACCGAGCACGAACTCGTGCATAACCTGCCCCTCGTTACGATGAACAAAGCGGATGGTTTCGCCCTGCTTGACGTCAAGCTGATCGGGGCTGAAACGCATCTGATCACTCATACTGATTTCGATGGTACGACTGACCTGCTCCGGCTCGCCGGCAATCCCCCAGGCCTTCTGCTGCTTTGCCGGTGCTGCCGCGTGATGCCCGCCGTGATGCTCGCCAGCGGCCCACGCAGCGCCGCTGCCCAACAGAAGGCCCAGACTCAATAGCAACGCAACAGCATTTGAAGATGCACTCATGGTTAATTTCTCGGAATAAAAACTGAATAAACGCTGTGAGCAGGCCGCTCCAAAGAGCAGGCCACACACAACAACACGGTGTTCAGACGAGAAATAACCGAGGCGGACGTTCGAGGGGGTCGCTGATAAAGCCGACAAACTGATCCAGTCGCGCCAGGGAAGGCTCGACTGCTTGCAGTGGAGAATTACTGACAATCACCGTGCTCAGGGCCACCGCACCGACACAGAATGCGCAAAGGCTGCACAGGCTGTTATCGGCGGCAGTTAGGGACTTGCTGGAGTTATCGCCGGAGTGATGTTGGCCGTGGGCAGACGCCTCAGCCGGCTGAGCCATGACCATCGCGCCCGGATGGTGCGCCGCCATTTGCGCATCAGCCTTGGCCATCGGCCCGCTCTGCTGGGTTACCGCGCATAACTGCATGCTGAGAGCGGCCATGCTCTGCGCTGGCAAGGCGAGCATCAGCATGCAAATCAGGGCAGTTCGCAGTGAGCGCATGGCGTTGGATGTTGTCGTAGGCAAAGACATGGAGGCGGATTATCCGCCCAACAGCAGCTTTGTCCATGCCTGAGCATGGGCAAAAGCCCCCGCAGCTGGCTATGATCGGAGCCCATGACCAGTACCCCACCCTTGCGCCAACCCTGCCCACCCGGTGCCTGCGATTGCGGGCGCGAGCAGCTGTTGCAGCAAGCCAACAGCGATGTGCGCATCCTGTTGCTTACCCGCACCGAGGAAAAGCGCCTGCTAGAGCGCCTGGAAAACCTTGAGAGCCTGGCGGACCTGGAGAAGCTGCAGCGGCGCATCTACGAACAACTCGGCGTGCGTGTTGCGGTTGCCCCAGGCTTCAATGAAGTACGCAGCATGCGCGGCATTGCGATTCAGATCGATGAGTTGCCCGGGCTGTGCCGCAAAACCCGCCAGGCCATTCCCACCGCCATTCGCCGCGGGTTTGAAAAGCGCCCGCAGATCGCCTACGACCTGCTGAACGCCCATGACCTGTTTCGCGATATTTGAGGGGCTGGCTAAGAGGGTCGTGAATTGGCAAAAAGGGCTAACCCCCGGTCGACTGCATGAGCCGAAGACCGCGCGGTTGACAGGCTGGTAAAAATCAGCAGAATCGCCGCCCCTTTTCCACGGATGGAAGTCCCTCGTGCAACGGATTGTGATTTTGGGCAATGCCGGCAGCGGCAAGTCCACACTGGCGCGGGCCTTGGGCAAGCGCCTCGGCGTAGCCGTCGTGCATCTTGATACCCTGTTCTGGGAGCCCGGCTGGGTCGAGCCCGACGCGGCGCAGTTCCGTGAAAGGGTCCGCGATGCGCTCACAACGGAGGCCTGGATCTGCGAAGGCAACTACGCCCGCCGCACCTTTGACCTGCGCCTGCCCAGCGCCGACCTGATCATCTGGCTGGATACGCCGCGCCTGTCCTGCCTTAGGCGCGTCATCGTACGTAGCGTCTTGAACCGACCGCGCCCCGACCTTCCGGCTGGCTGTAGAGAGCAACTCGACCGGGCATTTCTGGATTTTCTTAAATTCGTATGGCAGTTCGACCATGGCTACCGCCAAGGTATCGAGGCAGTGCGCATGGCCATCGGCCCGACGGTGCCAACATTGCATCTACGAGGCGGTCGAGAGATTACCGCCTTCCTGGCTCAGTTGCCCGCAACACCTGCAACCCGGCCCAGTTCGATCAACTGACGACCCGAATAAAGGGATTATTACTCGTGGCAAAACACTTCATTCGCCCGCTCGCGCTGTGCATTTTTCATCATCAGGGGAAAATACTGGTCAACCAATTCCACGACGCCGATGAGAACCGGACGCTCTTTCGCCCCATTGGTGGCGGCATTGAATTCGGCGAAAGGAGTCACGACGCCATCGTCCGCGAAGTGCAGGAAGAACTGGGTCGCTCGATCAGCGACATTCGCCTGATTGGCACGCTGGAAAGCATCTTCACCTACGCAGGCAAGCCGGGGCACGAGATTGTTCAGGTCTACGATGCCAGGTTTGACGACGCAGAGGTCTATGAACAACCCTGGCTAGACGGCCACGAAAGCGATGGCGCGCCGTTCAGAGCCGCGTGGCACTCCAGCGCCAGCTTCACCCCGGCATCACCGCTGGTACCGGAAGGGCTCTACGACCTGCTCAAGCGCGCAATGCTGCTGTGACGGCGCAAAAGTAGGCCGGGGCTGGCCGTATGCCAATCAAGGTGATGCGGGCATACGGCGCAACTCTCGAACGCTCTCAAGGTACTTCCCTGCACTCTCGCTTCGAATGGCAACACCGCCTGGCGCTGACATTCCCCGAATCGACTACCGCCCTCGCCCCGCCAGAATGCGCGTTGCGCCCTGGGTTTTCTGGCAGTACCAAAAGACGCGGCTGACGCCACGGGTGATCGCCACATAGGCCAGGCGCAGGCTTTCATCCTGCATGGCCTGGTCGTAGCTGTTGCTGAAGAAGCCCGAGTGGGCGTACAGCGCATTGCGCAGCGGGTGCGGCTCGGGTGGTTGGCAGTCATCGAGGATGATCGCCACTTCGGCCTGCAGGCCCTTGGCGCGGTGGATGGTGTAAGCCTTGACCGGCAGCTGCTTGTCCAGCTGCGCGGTAATGGCTTGCAGGGGCTCATTCCGCCGGCTCAGTAGCAGCACGGCATTCCGTTCGCGGCTGTTGCGCTCGGCGGCGTAAGCGCACTGCGCGCGGATCTGTTTGAGCAGCTCCGGCAGGCGTGCCTTGCTGTCGAAACGCTGAATCAGGCGCACGCCATGATCGCCCGGCTGCGCGGCTTTAATCGCCTGGCTGGCCTTTGCCTGTTTGTGCTGCACGTCGCCGAGCAGCGCTTCAGCGTCACGAATAATCGGCTCAATCGAACGGTAGTTGTTGGCCAGGGTCAGCACGGCGCTGCGCTTGGCTTTACCTTTCCCGGGAAAGTGCCGATCAAAGTCGATAAATAGCTCCGGCGAACTGCCGCGCCAGCCGTAGATCGACTGCCAGTCATCGCCGATGGCCATCAGACTGACCGCAGACCCCTGCCCGGCCAGCGTGCGCTGCACGGCCTGCAGCCACTGTACGATCTGCGGCGAGATGTCTTGAAATTCATCGATCAGCAGATGACTGAACGACGCCAGCAGTGACGCTGCCACGCCCTGCCCGTCTGCATTCAGCCTTGCCGTCAGCTGGGCAAAGGCGGCGTTAAAGGTCAACAGCCCCTGCTCCTGCAAAGCGCGCTGAAAATAGGGCCAAAACAGCAGCAGTGCCTCAAGAAACTCACGCAATGGTATTGCAGTGTCGAGGCGTTGCGGCTGCATAGTCGACAGCTCAACGCCGATGCTTTCGGCAAACCCGGCCTGGGTATAGAACACCTCATACAGCGGCGCAGCACTGAATTCGCCTGCCAGCTTATAGGCATCCAACGGCGCCTTCGGCAGACGCTTACTCTCAGCCGGCGGCAAGGGTAATTGCAGCAGGCTATGCACCCGCTTGCGAAATTCCGGCTGCTCGGCATAGCACTGCTGGTAAGCCTGCTTAAGCAGACGCTGTTGGGCCGGCCGCAGCCGTCCGGCGCTCAGCGGGTTATCCAGTTCGCGGCTCGCAGCTTGTGGGTCATCCAGTTGCTCAAACCAGCGCGGGTTGTTCAGCAGGCTCTTGGCCACGCTGCCCATGGCCGAGTGAAACGTACGCACAGACTGACGCGCCTGGGCGGCATCAAAGGGGTAGTTGAAGAAGCCCAACACCTTGAGAAACTGCTCACGCAGCTCGGCACAGGAGGCATTGGTAAAGGAAATCACCGTCAGCTGCTCGGGCTTGATGCCCAGGTGACAGAACATAAACACCACCCGCAGCACCAACGTGGTGGATTTGCCCGAACCGGCCCCGGCGAAGATGCGCGTCAGCGGATGATTGCTGAGGATCATCGCCCACTGTTCATCCGATGGCGCACTGAGCAGCCCAGCCGTCACCGCCCGCGCCACCTGCTCGCGCATGGCCTGAGCTTGCGCGGCCTCGACTGTCAGCATGGCCGGCCCGTAAATGCCTTGAGAGCGTGGTTTACTGGCAGCGCGGCGCGGATTAGCCGGCGGCTTCGCGCCAGCAGATTGACCCTTGCTAGCCGCTTTTTTGGCCCGTGGTGCAGGCTTTTTTAACTGCACCGCCGCTTCACGCTCGGCACGCAGATAAGCTGTGGTGTGGGGAAAGTAGCGCGCCAGTGCAGCGGACAACAGCCGCTTATAGCGCTGAACAGCAGATGGCATTCGCGACCCAGCCAGAAGATAGATCGTTGAATGATAAGTGCTTTTTACGGCGAACTGGCGACTGAGCGGTGAGAAAGCGCAGCGCCTCTCACCGCTCAGCTGATCCGACAGCTATCAGTCGAGCATACCGACATAACGCGGATGGCTGGCAACCCGCTCCAGCCAAGCGCGAATGGCCGGATAGGGCGTCAGATCAAAGCCGCCTTCATCCGCCACATGGGTGTAGGCGTACAGGGCGATATCGGCAATCGAGAAATTCTCGCCAACCAGATATGGCGTGCGCTGCAGCTGCTTCTCCATCACCTTGAGTGCCTTATGACCGCGCACATGGCACTCTTCGTACTCGCTGCGGCGCGCTTCGGGCAGGCCCTGATACAGCTGGATAAAGCGTGCCACCGCGACGTAAGGCTCGTGGCTGTATTGCTCGAAAAACTGCCACTGCAGCACCTGAGTGCGCAGACGCGGCTCGCTGGGCAGAAACGCGCTGCCGTCGGCGAGGAAGTTGAGGATGGCATTGGACTCCCACAGGCAGGTGCCGTCGTCCAGCTCCAGCACGGGAATCTTGCCGTTGGGGTTCTTGGTCAGGAAGGCGTCGCTCTGGGTTTCGCCCTTGAGGATATCGATCGGGATCCACTCATAGGGCTGATCCAGCAGGTGCAGCATCAGCTTGACCTTGTAGCAGTTGCCCGAGCGGTAATCGCCATAGACCTTATACATATCGCCCTCCTCCTAACCTGCTTAACGCGTGGACTAGCTTGCTTGTGCCTGGCGAATCACCTCTGCCAGGCGCTTGAGGCCTTCACTTAGGCGCTCCGGCGCAACGTGGCTAAAGTTAAGCCGCAAATGCCCAGGGTTAGCGTCCGGATCAATAAAGAACGGTTCGCCCGGCATAAACGCCACGTTCTGCGCCAGCGCCGGCGCCAGCAGCGTACGCGTATCCAGCGGCTGCTTGAGGGTCAGCCAGAAGAACAGCCCACCTTGAGGAATCTGCCAGTCGGCCAGGTCGCTGAAATGCTCGACCAGCACGTCCTGCATGGCATCACGGCGCACCCGGTAAAAATCACGCAATTCGGCCAAGTGTTCGCGGTAATGCCGCGTGCCCAGCCATTGCAACGCCTGCCACTGACCAATACGGTTGGTGTGCAGGTCAGCGGACTGTTTCAACCGCAGCAAATAGGGGTACAGGTCTGGAGTGGCGATCAGGTAACCGACGCGCAGGCCAGGCAGCAGGGTTTTCGACACGGTGCCGGTGTAGATCCAGCTGGCCTGCTTAAGGCGGCTGACAATCGGTGTAGCGCTGCCATCATCAAATACCAGTTCACGGTAGGGCTCATCTTCGATCAGGGTCACGCCAAACTCATCGAGCAAGGCTGCCACCGCATCGCGCTTGGCTTCGCTGTAGCGCACCGCCGATGGGTTCTGGAAAGTTGGGATTAAATAGGCGAAAGCCGGCTTGTGGTTCTGCAGCCGCTCGCGCAACGCATCGATCTGCGGGCCATCGGCTTCCTGCGGCACGGCGATGCAATCGGCGCCGAACAACTGAAAAGCCTGCAATGCCGCGAGGTAAGTCGGCGCCTCCAGCAACACCTCGGTACCCGGATCGATAAACAGCTTGCTGGCCAAATCCAGGGTTTGCTGCGAACCGCTGACGATCAGTACCTGGCTGGCGTCGCAGGGTACGCCCAAGGCGCGCGCCTCTTCAGCAATCGCTTCACGCAGCTCAGGCTCGCCTTCGCTGGTGCCGTATTGCCCCATGCTGGTGGGCATATCCGCCCATTCCACCCGCGGCAACATCGGCTCGGCCGGCAGACCGCCGGCAAACGACATCACTTCTGGACGCTGCGCGGCAGCCAGGATTTCACGGATCAGGGAGCTTTTCAGGCGGGCAACACGTTCGGAGAAGGCCATGGATACACCGGTAGCGAAGGCAAATAAAAATAGGTCAAACTGTTTGACCAAAGCTCTGTTTGACAGAAGCTACGACGATCAGCCTGGATACGTCAACATGCTTGACCTTAAAAACCCAAACACTCAACAGACCGCCATGGAAGCGTTCTTCTTCGGTTACCAGGCGTTTACCGCCAAGGCCGATGAGATGCTGGCGCGCCGCGGCCTGTCGCGCGTGCATCACCGCATTCTGTTCTTTATCGCCAAGTACCCCGGCTTGAGCATGAAAGAGCTGCTCGGCTACCTGGGTGTAAGCAAACAAGCGCTAAACACCCCGCTGCGTCAGCTGCTGGAAATGAACCTGGTGCAGAGCCTTGCCGCTGAAGACGACAAGCGCAAACGCCTACTCGGCTTTACTGCTGAAGGCGCCAAGCTGGAACAGGCTCTGCGCCGTGAACAGGCCAAGCTGCTGCAGCGGGCGTTCAGTGAAGCCGGAGAAATAGCCGTGAGCGGCTGGTTGCAGGTCAATCAAACCCTGCACAACAGCGCAAATGAAGGCTGAGAGAGCACCCACGGCAAAACTGTACTGACGCTACAACCGAGCCAACTAAAACTGTACCGCCCATTGCCTGCATCGCTGTACCGCGACGCTCTGAGCATCTCCCCCTAGGCTGATCAGCACTGCCCCTGAGTGCTGCGCCATGACCACCGAACTGCTGCTCGCCTTTATCGCCTTTGCCTTTGTCACCTCGGTGACGCCGGGCCCTAACAATATGATGCTGCTCGCCAGCGGGGTGAATTTCGGCCTGCGCCGCAGCCTGCCGCACATGTTCGGCATCAGCCTGGGCTTTATGCTGCTGGTGGCTTCGGTCGGCCTCGGCCTTGGTCAATTGTTCGAGCAGGTGCCGCTGCTCTACAGCGTGCTGCGCTATCTGGGCGCCGCCTACTTGCTGTACCTGGCCTGGAAGATTGCCGGCTCTGGTGCGCCGCAGGATGGCGGAAAGCCGGTGGGCAAGCCGTTTACCTTTCTGCAGGCAGCGGCCTTTCAGTGGGTCAACCCGAAAGCTTGGATCATGGCTATCGGCGCTATTACCACCTACACCCCGCAGGAAAATTTCGTAGTCAATGTGCTGCTAATCGCGGCGCTGTTCGCCCTGGTCAACTGCCCTAGCGTCGGCCTGTGGACGGTGGCCGGCAGCCTGCTGCGCAACTGGCTGAGCAACGCCCGAGCGCTGCGCATCTTCAATATCGGCATGGCCATGCTGCTGGTAGCCTCGCTGTACCCCATCTTCGCCGACACCGGACTGCTCTGATGCACGACCTGCCGCAAACCCGCCTACGGCCGCTGGCCGACACCTCGACCTCGGCGGTAGTCGCCGGGTTTATCGCCATGCTCACCGGCTACACCAGCTCGCTGGTGCTGATGTTCCAGGCTGGCCAGGCCGCAGGGCTGACCAACGGGCAGATTTCATCGTGGATTTGGGCGCTGTCGATTGGTATGGCGATCTGCTGCATCGGCCTGTCGCTGCGCTACCGCGCGCCGATCATGATCGCCTGGTCCACCCCTGGCGCGGCCCTGCTGATCACCAGTCTGCCCGGCGTGCCGTATAGCGAGGCAATTGGCGCCTATATCTTCGCCTCCGGGCTGATTGTGCTGATCGGCCTGACGGGCACGTTTGACCGCCTCATGCGGCGCATTCCCGGTTCAATTGCGGCAGCGCTGCTGGCGGGCGTGCTGTTCAAAATCGGTCTGGAAATCTGCGTGGCCGCCGAACAGCAGCCGCTGCTGGTGGTGGCGATGTTGCTCGCTTACTTGTTGGGTAAACGGCTGCTACCGCGGTATGCGGTGCTTGCGGCACTGATTGTTGGCAGCGTGCTGGCTGCGGTCTTCGGCCTGCTCAATTTCGAGCACTTCGAGCTGCAACTGGCGGTGCCGGAATGGACCACACCGAGCTTCTCCCTGGCAGCGGTCATCAGCATCGGCATTCCACTGTTTATCGTCGCCATGGCCTCGCAGAACTTGCCGGGCATGGCTGTGCTGCGCGCCAATGGCTATGACGTTCCAGCCAGCCCGCTGCTCACCACCACCGGGCTGACATCCATGCTGCTGGCGCCCTTTGGCAGCCATGGCATTCATATGGCCGCTATCAGCGCAGCGATCTGCGCCGGCCCGGAAGCCCACGAAGACCCGAAAAAACGCTACACAGCCGCCATCTGGTGCGGGGTGTTCTACGGCATCGCCGGCATCTTCGGCGCCACCCTGGCGGCGTTGTTTGCCGCGCTACCGAAAGCCCTGATCCTGTCCATCGCAGCACTGGCGCTGTTCGCTTCGATCATCGGCGGCCTGACTCAGGCCATGAGCGAGCCGAAAGAGCGTGAAGCGGCGCTGATCACCTTTCTGGTAACCGCCTCGGGCATGACCCTGTTTTCGGTGGGCTCGGCGTTCTGGGGGATTGTTGCGGGCTTGCTGACCTTGGCGATTCTTAACTGGGGCAAGCAAGACGCGTAATTAGCAGGTATAAAAAACGGGCTTATGCATACACATAAGCCCGTTTTTGTTACAGCCGGTGCAATCAGCCGCGCTGACGCTTCGGCAGCACATCCTTAAGTTTGGCGTGCATGCCGCGCAGGGTTTTCTCGGTGCTTTCCCAATCGATGCACGCATCGGTAATGGACACGCCGTACTTGAGCTGGCTGAGGTCCTTGGGAATCGACTGGTTGCCCCAGCCCAGGTGGCTTTCCACCATCAGGCCGACGATCGACTGGTTGCCTTCGAGAATCTGGTTGGCGACGTTGTCCATCACCAGCGGTTGCAGGGCCGGGTCCTTGTTGGAGTTGGCGTGGCTGCAATCGACCATGATGTTCGGGCGTATGCCGGCTTTGGTCAGTTCCTGCTCACAAACGGCAACACTCACCGAATCGTAGTTCGGCTTGCCATTGCCACCGCGCAGCACTACGTGGCCGTAGGCATTGCCTTTGGTGGTAACGATGGACACACCACCTTCCTGGTTGATACCGAGGAAACGGTGAGGGCTGGAGACCGACTGCAGGGCGTTGATCGCCACAGTCAGGCCGCCATCAGTGCCGTTCTTGAAGCCCACTGACGAAGACAGGCCTGAGGCCATCTCGCGGTGGGTTTGCGATTCGGTGGTGCGCGCGCCGATGGCCGACCAGCTGATCAGGTCCTGCAGGTACTGCGGGGAAATCGGGTCGAGGGCTTCGGTAGCGGTCGGCAGGCCCATTTCAGCCAGGTCACGGAGCAACTGGCGACCGATATGCAGGCCATCCTGAATCTTGAACGAGTCATCCATAAACGGATCGTTGATCAGGCCTTTCCAGCCGACAGTGGTACGCGGCTTCTCGAAATACACCCGCATAACCAGATACAGACTGTCCGAAACCTCGGCAGCCAGAGCCTTGAGGCGCTCGGCATACTCGTGGGCGGCCTTGATATCGTGGATCGAGCACGGCCCGACCACCACGAACAGGCGATGATCCTTGCCATCGAGAATATTGCGGATCACCTCACGACCGCTGGCAACCGTGCGCAGAGCAGCATCGGTCAGCGGAATTTCACGCTTGAGCTGTGCGGGAGTTATCAGGGTTTCGTTGGAGGCAACGTTCAGGTCATCAATCGGTAAATCAGCCATCGTGCTATTCATCAGTCAGAGTCATCAGGTCACGGGTGCCGGCCGCCAGCGATCCCCGTGTGGCGGAGCACAGCAATATGAGCACAGCGGGGAAGCCGAACCTTAGCGCGTATAGGCCTGGCTCGACAATGGGCTTTGCGGCTTAAGCCGCGCCGAGTGGACGATTCAACTAATTCAGGCTGGCGCGGGAAAATTCGGCGGCATGCTGGCTGATCCACTCCTGCGCCACCACCTCGACCGGCAAGCTGCAGCCCAGTTCCTGCTCGCGTTGATGGCGATAATGCTCAATCTGGCAGACCTGTTCGACCATACGCGCGCGAAACAGCGTGTCCTCATCGACAAAGGCGATACCCACCAGGTATTTGTCTTCCTGTTTGCGGCACCACGCCACCAGGCCTGGGTAACGCGCATGCTCGCCGAACAGCGGAATACGCAACTCGATGGCCGTACCGCGGCGAAAAGCACGGTTGGAGTTGCAAGCCACACCGCCGAGACTGATATTGTTCAGCCGCTGCTTGGGCACGAACGCCTGTTTACGCAGCACTAACTCAACGGGCATATCACTGGGATGACGCAAAAAGTGACGCATCTTATGACTACCTCGGATGCCATCAATTTGATACCACATTGGCCAGTATAGTGACTGAGCTGGAACTGACCGATTTAGATGCAGACCGCTACTTGCTCGACGCGCCTGGCATCTCATTGCTGATATTTACCAGCATAGGTTGTGCCAGTTGCCGCTGGGTGAAGCGTGAGCTGCCTAAGTTACCCTTAGCCATCCAACGCTTGGCCTGGGTCGATGCGGCCGACAACGGCGGTTTAGTGACGCGTTATGAGGTATTTCAGCTCCCGGCGCTATTCGTAGTGCGCGATGGTCAGTTTTATGGCGCGTTGCAGAGCCGTCTGCAGCCCGCCGCACTTATTCAGGCGCTGGACACTGCCCTGTCGCGCCACGCAGAGGACTTACCCTGATGACCCCAACTCCCCGTATCGGCATTATCGGCTCCGGCGCCATTGGTGGCTTCTATGGCCTGATGCTGGCCCGCGCCTGCTTTGATGTGCATTTTCTGCTGCGCAGCGAGTTCGCCGCAGTCGCCAGCCAAGGCTTGCACGTCAACAGTGCCCTACACGGCAACCTGCACCTGGATAACGTGCAGGCGTATCAGTCAGCGGCTGATATGCCGCCGTGCGACTGGCTGCTGATCGGCGCTAAAACCACCAGCAACGCCGAACTGGCTCCACTGATCAGCCAGGCCGCTGCGCCCGGCGCCAAGGTGGTGCTGATGCAGAACGGCCTGGCCGTAGAAGACGAGTTGCGCCCGCTGCTACCGGACTCGCTGCACCTGTTGGGCGGCCTCTGCTACATCTGCGCCCATCGCAGTGCGCCGGGAGTGGTCGAGCACCAGGCGCTGGGTAACGTCAATCTGGGCTATCACTCAGGCCCGGCTTGTGATGCCGAGAGCCGTCAGCAGATCCTCGAACAAGGCAGCGCGCTGTTCCAGGCTGCTGGCCTTGACTCCACCGCCATGGCCGAACTGAACCAGGCACGCTGGCAGAAACTGGTGTGGAACGTGCCCTACAACGGTCTGGCCGTGCTGCTGAACAGCGCCACCACGGCACTAATGGGCAACACCGACAGCCGCGCGCTGATCGAGGCGATCATGCAGGAAGTGGTGGATGCGGCCGGCGCCTGCGGCTATCAGCTACCTGCCGGGTTTGCCGGCAAGCTGCTGAGCGCCACCGACCGCATGCCGGATTACCTGCCGAGCATGTACCACGACTTTGCCCTGCAGCGCCCACTGGAGCTGCATGCCATCTACGCCGCGCCGTTGGCTGCTGCGGCGCAGGCCGGCTGCGCCATGCCGCGCACCGAGATGCTCTATCAGACCCTACGTTTCCTCGAACAACGCGCGCAATAGGACACAGCCATGAGCAAGGGATTAGGCGACAAACTGGTGCTGGCGATCTCCTCGCGGGCGCTGTTCGACCTGCGCGACAGCCACCAGATTTATGAAAGCCAGGGCGTCGAGGCCTATCGCCAATACCAGATTGAGCATGAGGACGAGATACTCCCGCCAGGGGATGCCTTTCCGCTGGTCGAGAAGCTGCTGGCGCTGAACACGGCCCTCAATCAGCAGCGCGTTGAGGTAATCCTGGTTTCGCGCAACAGCGCCGACACCGGCTTACGTGCGTTCAACTCAATCCAGCACTACGGGCTGGGCATATCCCGCGCAGCCTTTGTTGGCGGGCGAAGCCCCGACCCTTATCTGGCCGCATTTGGCTGCCACCTGTTTCTCTCCACCCACGCCGAAGATGTGCGCAGCGCATTGCGTGCAGGTTTCGGTGCGGCGACCATTCTTTCCGGCGGCGCGCGGCGAGCGGCCAGCAATGAACTGCGCATCGCCTTCGACGGTGATGCCGTGCTGTTTTCCGATGAATCCGAACGGGTCTATCAGCAGGCCGGATTGGAAGCCTTTCAGAGCCACGAGCGGCAGTCGGCACGTGAGCTGCTCGGCGGCGGCCCATTCAAACCCTTCCTTGCCGCCCTGCACCGTCTGCAACAGGAGTTTCCTGAAGAGCAGTGCCCGATTCGCACCGCATTGGTTACAGCGCGTTCGGCGCCGGCCCATGAGCGGGTGATTCGCACGCTGCGCGAGTGGAATATCCGCTTGGATGAGTCGTTCTTCCTCGGTGGTCTGGAAAAAGCCGCAATTCTGGAAACCTTCGGCGCCGACGTGTTTTTCGACGACCAAACCGGCCACTGCGAAAAAGCCAACAAGGTCGTACCTACCGGCCATGTGCCACACGGCATCAGCAACGAACCGCAGCTCTAGTTCCCGCGCGAGGGCGGTCAATCGCCCTCGCCGCTAAGCACTCTCTATCTCCCTGCCTATATAACCATTCGTCCTCAAAACCTCGGCTTTCTTTGACTTATCGAGGGCACTGCTAAGCTCAGATCAGGCCTGCCAGTCTGGCAGTCAAGGAGGCCGAATGATTCGCTCGATTCTCTATGCAACCGACCTAGGCCTTTACGCCCCCTACATCCTGCAGCATGCGCTGGCACTCACACGTTCCTTCAACGCCAGCCTGTATGTGGTGCACGCCGTGGAGCCCATGGGTCTGTTTGCGGAATCAGTGCTGCAAACCTACCTGGATGAAGAGCGCCTTAAGGACCTGCGCACCAACGGCCTCAGCACAGTGATGGCGAGTATCGAGCAGCGGGTGTTAGAGGGCTTTCGCGATGAGATTGGCGAAGCGTTGCATGACTTGGATCTGATCAAGGCGGTACGCGTGGTACAGGGCGATCCCCCCTTGGTGATACTCGATGAAGCACAGCAACTCGGTGTGGATTTGTTGGTCCTAGGTAGCCACAGCCACGGCACGGATATGGACATTCCACTGGGCCGTACCGCGTCGCGCCTGGTGCAGTTGTCAGAAGTACCGGTGTACTTGGTGCCGATGTTGCAGCATCGCAGCCGAGGTGATCTTTAGAAGAAGCGCAGCACATTTCTATTTTTGGTCTAGATTTAATGCTTCAATCATCATTATGGTTATATAGAACGCCGGTAACCTGAACGGCCGTCTTTTTGCTTTGAGGGATTTTTATGAAGCTTCAGCAACTGCGCTACATCTGGGAAGTCGCGCATCACGACCTCAACGTTTCTGCCACGGCACAAAGCCTCTACACCTCACAACCCGGCATCAGCAAACAGATCCGCCTACTCGAAGACGAGCTGGGGGTTGAAGTCTTCGCCCGCAGCGGCAAGCACCTGACCCGCATCACCCCCGCCGGCGAACGCATCATCAACACCGCCGGGGAAATCCTGCGCAAGGTCGAAAGCATCAAGCAGATTGCCCAGGAGTTCTCCAACGAGAAGAAAGGCACCCTGTCCATCGCCACCACCCACACCCAGGCGCGCTATGCCCTGCCGCCGGTGATCAGTGCCTTTATCAAGCAATACCCGGATGTATCCCTGCACATGCACCAGGGCACGCCGATGCAGATCGCTGAAATGGCGGCCGACGGCACCGTCGACTTCGCCATCGCCACTGAAGGTCTGGAGCTGTTCAACGACCTGATCATGATGCCCTGCTACCGCTGGAACCGCTGCGTCGTGGTACCTCAGGGTCATCCGCTGACCAAGCTGCCGAAGCTGACCCTGGAGGCCCTGGCCGAATATTCCATCGTCACCTACGTGTTCGGTTTTACCGGCCGTTCCAAACTCGACGAAGCCTTCAGCCATCGTGGTCTGACGCCGAAAGTGGTGTTTACCGCCGCCGACGCTGACGTGATCAAAACCTACGTACGCCTGGGCCTGGGCGTGGGCATCGTGGCCAAGATGGCCGTCGATCCCAAACTAGACCCGGACCTGGTGGTGCTGGATGCCGGGGAGCTGTTCGAAGCCAGCGTGACCAAGATCGGCTTCCGTCGCGGCACCTTCCTGCGCGGTTTCATGTGCGACTTTATCGAGAAATTTGCCCCGCACCTGACCCGCGACATGATGGCCAAAGCCGTGCAGTGCCACAGCAAGGTCGAGCTGGAAGAGCTGTTCGAAGGCGTTGAACTGCCGCTGCACTGAGCCAACCTGCAGATATGAAAAAGCCCGTCCAAGTGACGGGCTTTTTCATACTCGGCGATACCTATTCAGTGGCTTTCAATTCTTTGCCATGAGCAAAGTTCACCCACCAGCCGAAGGCCGCTGCGGTAAAGAACATGATGATGCTGTAGATCGCTGCGGGGATCGACATGGTGGCGTTATTCAACAGCATCGGGCTCAGTGCCAGGGCTATCGCCAGGGTGCCGTTGTGGATGCCGATCTCCATGCCGATGGCAACCGACTGACGCAGGCTTAGCTTAAACAAACGCGGCACCCAGTAACCTACCGCCAGGCTGATCAGGTTGAACGCCAGCGCCGCACCACCCACCAGCGGCGCGTAGTCGACAAAGGTCTGCCAATCCTTGACCACCGCCAGGATGATGATGATCAACAGAAACAGCGCGGAGATGATCTTCACCGGCTTCTCCATACGTGCGGCAAATCCAGGGAAGCGGCTGCGTATCCAGATACCAATAGCCACCGGGCCGAGGACGATGACAAATACCTGCACCACCTTGGTGAACTGCAACGGCAGGGCCTGATCACCTTCCATAAAGTAGGCCAGCGACAGATTGACGATCAGCGGCATGGTCAGCACCGCGATCACCGAATTGACCGCCGTCAGGGTGATATTCAGTGCCACATCACCATGCGCCAGGTGGCTGTACAGGTTGGCAGTGGTGCCGCCAGGCGAGGCTGCCAAGAGCATCAGACCAACTGCCAGCGCCGGGGCCAGACCAAAGGCCTTGGCCAGGAAGAAACACACCACGGGCAGCAGCAACAGTTGGCAGCTCAAACCGATCAGCACCGGCTTGGGAAACTTCACCACCCTGGCAAAATCGGCCAGGGTCAGCGACAGGCCCAGGCCAAGCATAATGATGCCCAAGGCGATGGGCAGGAACAGGGTCAATAACGGGTCAGCAGTCACGGCTTTCTTACTCCTTGATCAAAGCGCTGGGCGATCTTGAACAACGACGTAGAACACTGCAGTGACTTTAGTGGCCAACGTGGTGAAAGAAATGGCGAGGTATAAAAAAAGCGCTCAGATGGGCGCTTTTTTTATTACTGAAGGAAATCAGATGGCGGTGGCCCCACCATCCACCGCCAGCGCGTGGCCGGTAGTGAACGCCGCGTTATCGCAGCACAGGTACAGCACGGCAGTAGCGATTTCCTCGACCTTGCCAATGCGCCCGACCGGGTGCATGGCGGCGGCGAATTCGCCCTTCTTCGGGTCGGCTTCATAGGCGCGGCGGAACATGTCAGTGTCGATCACCGCCGGGCATACGGCGTTGACCCGCACTTTCTTCTTTGCGTATTCAACAGCAGCGGACTTAGTCAGGCCGATCACCGCATGTTTGGATGCGCTGTAGATGCTCATCTTCGGCGCAGCGCCCAAACCGGCGACCGACGCGGTGTTAACAATGGCGCCACCGCCCTGGGCCAGCAGCAGCGGGATCTGGTGCTTCATGCACAGCCACACGCCTTTGACGTTGACGCCCATGATGGCGTCGAACTCGCTTTCGCTACCCTCGGCCAGCTTGCCCTTCTCGATCTCGATGCCCGCATTGTTGAAGGCATAGTCCAGGCGGCCGTAGGCGCCCAGCGTGCGCTCCATCAACACCTTGACCTCAGCATCGCGGGTCACGTCGCAACGAACAAACAGCGCATCGCCGCCCGCTTCACGGATCAGCGCGGCAGTCGCTTCGCCACCGTCGACATCAACGTCGGACACCACCACCTGCAGGCCTTCGTTGGCGAATGCCAGTGCCGTGGCACGACCAATACCCGCTGCACCACCGGTGACCAGGGCAACCCGGCCGGAAAAGCTCAAGCTCATCTGCGTGTCCTCGCAAGGATTAAAAACTGCATTGAGTCTAATCAGCTGCTGCGTACCAAGGCAGCACTATCAAATTGCTGGTGATAGCCCCATCGAAATGAGTGATTAACACCCCGGCATGGCTATCACTCGAATGGATTTACAAGCATTCGGCCCACGGGCAAACCTTGCCCCGCTGACCAGCACGGGCTATCAACAGGCTTTCCGTTCAGTGAGTACCTGTCATGACTGCCCCACTCAACCGCCAATTCCTGCTTGCCCAACGCCCAGTCGGTCTGCCCAGCCGCGAAACCTTCAGCTATGTCGAAACCAGCGTGGGTGAACCCGGCCCCGGCCAAATTCTGGTGAAGAACGCCTACCTGTCGCTGGACCCGGCCATGCGCGGCTGGATGAATGATGCCAAGTCCTATATCCCGCCCGTTGGCATTGGCGAAGTGATGCGCGCACTCGGCGTGGGTGAAGTGGTGGCCTCGCAGCACCCTGACTTTGCCGTGGGTGATCATGTAAATGGCGCCCTTGGTGTGCAGGATTATTTCCTCGGCGAGCCCAAAGGCTTCTACAAGGTCGACCCCAAGCGCGCGCCGCTGCCGCTGTACCTCTCGGCACTGGGCATGACCGGAATGACCGCCTACTTCGCTTTACTGGATGTCGGCGCGCCGAAAGCGGGTGAAACGGTGGTGATTTCCGGTGCGGCCGGCGCGGTCGGCAGCGTCGCCGGGCAGATTGCCAAGCTCAAAGGCTGCCGTGTAGTTGGCATCGCCGGCGGTGCGGACAAGTGCAAGTTCCTGGTTGATGAACTGGGCTTCGACGGCGCCATCGATTACAAAAATGAAGACGTGATCGCCGGCCTCAAGCGCGAGTGCCCGAAAGGTGTGGATGTCTACTTCGATAACGTCGGCGGCGACATTCTGGATGCCGTACTCACCCGCTTGGCCTTCAAGGCACGTGTGGTGATCTGTGGCGCGATCAGCCAGTACAACAACAAACAGGCCGTAAAAGGCCCAGCCAACTACCTCAATCTGCTGGTTAACAGCGCACGCATGGAAGGTATGGTGGTGATGACCTACGCCCCGCGTTTTGCCGAAGCAGCGTCGGAGATGGGCGGCTGGATGGCCAGCGGCAAGCTGAAATCCAAGGAAGATATTGTCAGCGATCTGACCACCTTCCCGGAAACCTTGCTCAAGCTGTTCAGTGGCGAGAACTTCGGCAAGCTGGTGCTGAAAGTCGACTGAGGCAATTTCGTAGGAGCGGCTAAGCGCTGCTCCTACGAAAACCAGGCATCAAGCAACTGCCATTGCCTCACTGTCCTGCTTTATCGGCCGCCAGCGGCGCAGCAGCATGTACAGGGTCGGGATTACAAACAGGGTGAAGAAGGTGCCTACCAACAGGCCGCCGACGATCACCATACCAATCTGCTGACGGCTTTCCGCACCCGCCCCGGTGGCAATCGCCAACGGCAGCGAACCCAGCACCATCGCCCCGGTCGTCATCAGAATCGGCCGCAGACGCTGCACCGACGCCTCAATCACCGCCCCTCGCAACTCATGCCCTTGTCGCAGCAGCACGTTGGCGAACTCGACGATCAGGATGCCGTGCTTGGTAATCAAGCCAATCAACGTCACCAAGCCGATCTGTGAGTAGATGTTCAAAGTGCCGCCGAACATCGTCAGGGCCAGCAAGGCGCCAGCCATCGACAGCGGCACGCTGAACAGGATGATCAGCGGGTCAGTAAAGCTTTCAAACTGCGCCGCCAACACCAGGAAGATAAACGCCAAAGCCAGCGCGAAGATCAGTGCAATGCCCGCACTGGACTCCTTGAAGTCTCGCGACGTGCCGGTGTAGTCGTACTGCGTCTCTGCCGGGAATACCGTGCGCGCTGTGCTTTCCAAGTGTGCCAGGGCTTCACCCAGGGTGTAGCCGGATCCCACGTTGGCACTCACCGTCACCGCACGCAGCTGGTTGAAGTGGTTGAGCTCGCGCGGCGCCACGGTTTCGCGCACTTCAATCAGATTGGACAGCTGCACCATGCTGTCATCGCGGCCGCGCACATACACGCGGTCAAGATCCTGCGGGTTGCTGCGGTCCACATCCTCCAACTGCACCAGCACGTCGTACTGCTCACCGTTCTGCTTGAAGCGCGTCACCTGGCGGCTGCCGAACAGGCTTTCCAGGCTGCGGCCGATGGTTGCCACATCAGTGCCCACGGCTACGGCCTGTTCGCGGTTAACCGCGACCTTGAGCTGCGGCGCGTTGAGCTTCAGATCGCTGTCCAGGCTTTCCAGCCCAGGATAATCGCGCAGTTGATTGAGCAACTGATCGACATAGCCCTGCAACTCGCTGTACTCCATGGACGAGCGAATCACGAAGTTAACCGGCTGGTTTCGCGCGCTCTGCCCGAGCGGCGGCCGGTTGACCGGGAAGGCGCGCACCCCGGCAACATCCTGCAGTTTGGGCAGCAGCTCATTACGAATCTCGAACTGGCTGCGCGAGCGGTCCGCCCAGTCCTCCAGCTTCATAAAGGAAATGCCCTGAGCCACAGTCGGAAAGCCAGCGATGACCATGTAGCGATTGGTTTCCGGGATGCTGTCGTAGGCCGCTTCGATCTCGCGGGCATAACGCCCGGTGTAGTTGATAGTGGCGCCGTCAGGGCCGTTGAACACACCGACAATGGTGCCGGTGTCTTCGGTCGGCGCCAGCTCGGATTTAAGCCCTGAGAACAGCAGCACGCAGGCCACAATAGTCAGTAACAACACGCCCACCACCAACATCCAGGCACTCAGTGCTTTGGCCAATAGATGCTTGTAGCTGTAAGTCAGGCCATTGAGGAAGTTCTCGATCAGGTTGTACACCCGGTTGTGCCGCTCACCGGCCTGATGCGGCTTAAGCAACAGCGCGCACATCATCGGCGTCAGGGTCAGGGCGACAAAACCTGACACCAGCACTGCGCCGGCCAGGGTCCAGGCGAATTCGGTAAACAATTTGCCTGTGGTGCCCTGCATAAAGCCGATGGGGGCAAATACGGCGGCCAGGGTCAGGGTCATGGCGATGACCGCAAAGGCAATCTCGCGACTGCCCTTGAGCGCCGCCTGCAGCGGCTGCATGCCCTCCTCGATATGCCGGTGGATGTTCTCCAGCATCACGATGGCATCGTCCACCACCAGGCCGATGGCCAGCACCATCGCCAGCAGCGTCAGGGTGTTGATGGTGAAGCCCATCAGGCTCATCAAGGCAAATGCACCGATCAGCGACACCGGGATGGTCACCAGCGGGATGATGGTGGCACGCAGCGAACGCAGGAAGATAAAGATGATCAGAATGACCAGCCCCACCGCTTCCCAGATGGTGATAAACACGTTGTCGATCGACTCGCGAATAAACTGCGAGTTGTCGTTGGCCACTGCCATTTCCATGCCTTCCGGCAGCAGCGCGCGTACATCGGGCATGGCCTCAGCCAGGCCGTCGGAGATATCCAACGGGTTGGCGGTAGCCTGCTTGATCATGCCCATCGACACCGCCGGCTTGCCCTTGTAGCGAACAATACTGCGTTCGTCCGCCGCACCGATTTCGGCATAACCAACGTCAGCCAGGCGCAGCAGGTAACCGCGCGAGTCATCGAGAATCAGCTGATTAAACTGCTCCGGGGTGTTCATGTCGGTTTCCGAGAGCACGGTGAATTCGCGTTGCTGCGACTCAATACGCCCCGCCGGAATCTCGACATTCTGCCGGCGCAGGGCATCTTCCACGTCCTGCACGGTGAGGTTGTGCGCGGCGAGCTTCTCCGGATCGAGCCAGATGCGCATGGCGAAGGTACGCGCGCCGCGAATCTGCACTTCGGAGACGCCGGGGATGGTCTGCAGGCGATCCTTGATCACACGCTCCAACACGTCGGTGATTTCCATGGCGCTGTAGCGTTCGCTGTAGAAGGCGATCCAGATCACCGGCTGGGCGTCGGCCTCGACCTTCTGCACAATGGGCTCGGCAATTTCATCCGGCAGCAGGCCACGCACCCGGCCCAGGCGGTCGCGTACATCGTTGGCAGCCTCATCGGAGTTGCTGCCCAGACGGAACTGCGCGGTGATCTGGGTGTTTTCCGAACGGCTGATGGAACTGACGAAGTCCAGCCCATCGATGCCCGACAGCACATCCTCGATCGGCTGGGCGACCTGGGACTCCATGATCTCCGGGCTGGCGCCCGGGTAGGTGACGTTGACCGTGACAATCGGCACGTCGATATTCGGGTACTCGCGCACGGCCAGGCGGTCATAGGCCATTAAGCCAAGCAGCACCACAATCAGCGACAGTACGGTGGCGAATACCGGCCGCCGGATGCAGATATCCGACAGGGTCATGACGCTTGCTCCGCCACCTTGGTGCGTACCGGCGCGCCGGCCCGAACCTTCTGCCAGCCGGCGCTGATCAGGGTTTCATCACCCTGCAGGCCTTCTAGAACCTCGACCTTGCCAGCCAGGCGCTTGCCCAGTTTGACCTCACGCAGCTCGACCTTGCCCTCCACAACCAGATTGACCAGCAGCTTGTCGCCCACCGGCATGATGGCTTCTTCTGGAATCACCAGGGCATTCGGCCGCTCGGCGAGAATCACCGAAACCCGCACGAACTGGCCTGGGCTCAGGCGACCATCGCTGTTGCTGATATGCGCGCGAATCGCCTGGCTGCGCCCGGCTTCGTCCAGGCGCGGGTTGATGGCGAAAATCTCACCGTTAAACCGCTCACCCGGGTAAGCATCCAGGCTGACTTCAATGAGCTGCTTGAGGCGAATCTGGCTGACGGCTTTTTGCGGAATGCGGAAATCCACCTTGAGCGGATCGAGCACTTCCAGGTTGACGATGTCCTGGCCTTCGCTGAGGTAATCGCCGGGGCTGACAGCGCGCAAACCCAAGACACCGTCGTAGGGGGCGAGGATGCGGGTCTTATCCAGGCGCGCCTGAGACAGCGCCAGGCTGGCGCGTGAGGCCTGCTGCTGCGCGCTGGCTTCATCCAGCGCCTGGGCGTTACTGGCGCCGCGCTTGAATAGCATCTGCGCGCGCTGAAAGTTCTTTTCTGCCAGGTTCAGGTTGGCTTGCGCCTGGGCCAGCTCGGCGCGGGTAATCGAATCATCCAGGCTGATCAGCAACGCACCAGCCTCGACGCGTTGACCTTCACGAAAATGCAGCTGCGCCACTCGCCCGGCGATTTCCGGTCGGATCATCACCGACTCGTCAGGACTCAGCGAGCCAAAGGTCACCAGCTCATCGCGCACCAGGCTTCGTTCGACCTTGACCACCTCGACCAGCGGCCCTTCATTGGCTTGTGCGTGCACATTGGCAAGCGAACACAGCCAGAAAACTGTACCGAGAAGAGCAGGTGCGCGGGCAAACATATACAACCCCTAATTCTTTGTAGAGGCTGAGTCTAACGGCCGAGCCGCGCAGATCAGCCGTTAAAAATGTTTCCCGATGTTGGCTGCCCGGTTACTGGCGCATGCCCCGACCGCTAACCAGCAAGCGGATGCACACGCCATACAGCACAGCAGTAGCGACCAGCATAAAACCGATGGCCACGCCGATGCGAATATCGGACACCCCGAGAATGCCGTAGCGGAAGGCGTTGACCATATGCAGCACCGGGTTGGCCAAGGACACGGTTTGCCAGAACTGCGGCAGCAAGGTGATCGAATAGAACACCCCGCCCAGGTAGGTCAAAGGCGTCAGCACAAAGGTTGGAATGATCGAAATATCATCGAAGTTGCGCGCGAACACCGCGTTGATAAAACCGCCCAGGGAGAAGATGGTCGCGGTCAGCAACACCACCAGCACGGTCACGCCGAGGTGGTGCACCTGCAGCTTGGTGAAGAACAGCGAAAGCAGAGTGACGATAAAACCCACCGCCAGGCCGCGCAGCACACCGCCGACCACATAGCCGGTGAGGATGATATGCGGCGACACCGGCGAGACCATCAGCTCCTCGATGGAGCGCTGGAACTTGCTGCCGAAGAAACTCGACACCACGTTGCCGTAGGAGTTGGTGATCACCGACATCATGATCAGTCCCGGCACGATGTACTCCATATAGGTGAAGCCCCCCATGTCGCCGATCTGGCTGCCGATCAGGTTGCCGAAGATCACGAAGTACAGAACCATGGTGATTGCCGGCGGTAGCAGGGTCTGCGGCCAAATGCGGGTAAAGCGGCGGATTTCGCGGTAGACGATGGTGCGCAGCGCCACCATGTTGGCGGTGAATTCGGAGTTCAGATAAGCCGTGCTCATACCGCCACCTTCGCCAGATTCTTCTCGACCAGGGAAACAAACAGCTCCTCCAAGCGGTTGGTTTTATTGCGCAAGCTGAGCACCTCGATGTTCTGCAAGGCCAACTGGCGGAACAACTCGGTAATGCCCTGAGCCTTATCCACCTGCACTTCCAGGGTATGCCCGTCGAGTAACTGCGCCGGGTAGCCGATCAGTTGCGGCGCCATCAGCAGCGCCTCTTTGAGGTCGAGCAGGAAGGTTTCCACATGCAGTTTTTTTAGCAGGTCCTTCATGCTGGTGTTCTCGACGATCCGCCCGTGGTCGATGATGCCGATGTTGCGGCATAGCTGTTCGGCCTCTTCCAGGTAATGGGTGGTGAGGATGATGGTGATGCCCTGCTCGTTCAGCTCGGTGAGAAAGCTCCACATCGAACGGCGCAGTTCGATATCAACCCCGGCCGTCGGCTCATCGAGAATCAACAAACGCGGCTGATGCACCAGCGCACGAGCGATCATCAGGCGGCGTTTCATCCCACCAGACAGTTCACGCGACGGCACATTGTGCTTGCCCCACAAGCCGAGCTGGTTGAGGTACTGCTCAGCGCGTTCCTTGGCGATTTTCGCTGGGATACCGTAGTAACCGGCCTGGGTTACGACGATATCGAAGGCCTTCTCGAACTGGTTGAAATTGAACTCCTGCGGCACCACACCCAGGCAGCGCTTGAGCGCAGAGGGCTGTTTGTCCAGGTCATGACCGAAGACGTTCACCGTGCCGCTGCTTTTGGTCACCAGGGTGGAAAGAATGCCGATGGTGGTGGATTTGCCGGCACCGTTGGGGCCGAGCAAGGCGAAGAAATCGCCTTCAGCCACGTCCAGGTCGATACCGTGCAGCGCCTGGAAGCCGTTGCCATAGGTCTTGGTCAACTGGCGAATGGACAGAGCAGTACTCATAAAAATGCGCACACCTGATCAGATAAAAAGAAATTCGAGAGGGGCTGCGCCTGCAGCGCGAAGTGGCCCAAGTCTAGCGCCTGGAAGCTCCCCACCACAGCATCTTTGCGCAAAACTGCCGCCCCCAGGGCTGGGCAGCAGCCTACCAGCGCCAGGCGCAGATTAAACCCGGCAGTTTCCGATGGTGCTTATCAACCCTGTCGATAAATCATCCAGGCACGGCCTCGGCGGCGAAGTCGCCACTGATCGACAACGCGTCATCGGCAAACAGATGTGGGTAACACGTAGCCAGATGACCGAAGAACAGCGGCTCCGGCACATCGGCAAACTGGCCGTGGTCATGCAGGTATTCCATATAACGCTCGCCCTGCTGGTTGAACGGGTGAAATACGCTGTCGCTCAGGCCATCGAATTCCAGCGGCGCGACCTTGAATACCCGACACAGCGCCAGGTTGAACGCCGGCGTGGCCTTGACCCAGCGGCCCTCAAGGTACAACTCGGTGTAGCCGTGCATGGCGAACACTTCACTGCGCAGCATTTCCAGCAGTCGTGGAGTGGCCAGATGATTGCGTACATCGGCCAGGCCGATGCGTGCCGGGATGCCGCAATGGCGGGCGCAGGCAGCCAGCAAAGTGGCTTTGGGCACGCAGTAGCTTTCGCCCGCCTGCAGTGCGTGACTGGCCTTCAGGGTGTCGGGGTCGCGGCTGAACACATAGGGGTTGTAGCGAATTTCATCGCGCACCGCGTAGTACAGATTGATCGCCTGTTGATGCGGGTCACGACTGGCCCCGCGAAACTTTTCTGCGAACTCCACCAGCGCAGGGTGGTCACTATCGATGAAGCGGCCGGGCTCGAGGTATTCACGCATCAGGGTTTCTCCATGATAGAGACCCAGTCTAACGACGCGGCTCCGGCCAATGTCACGACGATTCGGCCAAGCTCACCGCTCTTGTCGCCATCAATGACGACTACGCTCGTGATGGTGCGTAACAACGCATTGTCATCATGGAGGATTCTGCATGCTCGCTCTCTGGTTACTCGCCCTGCTGCTTAGCACGGCCTTTCTCGCTCACCGCCGCACCGCGCCTCTGCCCGCACTGGGCATGGTGGCCGGCTTGCTGATTCTGATGGGCGTGTTCAGCCATGCACCGGTCTGGCTGATGGGCCTGTTCTGGTTGCTCCTGCTAGCCGTGGCTTTGCCTCTGCTGCTGCCGCAACAACGCCGTAGCCTGTTCACTGCGCCGCTGTTTGCCTGGTTCAAGCGCGTGCTGCCGCCGATGTCGGCCACCGAACGCGACGCCATCGAAGCCGGCACGGTGTGGTGGGATGGCGAGCTGTTCAGCGGCCGCCCGGATTGGGACACCCTGCTCGCCTACCCCAAGGCGCAGCTCACCGAAGAAGAGCAGGCGTTTATCGATGGGCCCACCGAAGCGCTGTGCGCCATGGTCAGTGACTGGCAGATCGGCCAGCAGATGGACCTGCCCGCTGAGGCCTGGGCGCATATCAAGCAACACGGCTTCTTCGCCCTGATCATTCCCAAGCAATACGGCGGCAAGGGCTTTTCCGCCTATGCCCACTCCCAGGTAGCCATGAAGCTGGCCACCCGCTCCGGCGACCTGGCCTCCACCGTGATGGTGCCCAACTCGCTGGGCCCGGCCGAGCTGCTGCTGCACTATGGCACCGATGTGCAGCGTGACCATTACCTGCCGCGCCTGGCCCGCGGTGAAGACATCCCCTGCTTCGCCCTCACCGGCCCCCTGGCCGGTTCTGACGCCGGCGCCATGCCGGATACCGGAATCATCTGCAAAGGCCAGTGGCAAGGCGAGGAAGTGATCGGCCTGCGTCTGAACTGGGAAAAGCGCTATATCACCCTCGGCCCGGTCGCCACCCTGCTTGGCCTGGCCTTCAAGGCTTATGATCCCGAGCATCTGCTGGGTGAAGAGGAAGATCTGGGCATCAGCCTCGCTCTGGTACCCACCGAAACGCCAGGTGTCGAAATCGGCCGCCGTCACCTGCCACTCGGCGCCGCCTTTATGAATGGCCCGAACTCCGGCAAGGATGTATTTATCCCACTGGATTACTTGATCGGCGGCCAGGAGATGCTCGGTAAGGGTTGGATGATGCTGATGAACTGCCTGTCCGTGGGCCGCTCCATTTCCCTGCCGGCCGTCGGCACCGGCGCTGCCAAGTTCACCAGCCTGACCACTGGCCAGTACAGCCAGGTGCGTGAGCAGTTCAACGTGCCGCTTTCAGCCTTTGAAGGCATTCAGGAAGCCTTGGCGCGCATCGGCGGTAACGCCTGGCTGATGGACAGCGCGCGCATCCTCACGGCCAATGCGGTGGATCTGGGCGAAAAGCCCTCGGTGCTCTCGGCTATCCTCAAGTACCACCTGACCGAACGCGGCCGCGAATGCATCAGCCACGCCATGGACGTACACGGCGGCAAGGGCATCGTCATGGGCCCGAACAACTACCTGGCGCGCTCGTGGCAAGGTGCGCCGATCTTTATCACCGTGGAGGGGGCCAATATCCTCTCGCGCAACCTGATGATCTTTGGTCAAGGCGCGATTCGCTGCCACCCCTACGTACTCAAAGAAATGGCCCTGGCCAGTCGTGAAGACCAGGATCAGGCGCTGCAGGAATTCGATGAACTGCTGCTGCAACATATCGGTTTTGCCGTGAGCAACGCCGCCAGCAGCCTGCTGCTCAGCCTCGGCTTTGGCGTTTTCAGCCAGGTGCCGGGCGATCGCATCAGCCGCCCTTATTTCCGCGCGCTCAACCGCCTGGCAGCGTCCTTCGCCCTGCTCGCCGACACCAGCATGATGTTGCTCGGCGGCGAACTGAAACGCCGAGAACGCCTGTCGGCGCGACTCGGTGACGTACTCAGCCACCTTTACCTGGCCTCTGCCGCGCTCAAGCGCTACCACGACCTCGGTTATCCGGAGCATTCACAGCCCATGCTGCGCTGGGCCGTGGAAGAAAGCCTGGGCAAGGCCGAACAAGCGCTGGAAGAGCTGCTCAGCAACTTCCCCAGCAAACTGCTCGGCTGCGCTCTGCGCGTACTGGTATTGCCGCTGGGCCGCCGTCACAAAGGCCCAAGCGATGAACTGGACGCCGAAGTAGCCAGCATTATCGGCCGTAACAGCGGCGATCCAGCGCTAGAGGAACTGCTCGAAGGCTGCTATCGCCCACAAGCTGAACAGGACCCGGTGGGTGCTCTGCAATATGCGATGACCCTGCTGCAAGACGTACAGGGCCTGCAGAAGAAACTGCACAAGGCCGTCAAAGCCGGCCAGGTACAGGAACTGCCAGGGCAAAGCCTGATCGATGCCGCACTGGCTGCTGGGGTTCTCAACCCGGAAGAGGCGCACAGCCTGCATCAGGCTGAAGCGGCGCGGCGGGTGGTGATCGATGTCGACGACTTCGCCAAGGAGGAACTGACCTTGGGCTCCGGCAAGGTGCGTTAAACCGACGGGACAGCGGGCGACGCGAGCCTTATACTTGCGCGCCCGTTTTACCTACAGGATTGCCCCATGGCTAACACTCACATCGACCATCACCTCGCCCTGCTGCAGCACCTGCGCACCATCCTGGTCGCCTTGGGCGAAGCAGAGCAGATTCTCGATGACAGCCACGCCATGTACCTAGAGCGCTACGACGAGCTGCTCAGCGATCTGCCGAGCGATCCGGAAGCCAGCCTCTACCTGGGCCAGGACTTGATCAGTCAGATCTTCCAGCGCTACCCACAAATCGCCCACCTGGTACCGCGCGACCTGCTGTGGTTCTTCGGCGGAGACTGCCTGCACTTCATGCCGGACGAAGAAATCGAGATGTACCAGACCCTCGAAGAACGCCGCTTCTACGCCGAAGAAAACGACGAACCCTTCGACTGGAATCAGGAAAAGCAGCTGCTGAGCATGCCCGCTCAGGGCGGCAAGCACTGAGCCTAAGCCAGAAACAAAAAAGCCCGCACGGCATAACCGGCGGGCTTTTTTGTGGGCACTAAAAACAGCAGAAACAAAAACGCCGCTCAATGAGCGGCGTTTTTGACTATTTGGAGCGGGAAACGAGACTCGAACTCGCGACCCCGACCTTGGCAAGGTCGTGCTCTACCAACTGAGCTATTCCCGCATACAACTTGGTACAACAAAAATGGCGTCCCCTAGGGGACTCGAACCCCTGTTACCGCCGTGAAAGGGCGGTGTCCTAGGCCACTAGACGAAGGGGACCTTGGAACTTGTCGGCTACCTGCCTGAGCAGATCACCTTAATTTGGAGCGGGAAACGAGACTCGAACTCGCGACCCCGACCTTGGCAAGGTCGTGCTCTACCAACTGAGCTATTCCCGCATACAACTTGGTTTTTAGCAGCACACTTCATAAAGAAGTGGCGTCCCCTAGGGGACTCGAACCCCTGTTACCGCCGTGAAAGGGCGGTGTCCTAGGCCACTAGACGAAGGGGACGCAGCCCGGAAACTACAACTTCTATCCGGCTTCTACACGTTTTGCCGTGAGGCATTGCGCTACGAAGTGGCGCGCATTCTATGGAGCCTTGTAAGGCCCGTCAACCTCTGTGTAAAAATTTTTATAAATCAACGACTTCAGCCTCGAATGTGAGGCAGCTCTATCAGCCTCCCGGCTAACGCACTACACTCGGACGAAAAACCGGTGATCGAGAGGCTGCACCCATGTCCCCACTCGTGATTACCATATTGATTGTGTCTGGCATCGTTATTTTGATCGCCATTGCTTACATCAATCATATGGTCGAGAACAACAAACTGGAGAAGGCGCGCATCAAGGCTGACCTCAATGATCGCCTGCGCCGTTGTACGGACCTCGCCGAAGCACTCCCCGGTCAACTGATGACGCCAGCATTGAAGTTATTGCTGAGCCGCCTGCAGCTGCATTTCAGTGAACACGTACTGCCGTATGACAAGGGCAACAATGCCCTAAAGGCGCATATTGAAGAGCTGCGCAAGATGATCGCCCAAGGCGAGTCAATTACCGTAAACAATCCGCCACAACCCATCATTAATGAACCTAAAGCGAAGGAAGTACGCTTTCAGCTGGAAAGCCTTCACGGTCAACTGACCCGCTGTGCAAAAGACGGAATTATCCCGACCAGTGAAGCCAAGCATTGGTTGAAGGAAGTGCGCCACATGCTGACTCAGGTGCATATCGAATTTTTCGGCAACCTTGGCCAACAGGCCTTGCAGCAGAACCAGCCTGGCCAAGCACGCCTGGCGTTCGAGCGCGGCGCACAATATTTGCGCAAGCAGCCTGACCCAGCTCCTTATCAAAAAGCCCTGAAGAAATTCGAAGAGCAATTGGCACGCGCCAACGCCATGGTCCTAGAGAGCAGTAAACCCGTCACGGAGCAGCCCAGCGAACTGGATGCCGGCCTGGAGTCTCTCGGCGGCGACGAGTGGAAAAAGAAAAACATCTACGACTAACCCCTCCAGCGCGCAACCTGCGCGCTATCCATCTGCCCACGAGTGCCGCGCATGAGCCTGACTGTTTACGGTGCACCGCTGTCACCCTTCGTTCGTAAAGTGCGTCTGTTTTTGGCTGAAAAGAGCCTGGACTACCAGCTGGAAATCATCCTGCCGTTCGGCCAACCAGCCTGGTACCGCGACATGAGCCCACTGGGACGTATCCCCGCTCTCAAAGATGGCGATTTCACCCTCGCCGACTCCAGCGTGATCTGCCAATACCTGGACGACAAGCACCCGGAACACCCCACCCTGCTCGGGCAGAATGCCGAACAACGCGCGCAGGTACGTTGGCTGGAGAAATACGCCGACTATGAACTGGCCCCGCTCTGCACCTTCAGCGTATTTCGCAACCGCGCACTAAAACCAAGCATGGGCCAGAGCTGCGATGAGGCTGCCGTACAGAAAGCCCTGCACGAAAAGCTGCCTACGCATTTCGACTACCTGGAACAGACCCTCGGTTCAGCTGAATACCTGGTCGGCGATAGCCTGACCCTGGCCGACCTGGCCCTGGCCTGTCAGCTGATCAATATGCAGCACGGCGACGAGCAACTGGATGCACAACGCTGGCCTAACCTGAGTGCGCACTATGCGCGAATCACTGCGCGCGCCTCGGTGCAGGCTGTATTGCCGGGCGAGCTGAAGATGCTCGCCAAGATGGCCGCCAAGGCCTGAATAATCGCTGGCCATCCAACAAAAAGCCCGGCTATTGCCGGGCTTTTTTGCCTTGCCTTTAGCGCTGACTCAACAATCGGTCAGGTCGATAAACATTGCGACCAACCGCTCGATACCAGCCTGATCCGCTGCACTAAAACGTGCCAATGACGGACTGTCGAGATCCAGCACGCCGAGCAAACGGCCGTCCTTGAACAGCGGCACCACCAGCTCACTGTTGGACGCACTGTCGCAAGCAATATGCCCGGCAAAGGCATGCACATCGTCAACTCGCTGAGTCTGCCCAGTGGCCGCGGCGGCGCCGCAGACACCGCGACCGAAAGGAATGCGCACGCAGGCTACTTTGCCCTGGAAAGGCCCGAGCACCAGCTCCTCACCACGGGCCAGGTAAAAACCTGCCCAGTTCAGGTCGCTCAGCTCCTGAAACAGAAACGCCGAAAACTGCGCCGCATTGGCAATAAAGTCGCGCTCACCCGCCAGCAGCGCCTGCAGCTGCGCCACCAGCAGTGGATAGCCATCGAGCCCTGGCCCGCTGTGTTGTAAATCAATCATCGTGCTTACTCAGTAATTGCAGGCCCACCCAGTCACGGGCGAATTGATAGGCGCAGCGGCCGTTGCGGTTACCGCGACCCAAGGCCCAGCGTATGGCCGCTTTTTCCAGCTCGTCGTCCCATTGCCAAGCCAAACCGGCCTGCGCGGCATGCACCTCGACCCAGTGCCGGACCACGTCGAGGAAGTGCTCCTGAGTGAAGGGGTAGAACGACAACCACAGGCCAAAGCGGTCAGATAGCGCAATCTTGTCTTCCACCGCCTCGTTGGGGTGAAGCTCACCATCGACTCGCTGCCAGCTTTCGTTATCGCTCTGCTTTTCCGGCAACAGATGACGGCGGTTGGAGGTGGCATACAGCAACACATTGTCCGGCGCACGCTCCAGTGAGCCATCGAGCACGGTTTTCAGCATGCGGTAATCGCCCTCGCCGGCCTCGAACGACAAGTCATCGCAGAACAGCACAAAACGCTGCGGCAGCTCGCTCAACTGCTCGACGATGCGCGGCAGATCGGCCAGATGGTCACGCTCGATTTCAATCAGGCGCAGCCCCGCCGCCGCATGCTCGGCCAGCAGTGCCCGCACCAGCGATGATTTACCCGTACCCCGCGCGCCCCAGAGCAACGCATGGTTGGCCGGCAGGCCCTGGATAAACTGCTGGGTATTGCGCGCCAACTGAGCACGCTGGCGATCCACCCCGATCAGATCAGCCAGCTCCACATCCAGACTGACCTGCAGCGGTGCCAAATATCCGCTGCGCGCCTCACGCTGCCAGCGGGCAGCCAAGCTCTGCTGCCAGTCAATAACCGGGCGCTGCACCGGCAGCAAAGGCTCCAGACGCGCCAACACAGCCTCAGCACGCAACAAAAAATCACTCAAACGCGAATCCACAACACACTCCAGGGTTTTCGAGTTGTTCTGCCACTGCCGTCCGGCAAAACAGATGGGCTATGCTTGGCAAGCGATTCAACATGAGATCAACCGGCCAATATGGATATAGCGCTTACCCAACGCCTGTCATTCAAACAGGCCGGTTTGACCGTATTGGTAGCCTTCATCCTCGGCACTGCGCTCAGCTTGATACAAGTGGGCATCGATTATGCCAGCGAAGATGCCTCCATCAACCGCGAGATCAACGCACTGATGGAGATCAGCCACAACCCGGCTGCGCGCATCGCCTACAACATTGACGCTGAACTGGCGCAGGAACTGGTGCTGGGCCTGCTGCGCTCACCGGCCGTGATCAGCGCGCAAATCATCGACAACAACCAGCTGACTTTGGCCAGCGTCAGCCGGCCCGCCATGGAAAGCCGCTATCGGATAATTAGCGACTTTATGTTTGGCGAACGCCGGCACTTCGAGACCGCGCTGTTCGTCAGCCACTCGCCCAGTGAAGCCCTCGGCAAGCTGAGCCTGGAAGTAGACACCTATGCCTTTGGCAGCCACTTTCTCAATCGCTCGCTGCTGACCCTGCTCACCGGCTTTGCCCGTAGCCTACTGCTGTCACTGATCTTGCTGGTGCTCTTCTACTTCATGCTGACCAAGCCACTCACTGGCTTTATCCGCGCCCTCAGCGAACGTGACCTGCGCAGCCCCAACAACGCCAAGCTGCCCTACCCGCCCAGCCATGAACGCGATGAAATCGGCGTATTGGTCGATGTCACCAACCGTCAGCTAAGCAGCATTGCCAGCGAGATCGAGCAGCGTCAGCAGGCCGAAGCCCGCCTGACTCGCTACCTGGCTGAATTGGAAGACATGGTCTCGGCGCGTACCGAGCAACTGGAAGCCGCCAATAGCCGCCTGCTCGACTCCAACCGCGAACTGGAGCAGGCCAAACGCACGGCATTGGACATGGCCCAGGCGCGCTCAGCCTTCCTGGCCAATATGAGTCACGAGATCCGCACCCCACTGAATGGCCTGCTCGGCATGCTCGCACTGTCACTGGACGGGCCGCTGAATAACGAGCAGCGCCAACAGCTTTCGATCGCCCACGATTCCGGCAAGGTGCTGGTCGAGCTGCTCAACGACATTCTCGACCTGTCGAAATTCGAGGCTGGGCAGCTGGAGCTGGAACACATCCCCTTTGACCTCGGCAGCATGGTCGAAGACACAGCCAACCTGCTGTCGCAGAATGCCGCACCCGGCGTTGAACTGACCTGCCTGATTGATCCCCTGCTGCCCAACCAGCTGCTCGGCGATCCAACGCGGGTCAGGCAGATTGTCAGCAACCTGCTGTCCAACGCGCTGAAATTCACCCGCTTTGGCCGCGTAGACATCAGTGTCAGCACGCATAACGGTGGCGTCAGGATCATTGTGCGCGACACTGGCATCGGTATTGCCGAAGACGCTCAAGCACGGATCTTCCAACCGTTTGCTCAAGCCGGCGTTGGTATCACCCGGCAATTTGGCGGTACCGGCCTGGGCCTGGCCCTGACTCGCCGGCTTTGCGAAGCCATGCGCGGCCAACTGAGCCTGGAGACACAGGAAGGCTTCGGCAGCACCTTCTGCGTTGACCTGCCGCTGCCCAGCCAGAACCACACCCAGCAACTTCCCGTGTTACACGGACGCGTTATTGGCCTCAGCCCGGCGAGCTCAGGCCTGAGTGAACAGCTGAGCCAATTGCTGCCCGCTTGGGGCCTGCACTATCAACACCAGGATGCCGACAGCGTGCTGGGCCCGCTTGATGCGGACGTGCTGATCAGCGACAGCCCGCAGCGTTTGAATGAGCTGCGCGCGCACTCCAGCCTGCCCATTCTGGTGGTCAGCGCCTACGGTAATTTTCTCAGCAGCGAACAGGTGGAGAACCTTTCGCCTATCGAGCAACTGGCCCGGCCGCTGTCACGCCAGGTGCTGCTGCAGGCCTTACGCCGCATTCTCGGCCAGGACGCTGTACAAGCCGCCGAGCAGCACAGCGAACCGCAACGCAGCCGCCGGGCGCGCGTGTTGCTGGTGGAAGACAACCCAGTCAATCAGCTGGTAGCCAAGGGCATGCTGGGCAAGCTCGGCTGCGAGGTGTTATTGGCCAATCATGGTGGCGAAGCGCTGACCTTGCTGGAAACCCAGACGGTCGATCTGATCCTGATGGACTGCAACATGCCGGTCATGGACGGCTATGAAACCACCCGACAAATTCGCCAGAAAAGCGAATTCGCCGAGTTGCCAATCATTGCCCTCACCGCCAATGCGCTGTCCGATGAACGTGAGCGCTGCCGCGCTGCGGGGATGGACGACTACCTGGCCAAGCCCTTCCGTAAAGACGAGCTAGCGGTGTTGCTCGATCAGTGGTTAAGCGCCATAAACTGATCCAGCAACATGCCCACCTGACTGCGCAGCGCCGCGACCTGATCCAGGTCAACACCGCGCTCGCACAACAACTGGCTTTTCAGCGGCAGCACCTGCGTACGCAAAGCGCCGCCGGCCGGGGTTAGCGCCAGGTGTACCTCACGCTCATCACTGGCCGAACGCTTACGCTGCAACAAGCCTTGCTGCTCCAGGCGCTTGAGCAGCGGCGTCAACGTGCCGGAGTCGAGCAACAAACGCTCACCCAACGCCTTGACTGTTGGCAGCGCCGGCGGTTGCTGCTGCCACTCCCACAGCACCAGCATGGCTAGGTACTGCGGGTAGGTCAGACCGAGCTGATCGAGCATCGGCTTGTAGGCGCGGATCACCGCCCGTGAAGCGGCGTAGAGTTTGAAACACAGCTGGTTGTCCAGCTGCAGCCCCTCGTCCACGTGCTGACTGGCCTGGCTCATTTCAGCAGTGCTTCGATCTCAGCAGTCAGGTCTTCAGGCTTGGTGGTCGGGGCAAAACGCTTGATCACCGTGCCGTCGGCGCTGAGCAGAAACTTGGTGAAGTTCCACTTGATACCCTGACTGCCGAGCAGGCCCGGCGCGCTCTTCTTCAGGTTGACGAACAGCGGGTGGGCATCGCTGCCATTGACATCGACCTTCTTGAACAACGGGAAGCTCACACCGAAGTTCAGCTCGCAGAACTCACTGATCGCGCCCTCATCACCTGGCTCCTGCTTGCCGAACTGGTTGCAGGGGAAGCCCAGCACCACCAGACCTTGATCCTTGTACTGCTGCCAGACGTTTTCCAGGCCCTTGTACTGCGGGGTGAAACCGCACTTGCTGGCAGTGTTGACCACCAGCACGGCCTTGCCGCCGAAATCGGCCAGGGTTTTCTGCTCGCCCTTGATGGTGGTAACCGGAATATCGAAGAGTGCGTTGCTCATGCTGGTCATCCTGAGGAGTGGTAATGGACGCAAGATAGCGAGCAATTAAATTGTACGCAATTTAATTAAAGCAAAATAAGGCCCGCTGATAGCGGGCCTGTGCAATGGCATTAAGCCTTCGGCACCAGCTTGAGCGAAGCCGAGTTGATGCAATAACGCAGCCCCGTCGGCGCCGGCCCGTCGGGAAATACATGGCCCAAGTGAGCATCGCACTTGGCGCATTTGACTTCGATGCGGTGCATGCCGTGATTGAAGTCATCCAGGCTGGTGATGGCCTCGCTGTTGACGGGCTGGAAGTAACTCGGCCAACCGCTGCCAGAGTCGTACTTGGCGTCCGAATCAAACAACTCAGCCTGGCAGCAGGCGCAGTGGTAAATACCTGGCACCTTGCTGTCGTGGTATTGGCCGGTAAACGCGCGCTCGGTGCCGCCCAGGCGACAGACATGAAACTGCTCCTCGGAAAGCTCTTCGCGCCAGGCTTCCAGGGGTTTTTCCAGCTTGTCCACAGGCAAGTCTCCTCTATATGAAAAAATCGCCGGGAGCGATTTTTAACGTCGCGCAGCGACGGCCCAAAGGGTGGCGGCCATGGATGGCACGCCATAAAAAAGCCCGACCAGTACCTTTGCCAAGGTCGGACTGCCACGTATCATTCGACCCCAGTCTGTCACCGGCGTTACAACCTGCCAAGGCTCGTCAGATCGCGACTTTTTGCAGGGTAATTCAGCGGCGTCCACCATTCGGGATCACATACATGCAGTTCAGCAAATCGAACAAGCTTGCCAACGTCTGCTACGACATCCGCGGGCCGGTGCTCAAGCACGCCAAACGCCTGGAAGAGGAAGGCCATCGCATCCTCAAGCTGAACATCGGCAACCCGGCACCGTTCGGTTTTGAAGCGCCTGAAGAAATTCTGCAGGATGTAATCCGTAACCTGCCCACAGCCCAGGGCTACAGCGACTCCAAGGGTCTGTTCAGCGCACGCAAGGCGGTCATGCAGTACTACCAGCAGAAGCAGGTAGAAGGCGTTGGTATCGAAGACATCTACCTGGGCAACGGCGTATCCGAGCTGATCGTGATGGCCATGCAGGCGCTGCTGAATAACGGTGATGAAGTACTGATCCCGGCACCGGACTACCCGCTGTGGACGGCGGCAGTGGCTCTTGCCGGTGGCAAGCCAGTGCATTACCTGTGCGACGAGCAGGCGGGCTGGTTCCCCGATATCGCCGACATGCGCGCGAAAATCACACCAAATACTAAAGCCCTGGTGCTGATCAACCCGAACAACCCGACTGGCGCGGTGTATTCCAAAGAAGTGTTGATGGACATCGTCGAACTGGCCCGTCAGCACAACCTGGTGCTGTTCTCCGACGAGATCTACGACAAGATTCTCTACGACGAAGCCCAGCATATTTCTACCGCATCGCTGGCTCCAGACGTGCTCTGCCTGACGTTCAATGGCCTGTCCAAGTCCTATCGCGTGGCGGGTTTCCGCTCCGGCTGGGTGGCGATTTCCGGGCCCAAGCACCGCGCACAGAGCTACATCGAAGGCATCGACATCCTCGCCAACATGCGCCTGTGCGCCAACGTGCCAAGCCAGCATGCGATTCAGACCGCCCTGGGCGGCTACCAGAGCATCAATGACCTGGTGTTGCCGCAAGGCCGCCTGCTGGAGCAGCGCAACCGCACCTGGGAACTGCTCAACGACATCCCCGGGGTCAGCTGCGTCAAACCGATGGGCGCGCTGTATGCCTTCCCGAAGATCGACCCAAAGGTCTGCCCGATCCACAACGACGAAAAGTTTGTGCTCGACCTGCTGCTCTCGGAAAAACTGCTGATCGTTCAAGGCACCGCGTTCAACTGGCCGTGGCCGGATCACTTCCGCGTGGTCACCTTGCCGCGCGTGGATGAGCTGGAAATGGCCATCGGCCGTATCGGCAGCTTCCTCAAGACTTACCAACAGTAATCGGAGCGCACATGAACCAGAGCAAACGCTACCTGCTAACCGGTGCCAGCTCTGGTATCGGTGCCGCTCTGGCCCGCGAGCTGGCGGCCAAGGGTTATGACCTGGCCCTGTCCGCACGCCGCGAAGACAGCCTGCACCTCTTGGCCGCCGAACTGCAGGCGCGCTTCAAGCGCAAAGTGGTGGTCTTGCCGTTGGATGTGACCGACTACGACGCATGCCAGGACGCCGTAGGCCTGGCCGCCAACCTGCTCGGTGGTCTGGACGGAATTATTGCCAATGCCGGTATCGCACTGACCGGTAAAGCCGGCGGTGGCCACTTCAAGCGCGCACGTTTGACCGTGGAAACCAACCTGATCGGCGCGATTGCCTGCCTGGATGCCGCCTGCGCACTGTTTCGTCAGCAAGGCCACGGCCACCTGGTTGCCGTCGCCTCAGTCGCCGGCAAACGAGGTTTGCCGCATACGGCGGCCTATTCGGCGAGCAAAGCTGGCCTGATCAGCTATATGGAAGCCACCCGTGCCGAGCTGCTAGGTAAGAACATCGACACCACCCTGCTGCTGCCGGGTTTTATCGACACGCCACTGAACAGCGATATGGCCAGCCGGCCATTTCTGATTGATGTAGAACGCGGCGCGGCGCTGATCGCCAAGCACATCGACAAACGCCATGTTAGCGCCTACGTGCCTGGCTGGCCCTGGGCGCTCCTGGGCCGCGTGCTGCCTTATCTTCCAACCTCAATGATTGGCAAATTCTGATGGACCTGCAGATCGACGACTTCTACAAGGATGCCGCCGCCGGCATGCTGACTCTGTACCAGGCGTTTCCGAGTAAATCCGCACTGTATGTGGAAGACCTGATCGGCCGCGAAGAGCCGGATGAGTTCGGCCTGCCCACACCACGTCATCAAAGTTGTCTGGGCGCCCTGCTGTGGCTGGCCGAGGAAGGCTATATCCGCTTCGACTCCACCATCGGTTACGACGCACTGGATCAGGCCGTGCTCAGCGAAAAGGGCTTTCTGCGCCTGACCCGCGGCGTGCCTCACGCCCTGCCAGAGGGTGACGCCCTGCCGCCCAGCGTGCGCCGCGTGCACGCCACCCTGGCCTTTCAGCTGCGCGAAGCGCTGGGCCAAAGGCATGGCGAGCGCATAGCCCGCCTGACTCGCCTGCTGTTCGAATCCAGCCTAAACGGGGCAAGCGACATAGTTTGAAATAGTCGCCAGGTTGAAGTGCCTGGGGGTGCGCCCTTATATAGCCGTCATATCCAAGAGTGGTCGTTGAAAACCCGGCGAAACAGCCAAAACAGGGTTTCAACGACCTTATAGAACGTTCTCGTGAGGAGTCTCAATACACCATGATGCGCATTATGCTGTTCCTGGCCACCAACATTGCGGTGTTGATCATCGCCAGCATCACCCTGAAATTGCTCGGGGTTGACCGCTTTACCGGCCAGAACTATGGCAGCCTGCTGGTTTTCTGCGCCGTGTTCGGTTTTGCCGGCTCGCTGGTCTCGCTGTTCCTGTCCAAGTGGATGGCGAAGATGAGCACCAAGACCGAAATCATCACCCAGCCACGCACCCGCCACGAACAGTGGCTGATGCAGACCGTGGAAGAACTGTCCCGCGAAGCCGGGATCAAGATGCCAGAAGTGGGTATCTTCCCGGCCTACGAGTCCAACGCCTTCGCTACCGGCTGGAACAAGAACGATGCCCTGGTAGCCGTCAGCCAGGGGCTTCTGGAGCGCTTCTCGCCTGACGAAGTACGTGCGGTATTGGCCCACGAAATCGGCCACGTGGCCAACGGCGACATGGTTACCCTGGCGCTGATTCAGGGCGTGGTGAACACCTTCGTGATGTTCTTCGCACGGATCTTCGGCAACTTTGTCGATAAGGTCATTCTGAAGAACGAAGACGGCCCAGGCATCGGTTACTTCGTTGCCACCATCTTCGCCGAGCTTGTTCTGGGCATCCTGGCCAGCATCATCGTTATGTGGTTCTCGCGTAAGCGCGAGTTCAAGGCTGACGAAGCTGGTGCACGCCTGGCCGGCACAGGTGCAATGATTGCTGCTCTGCAGCGCCTGCGCGCCGAACAGGAAGTGCCGGTCACCATGCCTAACAGCCTGACCGCGTTCGGCATCAACGGTGGCCTCAAAGGCGGCCTGGCTGGCCTGCTGATGACCCACCCGCCACTGGAAGTCCGCATTGAAGCCCTGCGTCAGCGCAGCTAAGTAGCAAAAGCAAAAAGGGCGACTCTTGAGTCGCCCTTTTTTGTGGCTGTGATTCAGTCTTTACGCAGCTGATAGACCCGCTCATCCAGGCGCTCAAGGCCGCGCTTTAAAAACCTCCAGTTATCGCCCAGCACATCGCCGCACACCAGCTCCTGCAAATGCCATTCAGGCGTATACAGGCGCTGCACCTCCTCATCTGCCACAGCGAAGGGCGGACCATCCATGCGCGTCTGGTCATAGTCCAAGCTCACCAGTAACCCCTGGCAGCGGCTGGGTAAGACTTGCGTCAAATGCGCCACATAACGCGCGCGCATTTCTGGCGGCAATGCAATCAGTGCGGCGCGGTCATACAGTGCGGAACAGCCAGCAAGCTGGTGAGCCGTCAGGGCGAAGAAATCACCGCAGTAGATTTCCACAGCGCCAGCCCGATACAGCCTGAGCGCGCCGACCTCACTGACCTCCGGCAGCAGCTTATGCTCGTCGAAGAAATCTTCCACTGCACGCTGCGCCAGCTCAACACCGACGACGTGATAACCCTGCCCCGCCAACCAGGCCAGATCCAGGCTCTTGCCACACAGCGGCACCAACACGCGCGTGCCCTCCGGCAAACCCAGCGCCGGCCAGTACTGCTGCAGATAGGGATTGACCTCAGGTAGATGAAAGCCGATTTCACTGCGCGCCCAACGTGCCTGCCAAAATTCTGCGTGCATACCCACTCCTGAAAAGACTCGACGAAAGATCGTGACGCACCCGGCCCATAAGACCAAGAAGCTCCACCCACGCAAACCATCTATTTAAGCGATTTAAATACCCAGTCTTTTACGCTTTTATGTACAGATTGACTGATGGAAGATGCAGGAAACCGATCAGGAGCCTGTCATGTCACTGCCCAGTTTATTTATCTCCCACGGCTCACCCATGCTGGCCCTGCAACCCGGCGCCAGCGGCCCCGCTCTTGCCCGCCTGGCCAGCCAACTACCCAAACCGCGCGCCATTGCGCTGGTTTCGGCGCACTGGGAAAGTCGTGAGTTGCGGGTTGGCAGCGCCGTATACCCACGAACCTGGCATGACTTTCACGGGTTTCCCGCTGAACTGTATCAGGTGCAATACCCAGCACCAGGCGAGCCCGAGCTGGCCGCCGAGATCGCCAATCTGCTGGAGCAAGCCGGCCTTCCGGCCCAGCTGGACCCTGAACGGCCGCTGGATCACGGCGCCTGGGTACCCCTGGCGCTGATGTACCCACAGGCGGATATACCTGTGGTGCAAATCTCCCTGCCCAGCCACCAGGGTCCAGTCTTGCAACGCCGTGTCGGCCAGGCATTGACCAGCTTACGCGCGCAAGGCGTGCTGCTGATCGGTTCGGGTAGCATCACCCACAACCTCGGCGAACTGGACTGGCATGCGGGTCCAGATGTCATCAAGCCCTGGGCGCAGGCTTTCCGCGACTGGATCGTGGATAAACTGACTACACAGGACAATGCCACCCTCGATGATTATCGCCGGCAAGCCCCCTATGCTGCGCGCAACCACCCCAGCGATGAACACTTGCTGCCGCTATTTTTTGCCGCAAGCACCGGCGGGCAGTTCAAGGTCGAGCACAGCGGCTTCACCCTGGGCGCACTGGGGATGGATATCTACAGCTTCACCTAAGCCCTATGCCCACAGAGTTACAGCAATAAAAAAGCCCCGCATTGAGCGGGGCTTTTTTATTCAGCGAAGTATCAATCTTCGCGATAACGACGCAGTTTCAGCGGCTTGCCACCGACGCGGGTGTCTTTCAACTTACCCAGCAGACGATCAAGACCTTCTTCCGGCAGCTCGACCAGGCTGAAGCTCTCGCGCACCTGAATGCGGCCGATGTCTTCACGGGTCAAACCACCTTCGTTGAGGATCGCACCCAGCAGGTTCTTCGCGGCAATCCCGTCACGCGCACCCAGGGCGGTGCGGCAACGCGCGCGGCCTTCGGCCAACGGCACCGGTGCACGGCGCTCGCGGCTGCCTTCACGATCAGGACGCTCACTGCGCTCGCTGCGTTCACGCGGAGCGCTGCTACCACTACCCGGAACCAACGGCTGATCACGTTGAACTTCAGCCAGGGTCAGGGCTTGGCCATTGGTGGCCTTGCGCAGGAGTGCTGCGGCCAGAGCACGTGGGCTGCAACCGATATCAGCCGTCAGGCGATCTAGGAGATCACCATGACTGGCTTCGGCATCGGCCACCAGTGGCGCCAAGCTGTTGGTCAACTTCTTGATGCGTGCGTCCAGTACTTGCTGAGCGTCCGGCAGCTTCACCTCACCCACTTTCTGCCCGGTTACACGCTCAATCACTTGCAGCATGCGGCGCTCACGTGGCGTTACCAGCAACAGGGCGCGACCGGTACGACCCGCACGGCCAGTACGGCCGATACGGTGCACGTACGATTCTGGGTCATATGGCATGTCCACGTTCATAACGTGGGTGATACGCGGCACATCGAGACCGCGAGCAGCAACGTCGGTGGCGATGACGATGTCCAGACGGCCATCCTTCAAGGACTCGATCACGCGCTCACGCTGGTTCTGAGCGATATCACCGTTCAGTGCAGCAGCCTTGTAACCCTTGGCTTCCAGCGCAGCGGCCAGGTCCAGGGTGGCTTGTTTAGTGCGCACGAAACCGATCAGCGCGTCGAACTCTTCGACTTCCAGCAGACGCAGGACAGCCGCGTGCTTCTGGTCGGCGTGGACCATCAGGTGCGCCTGCTCAATCGCAGTCACAGTCTGGGTCTTCGAAGCGATTTTGATATGTTGCGGATCGCGCAGGTGTTTTTCTGCGATGGCGCGGATCGAATGCGGCAGGGTCGCGGAGAACAGCACACTCTGACGGCTGGCTGGCATGGCTTCGAAGATCACTTCGAGGTCATCCATAAAGCCCAGCTTGAGCATTTCGTCAGCTTCGTCGAGGACCAAGTACTGAATGGTCGACAAGACTTTCTCATCACGACGCAGGTGGTCAACCAGACGACCCGGCGTAGCCACGATGACCTGTGCGCCCTGACGGATAGCCTTCAGCTGCGGGCCCATCGGTGCGCCGCCGTAAACGGCAACCACATTCAGACCTGGCATCTGCTTGGAATAGGTTTCAAAGGCGGTGGCCACTTGCAGGGCCAGCTCGCGGGTTGGCGCGAGGATCAGCGCCTGCGGTTCTTTCTTGGCTGGGTCGATCTTCGACAGGATCGGCAGCGCAAAAGCAGCGGTTTTACCGGTACCGGTCTGGGCCTGACCGATCATGTCCTGACCGGACAGAATTACGGGAATGGCCTGCGCCTGAATCGGCGACGGCTCTTCGTAACCAACAGCGGTCAGTGCAGCGAGAATATTGGAGTTGAGTCCGAGTGCGGCGAAGCCGCCGGTTTCCTGGGTCATGGGTCTGCCTCTAGTGCATCCGCAAAGACCCATGTTCCAAAGCTGCGCATGCCGTGTAAGACCCGAGAGTCACCCTGGCAGCCATGTCGGCGGGGATTTGCGAAAACGTGTGATAAATGAATCGTCAAGGGTAGTCCGCAAAACGGACTAACTGCCAAAGTAAACCTTCGGGCGAGTTGTACTACCTGAACGTGGCCAAGAATTGACCGGCGCGCACTATACCGGAAAACCTGGCCGATGTGCCTGTTTTTCCATCAACCAAGTATAAAAAATGCATAAGCAGCACCTATAACGTGCCATACAGCCATCCTCTGATAGCCTGCAACTGCCATGCTGTAACGGCCTCAACCCCAGCTCACCTACCTGCGCACAAGGACTCCCAGCCATGACCCAAAGCACCAGCGGCCGCGTCAGCCGTGAAAAACGTGGCCAGATCATGTTGATCGGCCTGGACCGAGCGAGCAAACGCAACGCCTTCGATATGCCCATGTTGGATGATCTGTGCCGGGCTTACGGCGAGTTCGAGCGCGACAGCGATGCGCGTGTGGCGCTGGTATTTGCCCATGGTGAACACTTCACCGCTGGTTTGGACCTGGCAAACGTAGCGGCGCAATTTGCCGCCGGCTGGAAGATCCCTGACGACGGCTGTGACCCTTGGGGCGTGTTCGGCGGGCCGCGAGTGAGCAAACCTGTGATCGTCGCTGCTCAGGGTTACTGCTATACGATCGGTATCGAACTGATGCTGGCCTCGGATATCAACCTGTGCGCCAGCAATACCCGCTTCGCGCAGATGGAAGTGCAGCGCGGGATCTTTCCGTTCGGCGGCGCCACCTTGCGCATGCACCAGAGCGCGGGCTGGGGCAATGCCATGCGCTGGCTACTGACCGGCGATGAGTTCGATGCTCACGAAGCCTATCGCCTGGGGTTGATCCAGCAGGTGGTGGCCAGTGAAGAGCTGCTGCCCAAGGCACTGTGGCTGGCTGAACGCATTGCCGCACAAGCCCCGCTGGGTGTGCAGGCTACCCTGGCATCGGCGCGCCAGGCGGTGGTCGAAGGCCCGGCTGCCGCAGCCGCCAGCCTGCACCCGACCGTGACTCGCTTGATGGCCAGTGAAGATGCGCAGGAAGGCGTGCGAGCGATGCTGGAACGCCGTCCGGGCGACTTTAAAGGGCGTTGAGCGTGATCAGGTCGCAGGACGCACCGCTTTGATCAACGACTCCAGCGAATAACCGAACTGCGGCGCCAGCAGCTCATTGCGGCGCCGCAGTTCGGTAAAGTCGATGTTCTGCTCAAGATCCGCCGGCACCAGCAACACGACATTGCCCTCCTTCACCGGGCACTCCCAGTAATGCCGGTGGTAGAGACCGCGCAGCAGCGGCGCACCCAGTGGTTTGCCGTCGTTGCCGGCCCACTGGTTGATAATCAGCCAGCCGCCAGGGTTAAGCTGCTTTTGGCAGTTTTCCAGAAAACGCCAGGCCAGATGCCCAGTCGCCGGGCCATGGTCGGTGTACAGGTCGACAAACAGCAGGTCGGTCTTTTCCGCGCTTTCCAGCAGTTCCAACGCATCGCCGATACGAATGGTCAGGCGCGGATCATCGGTCAGCCCCATGTGCTCCATGGCGAGGCGCGGCACATCGGCGCGCAGCTCGATCACCTCAACATCGTCCAGCGGCAGAAACTTCAGGCAAGCCTGGGTCAGGTTGCCGGCGCCAAGGCCGAGAAACAGCGCACTTTCCGGGTGTTCATGGCACAACGCGCCAAGCAGCATGGCGCGGGTGTAGTCGTACTCCAGCCAGCTGGGGTCCGGCATATAGACGCAGCTCTGCTCAATCGCCTCACCAAATTCGAGAAAGCGATACGCGCCCATTTCGACTACCTGGATAACGCCGAAGGCATCATGCACTTCGGCGATCAACAGCGGGTCCGGCATCTGCCCAACCGGGGGTAAACCTGGCATCCACCACTCTCCACCGTGACATCCCCGACCATTTCGGCCAGAGGAAAGGCGCTAATTGTCATTGAGGCACCCTCCCCTGGTCACGCGATAATTTGCCGCAGTCGGGTGCGCCGGTTTGGTGCTGTGCGACTACAACAATAAAAACAATGATCGAGGTTTGCCATGTACGCCATTATCGGTGCCGGCCCCATGGGGCTGTGTACAGCACGTCAACTGCAAAAGTACGGTATCGACTTTGTCGGTTTCGAACTGCACGCGGATGTTGGCGGCCTATGGGATATCGATAATCCGCACAGCACCATGTACGACTCGGCGCACCTGATTTCCTCCAAGGGCACCACCCAGTTCAGCGAATTTCCGATGCGCGCCGAGGTAGCCCCCTACCCGCATCACAGTGAAATGCGCCGTTACTTCCGCGACTACGCCAAGCACTTCGGCCTGTATGCGCACTACCAATTCAACACTCGCGTGGTGGAAATTCAGCGCCTGGATAAGGGCTGGAAGCTGATCAGCGAGTACGACGGCGTACAGCGTGAGTGGCTGTTCGACGGCGTACTGATGGCCAACGGCACCCTGCATACGCCCAATCAGCCGGCGCTACCCGGCACGTTTACCGGCGAGCTGATGCATTCCAGCGACTACCGCTCGGCAGCGGTGTTCGACGGTAAGCGCGTGCTGGTGATCGGCTGCGGCAACTCGGCCTGCGACATCGCCGTGGACGCTGTGCACCGCGCCATCTCGGTGGACCTCTCGGTGCGTCGCGGCTATTACTTCCTGCCCAAATTCACCCTGGGCCGGCCGACCGACACGCTCGGCGGCGCGATCAAGCTGCCGCGCCCGTTCAAGCAATTCCTCGATGGCCTGCTGATACGCGCACTGGTCGGCAAACCTTCGCAATACGGCCTGCCCGACCCGGACTACAAGCTCTACGAGTCACACCCGGTGATGAACTCCCTAGTGCTGCATTACCTCGGCCATGGCGATATCAAGGCGCGCCGCGATGTGGCCAAAATCGACGGTTTGCAGGTGACCTTCAGCGATGGCGAACAGGCCGAGTACGACCTGATTCTGCAAGGCACCGGCTACAAACTCGACTACCCCTTTATCGACCGTGCGCACCTTAACTGGCCGAGCAACGCCGGCGCGCCGCAGCTGTACCTGAATGTGTTCCATCCCGAGTACGACGATCTGTTTATGCTGGGCATGGTCGAAGCCTCAGGCCTTGGCTGGCAGGGCCGTGACGAGCAGGCTGAGCTGGTGGCGCTTTATATCAAAGGACTGCAAGCCGGCAGCCAGGCGGCCAAAGACTTCCAGGCGCTCAAACGCGAACGCGCCGGCATACGCCTGGACGGCGGCTACCAGTACCTGCAACTGGAGCGCATGGCCTACTACGTGCACAAGGACAGCTATCGTCAAAGCATCGCGCAGCACAGCAATAGCCTGCGCGCCGGCCTGGCTGCGCTGCCTGCTACCGCCAGCCGCACTGTTGAAGGAAGCCTGTGATGGAGCCGGTGAATATCCAGTTCGACCCCAGCAGCCTGGTGCTGATCAACATCATCCTCGCCGTGATGATGTTCGGCGTCTCGCTGGACCTGCGTCTGGATGACTTCAAACGCATTGTCCGCGAGCCCAAGGCACCGCTGATTGGCCTGCTCGCGCAATTTGTCCTGCTGCCGGCGCTGACCTGTCTGGCCTGCTGGGCGCTGCGTATCGAGCCGATGCTGGCCCTGGGCATGATGCTGGTGGCGGCCTGCCCCGGCGGCAGCTTCTCCAACATCATGACCTGGATGGCGCGGGGCAACGTCGCGGTCTCGGTGAGCATGACCGCGGTATCCAGCCTCGCGGCCAGCGTACTGACGCCGCTGAACTTCGGCTTTTACGCCTGGCTCAATCCGCTGACCCGACCACTGCTGACGCAGATCGCCATGGACCCGGTCAGCCTGCTGCTGTTGGTGCTGCTGGTACTCGGCCTGCCGCTGATCGCCGGTATGTGGATCGGCCGGCGCTTTCCTGGCCTGTCGCTCAAGGTGGAAAAGCCACTGCGCATCTTTGCCCTGCTGGTGATGCTGGCCTTCGTCACCCTGGCCTTTAGCCGCAACTTCGACCAGTTTATCGCCCATTTTCATCTGTTCTTCTGGCTGGTGGTGGCGCACAACGCCCTGGCGTTGTCGGTGGGCTACGGATGCGCGCGGCTGTCCGGGTTGCCGGCAGCGGATCGTCGGGCGATCACCCTGGAAGTCGGTATCCAGAACTCGGCCCTGGGCCTGGTGATCATCTTCACCTTCTTCCCGCAGGCCAGCGGCATGCTGCTGATCGCCGCGTTCTGGGGCTGCTGGCACCTGGTCAGCGGCCTGGCCCTGGCCTTTATCTGGTCCCGTCGGCCACCCGCAAGCCTGCCACTTACACCTGCGGCCCTGGCCAACGCTGGAGAAAAATAATGCCCACCATTTTGATCACCGGGGCCGCCAGCGGCCTCGGCTGGCAGCTTGCGCGCGCCTATCACGACCAAGGCTGCAACCTGCTGCTCACCGATATCAACGCAGACGGCCTGAACGCGCGGGTAAATGAACTGGGCGCCGAGCGGGTAATCGGCCTGGCCGGCGATATCACCGACCCGCAGCTGCATCAGCAATTGCTGAAAACCTGCAGCGAGCGCTTCGGCGGCCTGGATGTGCTGATCAACAACGCCGGCATCACCCACCGCTCGCCGACTATGCAGACCGACCCAGCGGTGCTGCGCAAGGTCATGGCCGTCGACTACCAGGCGCCCGTGGAACTGACTCTGAGCGCCCTGCCGTTGCTGCGCCAGAGCCGTGGGCAGATCATCGCCATTGGTTCCATGGCCGGCTGGATGCCGGTGCTCGGTCGCGCCGGCTATTGCGCGGCTAAAAGCGCCCTCGGCCAGTTCTTCGAGGTGCTGCGCGCTGAGGCCGCCCGCGACGGCATCAAGATGCTGCTGGTGTACCCCAGCTTTCTCGACACTCAGATCGAACAGAACGCCCTCGGCGGCGATGGCCAGCAGGCGCAGCACGGCCGCTCAACCGTAGGCCAGATACGCGGCGCCGACTGGATGGCCGCGCAGATTCTCCAGGCGCAAATGCAAGGCCGCGAACGCCTGTTCCCCGACCGTGGCAGCTGGTTGGCCAGCCTGCTCTGGCGCATCGCCCCGGGTTTCTACTACCGCAAGATGAGCGCGCGCTTCGCCGGGGAGATGGGCTGATGGAGGTTATCTGGCTGACCCTGGCCGGTTTTATCCTGCTGGCCTACACCCTGGAGGCGATCACCGGTTTCGGCAGCATCGTGATTGCCCTGTCACTGGGTGCCCTGCTGCTGCCCATCGACCAGCTACTGCCGGTGCTGGTGCCGCTGAATATCTGCATGACCGGTTACCTGGTCTGGCGACACCGACAAATGATCGACCGCCGCCTGCTGCTGGGCATGATCCTGCCCGGCATGCTGCTCGGCACGGCTATCGGCTATGCCCTGCTGCCCTTCCTGGACGCTGCCCTGGCCAAGCGCCTGTTTGGCGCACTGGTACTGTGGTTTGCTGCCCGCGAACTGTGGCGTCTGCGTCATGCGACCGTGCAGCCCATGCGGCCCATGTGGCTTAGCCGCCTGCTCAGCCTGTGCGCAGGCATCAGTCACGGTCTGTTCGCCTCCGGCGGCCCGCTGCTGGTGTTCGCCCTGGCCGGTACGCAACTGGACAAGGCGCGCCTGCGCGCCACCCTGGTCACGGTGTGGTTCACCCTCAACAGCCTGCTGACCCTGGCCTTTCTGCTCGACGGCCGCCTGCTGCCCGCCCTGCCGCAAGTCGCCAGTTACGCGCCGTTGCTGCTGATCGGTGTGTGGCTGGGTGAACGCCTGCACCAACGCTTCAACGAACAACATTTCCGCATTGCCATCTACCTGTTGCTGCTGGTCACCGGCGGCCTGCTACTCGCGCCCTGGAGTCTGCTATGAGCCACGACATCATCATCAAAAACGGCCTGTACTTCGACGGCAGCAACCAGCCAGGGCAGCTGCGGCATATCGGCATCAAGGACGGACGCATCGATGTACTCAGCCTCAGCCCGCTGGATGAAAGCGGTTGCCCCGAGGTGCTGGATGCTGCCGGCAAGTGGGTCACCCCGGGCTTTCTGGAAATCCACTCGCACTACGACGCCGAAGTGATCGCTGCGCCAGCATTGAAGGAATCGGTGCGCCACGGCGTCACCAGCGTGACCATCGGTTCCTGCTCGATCAGCATGGTGTTGGCCGATGCCGAGGACTGTTCCGACCTGTTCACCCGCGTCGAAGCGGTGCCGCGTGAATACGTGCTGCCGATTCTTAAAGAGAAGAAAACCTGGCGCGACGCCGCCGGTTACCGCGCGTTCTATGACCAGCAGCCGCTGGGACCGAATGTCAGCTCCTTCCTTGGCCACTCCGAACTGCGCGTGGCGGTAATGGGCCTGGAGCGCGCCACCAGCCAGGTCAAACCGACCGAAGCCGAACTTGCACGCATGGAGCAACTGCTGGAAGAGGCGCTGGACGCCGGCTGCATCGGCCTATCGGTGATGACCACGCGCCTGGACAAGATGGATGGCGACCGCGCCTGGTCCAGCCCACTGCCCTCGACCTTCGCCAGCTGGACGGAGTTCTCCCGCCTGTTCGCCATCCTGCGCCGGCGTGGTGCGGTGATGCAGGGCGCACCGAACGCGGTGACCAAGGTCAATGTGTTCGCCTTCCTCTGGCAGGCCCACGGCTGGTTCCGCCAACCGCTGAAGTGTTCAATGCTGACCGCCCTGGACCTGAAATCCCAGCCGCTGCTGCATTACTTCACCCGCCTCTCTGGCTGGCTGGCCAACCGCGTGCTGGGCGGCCATTTCCGCTGGCAGACTCTTCCAGCGCCCTTCACCCTGCGCCTGGAAGGGCTGAATGTGAACGCCTTCGAGGAGTTCGGTGCGGGCGAGATCCTGCGCAACATCAAAGACCCAGACGAGCTGTACGCCAAGGTGCTGGAGCCGGAGTTCCGCGCGCTGTTCAAAAAGCAGGTCAAGGCCGTGCTGACCAAGGGTTTGTGGCACCGCGACTTCTCCGACTGCTGGGTAACCGAATGCCCGGACGCCAGCATGGTTGGCCAAAACTTCAAGCAGCTCGGCGCCGCCCGTGGCCTGGACCCGGTGGACGCCTACTTCGAGCTGGCCTGCCAGTACCGCGAGGCACTGAAGTGGACCACCTGCTACGGTAACCAGCGCGAGGCGGTGATGCACAAGCTGCTCTCCAGCCCCTGGACCCAGCCGGGCTTCGCTGACTCCGGCGCACACCTGCGTTCCATCGCCCAGTACAACTTCCCGCTGCGCTTCCTTAAATACGTGCGCGATGCCGAACTTACCGGTACGCCGTTTATGGACATGGGCCGCGCCATTCACCGCCTAACTGGAGAGCTGGCGGACTTTATCGGCATCGACGCCGGCACTATCCGCGTTGGCGACCGTGCTGATGTGGTGATCGTCAACCCAGCCGGGCTGACCGATGAGCTGGACGACATCCATGAAGCGCCGATGGACGTGCTCGGCCTGGAGCGCGTGGTCAAACGCAATGACGCAGCGGTGGACGCTACCCTGATCAACGGTCGCATCGCCTACCGCCGCGGCGCCGAGTTCCCCGACGCGCTGGGCAAGCAAGCCGGCTTTGGCAGCTTTCTGCCGGGGCGTGACGTTGCGCCGCGCACAGCGCCAGCAGCAGGTTTCAAACCCGCCACGGCCTGAGCCGTACGTCACCATGCAGCGGCTCTATCGCGCCTATCGGCTTGCCGGTCATGGCTTATCGGTTACCATGCCCGTCCGCCTAAATTGACTTAAGCCGAGAGCCGCAATGTCGCAACCCTGGAGCCCTGAAAGCTGGAGAGCCAAACCGATCCAGCAACAACCGCAGTACCCGAACGCCGCGCAACTGGCCCAGGTCGAGCAGACCCTGGCCGGTTATCCGCCGCTGGTGTTTGCCGGTGAAGCCCGTGAACTGCGTCGACAGTTTGCCGAAGTCACCCAGGGTCGCGCGTTTCTCTTGCAGGGTGGCGATTGCGCCGAGAGCTTCGCCGAGTTCAGCGCGGCAAAAATCCGCGACACCTTCAAGGTGCTGCTGCAAATGGCCATTGTCATGACCTTCGCCGCCGGCTGCCCGGTGGTCAAAGTCGGGCGCATGGCCGGCCAGTTCGCCAAACCGCGCTCGGCCAATGATGAAACCATCGACGGCGTGACCCTGCCCGCCTACCGCGGCGATATCGTCAACGGTATCGGTTTTGACTCGGCCAGCCGCGTGCCAGACCCGGAGCGCCTGCTGCAGGCCTACCACCAGTCCACGGCTTCTTTGAACCTGCTGCGCGCCTTTGCCCAGGGCGGATTCGCCGACCTGCATCAGGTGCACCAGTGGAACCTCGACTTTATTGCCAACTCGGCGCTCGGCGAGAAGTACAGCCAGCTGGCTGACCGCATCGACGAAACCCTGGCCTTTATGCGTGCCTGCGGCATGGACGGCGCGGCGCAAGTGCGTGAAACCAGCTTTTTCACCGCCCACGAGGCGCTGCTGCTGAACTACGAGCAAGCCTTTGTGCGCAAGGACAGCCTTACCGGCGGCTGGTATGACTGCTCGGCGCATATGCTGTGGATCGGCGACCGCACCCGTCAGCTGGACGGCGCGCATGTCGAGTTCCTGCGCGGCGTCGGCAACCCGATTGGGGTGAAAGTCGGCCCGAGTATGGGCAGCGAAGACCTGATTCGCCTGATCGATATCCTCAACCCGGACAACGATCCCGGCCGCCTCAACCTGATCGTGCGCATGGGCGCCGACAAGGTCGAAGCCGGTCTGCCGCGCCTGATCCAGACCGTGCAACGCGAAGGTCGCCAGGTGCTGTGGAGCAGTGACCCGATGCACGGCAACACCATCAAGGCCTCAAGCGGCTACAAGACCCGCGACTTTGCGCAGATTCTTGCCGAAGTGAAGCAGTTCTTCGCCGTGCACCAGGCCGAGGGCAGCTATGCCGGTGGTATCCATATCGAGATGACCGGGCAGAATGTCACCGAGTGCATCGGCGGCGCGCGGCCGATCACCGAAGACGGCCTGTCGGATCGCTACCACACCCACTGCGACCCACGGATGAACGCCGACCAGTCGCTGGAGCTGGCCTTCCTGATCGCCGAAACCCTTAAGCAAGTACGCCGCTAAAGGCGGCTACCAACCCCCGCTGCTACGTCGCAAATGGCGCAGCAGCGGGATGCATTCAGGCAATCAGGCGTTCACGCAAACGCCCGAGCATGCCGAGCAAACTGCCAACCTTCTCCCGATCCCGCTCTTCACGCGGCTGCTGCGCCAGGCGGGTAACGACCTGCGCCGGCTGCGCACGCCAGATCTGCGCCTGTTCGGCCGCTGCCAACAAGCCCTTGTCGAACAGCCCGCGCCGAATCGGCTTGGGCAGGTAACGGAAAATCTGCGCTTCGTTGATCAATTTGAGCAGCGCCTGGGTATCGCAGAACGGCGTAACCACCAGGCTGAGCAGACGTGGATGGGCCTGGGCTAGGCTTTTCAGCAGTGGTGCAGTGTCTTCCCCAGCCACTTGCAGGTCACTGACCAGCAGATCAATCGGCTGACTGTTTAGCAGCATCACGGCGTCGCTCAGCGAAGCCGCGCGCAGCAGACGATGACCGCCGGCCACGCAGAACTCGGCCACCACATCCAGAGTCGACGCATCCTCATCCAGGAGCAGCACATTGAGCGCCGCCTGCGGTATGACTGCCGAGACTTTCGGTGCCTGCAACTGGCGTGCAGCTATCTGCGCTGCCTGGCGCAGGGTGAAGGCCATTTCCTGCTGATCCCAGGGCTTGGTCAGGTAACGGAAGATACCGCCACTATTGAGCGCCTCCACGGCGGCATCCAGGTCTGAGTAGCCGGTCAGCAGAATGCGCAGGGTATCGGGGGCAATCTCACGCGCCTGGGCCAGCAGCTCGGCACCGCTCATCTGTGGCATGCGCTGGTCGCTGACGATGATCTGCACATTCTCGCTTTTCAGCCGCTCCAGGGCGCGACGCGGGTCGCTCTCGGTCAGCACTTCATATTCACGGCGAAACTGCAGGGCCAGGCTGCGCAGAATGCGCTCTTCATCATCAACAAACAGAATACGAATCTGCTCACTCATATCAGGCACTCCGTTGTAGTGGCAGCGCCTGCGGGCGCGGCAGGCGGATCAGAAAGCGCGTACCGCGCCCAGGCTCGGACGCTGCGCGGATCTGCCCGCCGTGGTCCTGGATGATCTTGTAGCTGATTGATAGCCCCAGGCCGGTGCCCTGGCCCACCGGTTTGGTGGTAAAGAACGGATCGAAGATGCGCGCCAGCACTTCAGGTGGCATACCACGCCCGGAATCCTGTACGGAAAGGCACACGGCACTGTCGTCGGCCCAGGTTTTCACCAAGATCTGACCGAAGCCGTCGATGGCCTGGGCGGCGTTGTTGAGCAGGTTGAGCAGCACCTGGTTGATCTGCGACGGCGCACAGGGAATGCGCGGCAACTCGCCAAGCTGCAGGATGGTTTCGGCCTTGTCCTTGATGCCGTTGCGGGCAATCACCAGGGCGCTGCGGATGCACTCATTGAGGTCGACCTCCTCGCTCATCGCGCGATCCAGACGGGCGAAATCCTTCAGCCCGACCACCAGTTCGGCAATCTGCTCCAGGCCATAGAGGGTGTCGCTGAACAGCTGAGTAAAGTCCTCCACCAGCAGTTCCGGAGCAGCCTTAGTGCGGGCTTCGGCAGCAACCTCCAGGGCCATGGTCAGGCGCGCCTCATCACAGGTCGGATCGTTCAGGCAATCGCCCAGAACAGCCTGCGCCTCGGCCAGTTCAAACAGCGGCGCACTCAGTTCGCGCAGTAGCTGCACATTGTTTTTCACATAACCCAGCGGGGTGTTCAGCTCGTGGGCGACGCCGGCGACCATCTGCCCCAGGGACGCCATCTTCTCTGACTGCACCAGTTGAGTCTGCGATTCCTTGAGTTCAACAAGCGCCTTGCGCAGCACCAAATTGCGCTGAGCGATGCGCGCCTCCATGGCCTTGAGCAGATCGAGCACAGTGCCCAGACCGCGATATAGGCCCTGGGCGTCGACCAGGATAAAGTCTTCGGTAATCGGGTATTGCAGCTGCCCGGTGATCTGCTTGGCCGCTTCTTCCAAACTAGTCTCCAAGCTGACCACCAGCGGTGCCGCATTCATCACCTCTTGCACCGCGTGACGGCCGCGCAAATCGCGACCGAAGCGCTGCATAAAGATGTCCTGCAAGGTGGTGCGACTGACCAGGCCCAGTGGCCGGCCGGCGCTATCTACAATGGGCAGCGAGAGAAAAGCTTTGAGCTCCGGCGTCAGAAGACGATCCGCCACATCGGCGATGCTCATGTCTGCAGCCAACGGCGAAACCGGCTTGAGCAAGCGCGTGAGCGCGCTGGCAGTGGTCATCGGCAGACTCCCTGTGCGTTGGAAAGCCGCCATTCAACCAGCGCCAAGTTGCCGCCATGTGACAGTCATCACATTTAACCCCTCACGCCAGAGCCTTGCGCGCCTCCCTTCGAAACGCTGTTGCCGTTTAATTACCGACTGCCGCGCGCTATGGTGGCTGCTCAACTCTGCAAGGATGGTGTTATGACCTGGTATATCTGGCTGTTCATACTTCTGGTATTGGGCTCCATCGTGGGCGGCTTGATGGTGCTGCTGCGCACCGCCAAACCACTGCCCTTGAGCGAGGAACAGCTGACAAAGATTCACCAGCGTGAACGCGAACAGGCAGCCAAGGACGCTGACCAACGCTAACCCCCTCACAAGGATGTTTCATGCCACTGCATCTGCGCCTGCTGCTCCCCGCCCTGTGCCTGGCAAGTGGGTTTGCCCTGGGTTATATCCACCTGGCGGGGTTGGCCGCTGGAGCCGCACTCGGTGCATGGCTGTTGTATGTCGAAAAGCACCTACACCCAGCACTGTGGACCGGACTGAGCCTGCTGGCCTGCATTGCCTTTGCCGCACACCTCGTCCCAGGCTTTAGCGCCACACCGTTATGGCCGCCACGCCAACTCAGCGTCGATGCCGCGCCATACGCGCTGCGCCTGTCCTGGGACAAGCTGCTGGTCGGTGTCACGCTGCTGGCCTGGTGGTTGGGACAGATAACGCCGAGCAAGCCACTGTCCAAAAACATCTGGCTCACCGCCGCACTGACGTTGCTCGGTGTACCGCTGATGGCGTTGGCGCTGGGCTTGGTGGGCTGGCAGCCGAAATGGCCAGACGGGCTTTGGCTGTGGTTGGCGGTCAACCTGGGAGTGGCCGTGCTGGCCGAAGAATTACTGTTTCGCGGCTTGTTGCAGCGCCACCTGGTCAGTTGGCTCGGTGCCTGGGCGGGGATTGGACTGACGACGCTGCTGTTTGCCGCGGTGCACCTGCCCTTCAGTCCTTTATTCTCTGTGGTCGCCGGGGTCGCCGGACTGGGCTATGGGTTGATTTTTCATTTCAGCGGACGCATCAGCCTGGCCATCGCCCTGCATGGTGCAGTTAATGTGCTGCACCTGCTGCTGCTGAGCTATCCGTTGCGCGCGGCATGACCGCAACCTGATAGCGGCTAAAAATCGCTTCCAACTGGCCGCTATCGCGCAGCGGCTCATACAGCGCCACAAACTGCTCAGGCGTGATCGGCGACTGCGGGCGTAACAGCACATGATGGCGATAGCGCTGGTCGGCACGCTCGGAAATTAACAACTGCCCTGCGTATTGCCGATTACGCTCCAGAAAATCCCCAATGTAGGAGCGCGTGACCAAGGCGATCTCCGCCCGTTCGTGCAATACCATCAATAGATTGCTTTCGTGGGAATGGGTCAAGGTGGCGTTAAAGGTCTTGGTCAGGTGTTCAGGCGAGGAATCAAAGCCGGCAAAGGCATAGTGATAGCCATGATAGAGGGCCAAGCGCTTGTCTTTGAGCGAGTCGAAATAGTCTTGACCACGGTTCGCCTTTGCGCGGGCGACAAACACTTCAGAGTCTTCCAGCCCCATGTCCAGAGCCACATGTGGGACGTTCTGCCAGCCCCAACCGGGGTTCTCGAAAATCGCCAGGTCGATACGCTGCTGCTTGAAATCACGAAAGCGCCGCTTAACCGCGGTTGGCACCATGACAAAGTGGAAATCCGTTTGGGCCTGATTCAGTGCCACGACCAACTCTTCGAGCAAGCCGGTGGAGCGCGTCTGCTCGGCTTTGAACACATAAGGTGGGAAGTACACAGAGGCCACGCGCACTTCCTGCGCGGCCATAAGTGGCCCGGCGAGCAACAACGCCAAACCCGTGCCCAGCCCTCTAATTACCCTGCGTCCTAAGAACCCCATTTGACGACAACTTCCTTATTTTTTTGAGTACCAGCAGCCTACCCCAGGAAAATCTGACCGAACAGAGCGTTTTCAGTCATTTATAAGTGCCGATGCGTCACGCAGATGGTAGCGATTAAGCAACTTATCCAGCTGTTTATCATGATTGAGTTGCTCAAGCAGCCGGGCAAAAGTGTGTGGCTGTATCGTCGACTCCGGACGGAAGAGTGCTTGGTGCTGGTATATCTGATCGACTCGCTGGGAAACCAGCAACGCGCTGCTTTGCTCAGGGTAGTGCTGCTGATACGAGCGTAGGTATGAACGTGTCACGACGGCCACATCGGCGCGACCGCGCAGGAGCATGATCAGATTGCTGTCGTGGGAATAGGTCAACACCGCGTTGAATGCATGGGTTAAAAACTGTTTGTCCGAGTTAAACCCGGCAAAACCATAGTGATAGCCGCTGTACAGGGCCATCCGTTTACCCGCGAACTCGTCGAAATAATGCTCATCACGACCTGGCTGCCGACGTGCCACATAGACTTCGGCATCTTCGACACGCAGGTCCAGCGCAGTGTGCGGGGTATCCTGCCAGCCCCAAACTGGGGACTCGAACAGCATCAGGTCGAAACGACCACTTTGCAGATCGCGATAACGCCGCATGGCTGAGGTCGCGACCAGGCTGAAGCGGTAGTCGCTTTGCATCTGATTGAGTGCCTGCAGCAATTCGGGCAGCAGCCCGCCAGGGCGCTCGCTTTCGGGTTTAATCACATAAGGAGGGAAATGGTAGGCCCCCACTCGTACATCTTCTGCGGCCTGCACAGCGCACACCGCAGAAAACATCAATCCGAGCAGTACCCACCGTAACAACGCGGCCACACAGCGAACCTCAGAAAAAACGCAGCGACTTCTTCCGTGACCTAAGACACCAGTAATCCATTGGCGCCAAAATACTATCAATAGGCCATGTAGCGTAGCTGAATTTCCTCAAGCGTCCTTTAGTACCAGCGACAGGGCCTCTTCGGCCAGTTGATCAAGAGTCATGGGGCCTTCAGGACGGAACCAGGTTGTGGTCCAACTCAGCGCACCCGTCAGCAGGCGACGCAGAATAAACGGGTCAGCCTTGAAGTAACCGGCCGCCTTCGCCTCGCCCAACACCTGCAGCCAAAGCTGCTCATAGTTATCGCGCAGCTCCAGAATAAACGCCTGACCAGGCTCCGACAGCGAACGCCATTCGTACACCAGCACCGCCATGGCCTCACCGGTGCCACCCATGATTGATTGCAGCTCGCAGCGGATCAGCGCCAGCACACGGCCGCGCAGGTCCGTCGCTTCGGCCAGCGAAGCCTGCATCAACGCGGTGTTGTAGCGGATGGTTTCTTCCATCACCGAACGCAGGATCTCGTCCTTACTCTTGAAGTGATGAAAGATGCTGCCGGACTGAATGCCCACGGCACTGGCCAGATCACGCACCGTGGTGCGTTCATAACCCTTGCTGCGAAACAGGTGTGCTGCGGTTTGCAGCAGCTTGCCGCGTGCACTGTCCGGATCGGTGATCTGTCCGCTGGCCACCAGTTGCTGCATCACCGCCTGCGCTTGTTGATCATCCACGCTAAGTACTCTCCAACTCTCTTTATGCCTCGGGCCAAGCGGCCCAGCCTGCAATTGCACGCTGGTTCTCAGCTGGTTTACCCAAGTGCTTGTCGTTATTAGTGAAATTTATGCTGCACCAGCCACCCAAGCAAGCGCTTGGCCACACTTTCGGTTAGAAAGATTCGCCCCGGGGCTTTTCAACCAAGCGCTTGCTTGGTAGCCTTCGATTCACCTTATTCATGTGTTGCGGACCTATTCCAATGACTAAAACCGTACGCATCGGCTGCGCTTCCGCCTTCTGGGGCGACACCAGCACCGCCGCCGCCCAGCTGGTAAAGGGCACCGAACTGGATTACCTGGTATTCGACTACCTGGCCGAAGTGACCATGTCGATCATGGCTGGCGCGCGGATGAAGAAGCCGGATGAAGGCTACGCCCGCGACTTTGTTGAAGTGCTGACACCGCTGCTGGGCGAGATCGCCGCGAAGAACATCCGCGTGATCAGCAACGCCGGCGGCGTCAATCCAAGCGCCTGCGCGGCTGCCCTGGCCGCTGCCTGTGAGCAAGCTGGGGTTAACCTGAAGATTGCCGTGCTGCATGGCGACAACCTGCAACCCAAGCTCGGTGAACTGGCCAAGGCCGGCACAGTCGAGATGTTCAGTGGCGCGCCATTGCCGCCCTTCTGCGTGTCGGTCAACGCCTACCTCGGCGCCCCGGGTATTGTCGAAGCCTTGAAACTGGGTGCGGATATCGTCATCACCGGTCGCGTAGTCGACAGCGCCGTGGTCAGCGCCGCGCTGGTGCATGAATTCGGTTGGAACTGGAGCGACTACGACCAGCTGGCTCAGGCCGCGCTGGCCGGGCATATCATCGAATGCGGCGCGCAGTGTACCGGCGGCAACTTCACCGACTGGGAAAGCGTGCCGGACTACGAACATATCGGCTTCCCCGTGGTGGAAGTGGCAGCCGACGGCAGCTTTGTCGTGACCAAGCCGGATGGTTCCGGCGGCTTGGTCACGCCTTTTACCGTGGGCGAGCAGATGCTCTATGAAATCGGCGACCCACGGGCCTATTACCTGCCCGACGTGCTCTGCGATTTCACCCAGGTGCAACTGAGCCAGGTCGGCGACAACCGTGTGGAGCTGAAAGGCGCGCGCGGCCTGCCGCCAACTGATCAGTACAAAGTCAGCGCCACCCACCCGGACGGTTTCCGTTGTACCGCTAGCTGCTTGATGGCCGGCATTGATGCGGTGAAGAAAGCCCAGCGCGTCAGCCAGGCGATCATCCGCAAGACCGAGGAAATGTTCACCGAGCGCGGCTGGGGGCCCTACAAGGAAGTCAGCATCGAACTGCTCGGTTCCGAAGCCACCTACGGCCCGCGTGGCCAGCGCAGCGACACCCGCGAGATCGTGATCAAGATCGCCGTGCGCCATGCCAAGAAAGAAGCCCTGGTGCTGTTCTCCCGCGAGATCGCTCAGGCTGCCACCGGCATGGCACCGGGCCTGACCGGCATCGTCGGCGGCCGTCCTACGGTTTACCCGGTGATCCGCCTGTTCAGCTTTCTCGCTGACAAAGGTGCCTGTGCCATGGAAGTGGAACTGAACGGCGAACGCACACCGGTCGCACTGCCGCAGATCAAGGTGCTGGACAGCGCGCAGATTGCTGCCGATATCGCCGCCCCGCAGCCAAGCGGCCAGGCCGACGCCTGCGTACCGCTGATCAAGTTGGCTGTAGCGCGCTCTGGCGACAAGGGCAACCACAGCAATATTGGTGTAATGGCCAGAAAGCCCGATTACTTGGCCTGGATCGCCGCTGCGCTAACAGAGGGAGCCGTGGCCGAATGGATGCAGCACGCGCTGGATGCGCAAACCGGCAAGGTCAGCCGCTGGTATCTGCCCGGCAGCCATAGCCTGAACTTCCTGCTGGAGAACGCTCTGGGCGGCGGCGGCGTCGCCTCCCTGCGCATCGACCCGCAAGGCAAGGCCTTCGCCCAACAGTTGCTGGAATTCCCGATACCGGTGCCCAAGGCGCTGGCCGCTAGCCTCGAACAAGGACAATAACAATGAGCTACGACTCGGTGTTTAAACCCGGCCTCTTTAGCGGTCAGACCATCATGGTCACTGGTGGCGGCAGCGGCATTGGCCGTTGCACCGCCCATGAGCTGGCCAACTTGGGTGCCCACGTGGTGCTGGTTGGACGCAAGCTGGAAAAGCTCGAAGCCACCTGCGGCGAGATCATCGAAGACGGCGGCAGCGCCAGCTTTCAGGTCTGCGATATCCGTGATGAAGAAGCCGTCAAGGCCATGGTCAAAACCGTGGTCGCCGAACGCGGGCAGATCCATCACCTGGTCAACAACGCTGGCGGCCAGTTCCCTGCGCCGCTGATCGGCATCAATCAGAAAGGCTTCGAGACCGTGGTGCGCACCAACCTGGTCGGTGGTTTTCTGATCGCCAAGGAAGTCTTCATGCAGAGCATGAGCAAACATGGCGGCAGCATCGTCAATATGCTCGCCGATATGTGGGGCGGTATGCCCGGCATGGGCCACTCGGGTGCCGCACGTGCCGGTATGGAGAACTTCACCAAGACCGCCGCCTACGAATGGGGCCACGCCGGGGTGCGGGTTAACGCCGTGGCACCAGGCTGGATCGCCTCCAGCGGCATGGACACCTACCCAGAATCGATGAAGAACATGATCCGCAAACTCAAGGATCATGTGCCGCTGCAACGCATTGGCAGCGAATCGGAAGTGGCCGCGGCCATCGTCTTCCTGCTCACGCCAGGCGCCAACTTCATCAGCGGCAACACCATCCGCATCGACGGCGCCGCGAGCCAGGGCACCCGCGCCTGGACCCTGGGTAAGGCGAAGAACAGCGAAACCTATAACGGCTTCCACCGGGCCTACGTGCCTGACGTACTCAAGGGCGAGGAGTAACGCCATGCCGGTTATCCACTCCGAAATTGACGTGCATGGCGAGGAGTTCGCCAAGAACCGCGAAGCCATGCTCGCCGCCGTGGCCAGCTTTCGCCAGATCGAACAGAACTGCCTAAACAAGGCTGCCGAGGCCAAAGCCAAATTTGAAAAACGTGGCCAGTTGCTGCCGCGTGAGCGCCTTAACCTGCTGCTCGACCCCGGCGCGCCCTTTCTTGAACTGTCGTCGCTGGCTGGCTACAAGTTGCATGACGACAAGGACGGCACCCAGGCCGGTGGCGGGATTATTTCCGGTATCGGTTATATCGCCGGGGTGCGCTGCCTGGTCACCGCCAGCAACAGCGCAATCAAGGGCGGCACCATCTCCCCCACCGGCCTGAAGAAAACCCTGCGCCTGCAGCAGATCGCCTTCGAGAACAAACTGCCGGTGGTGGCGCTGACCGAAAGCGGCGGCGCCAACCTCAACTACGCCGCGGATATCTTCGTCGAAGGCGCGCGCGGCTTTGCCAACCAGGCGCGCATGTCGGCCATGGGGTTGCCGCAAATCACCGTGGTGCACGGCTCCAGCACCGCAGGTGGGGCCTATCAGCCGGGGCTGTCTGATTATGTGGTGGTGGTGCGTGGCAAGGCCAAGATGTTCCTAGCCGGCCCGCCGCTGCTAAAGGCCGCCACCGGCGAGATCGCCACCGACGAGCAACTGGGTGGCGCCGAGATGCACGCCCAGGTCGCCGGCACCGCCGAATACCTGGCGGAAAACGACGCCGACGGCGTACGCATCGCCCGCGAAATCCTCACCATGCTGCCGTGGAATGCCCAACTGCCGGCGCGCCCAGTCAAGGCCTTCAGCGAGCCGCTGTATCCGGTCGAAGAGCTGCTCGGCCTGGTGCCGGCCGACGCCAAAAAGCCCTACGACGTACGCGAGATCATCGCGCGCATTGCTGACGGTTCGGCGTTTCTCGACTTCAAGAACGAGTTCGACAACCAGACGGTCTGCGGCCACTTGCAGATCGAAGGCCAGCCCTGCGGCTTTATCGGCAACAACGGCCCGATCACCCCGCAAGGCGCGGCCAAGGCGGCACAATTTATCCAGCTGTGCGAGCAGAGCAATACGCCGATCCTGTTCTTCCACAACACCACCGGTTTTATGGTCGGCACCGAGTCGGAACAACTCGGGGTGATCAAGCACGGCTCGAAGATGATCCAGGCTGTGGCCAACGCCACGGTGCCGAAACTGACCATTGTCGTCGGCGGTTCCTACGGGGCCGGCAACTACGCCATGTGCGGCCGTGGCCTGGACCCACGCTTTATCTTCGCCTGGCCCAACAGCAAAACCGCCGTGATGGGCGGCGCCCAGGCCGGTAAGGTGCTGCGCATCGTCACTGAGGACAAGCACCTCAAGGAAGGCAAGGAAGCCGATCCGAAGATGCTCGACATGCTCGAGCAGGTCACTGCGCAAAAACTCGACAGTCAGTCCACCGCGCTCTATGGCACCGCCAGCCTGTGGGACGACGGCCTGATCGACCCGCGCGATACGCGCAAGCTGCTCGGCTACCTGCTGGATATCTGCGCCGAAGCCGCTGTTCGCCCGCTCAAATCAAACACCTTTGGCGTAGCCCGCCTGTAACTTTTCGGAGAACAAGACATGATCTTCACCCAAGAACACGAAGAGCTGCGCCGCACGGTCCGTAACTTTGTCGACAAGGAAATCAACCCGCACGTCGAGCAATGGGAAAAGGACGGCCGCTTCCCGATCCACGATATTTTCAAGAAAGCCGGCGACCTGGGCCTGCTGGGCATCTCTAAGCCGGAGAAATTCGGCGGAATGGGCCTGGACTACAGCTACTCAATCGTCGCAGCCGAAGAATTCGGCACCATCATCTGCGGCGGCATTCCGATGTCAATCGGCGTGCAGACCGATATGTGTACCCCGGCGTTGGCGCGCTTCGGCTCCGATGAGCTGCGCGAAGAATTCCTCAAACCGGCAATTTCCGGCGAGATGGTCGGCTGTATCGGCGTTTCCGAAGTCGGCGCCGGCTCGGATGTCGCCGGGCTGAAAACCACGGCCAAGAAAGACGGCAGCGACTACGTGATCAACGGCAGCAAGATGTGGATCACCAACTCCCCGTCCGCTGACTTTATCTGCCTGTTGGCCAATACCAGCGACGACAAACCGCACGTCAATAAATCGCTGATCATGGTGCCGATGAACACCCCAGGCATAACCCTCAGCCCGCACCTGGACAAACTCGGCATGCGCAGTTCGGAGACCGCTCAGGTGTTCTTCGACAACGTACGCGTGCCGCAGCGCAATCGCATCGGCCACGAAGGCGCAGGCTTCATGATGCAGATGCTGCAGTTCCAGGAAGAGCGCCTGTTCGGCGCGGCCAACATGATCAAGGGCCTGGAGCACTGCATCAATGCCACAATCGACTACTGCAAAGAGCGCAAGACCTTCGGCAATGCGCTGATCGACAACCAGGTTATCCACTTCCGCATGGCCGAGTTGCAGACCGAAATCGAGTGCCTGCGCGCCCTGGTTTATCAGGCCACCGAGCAGTATGTGCGCGGCCGCGACGTGACCAACTTGGCCTCCATGGCCAAGCTCAAGGCCGGCCGCCTCGGCCGTGAAGTCACCGACAGCTGCCTGCAGTACTGGGGCGGCATGGGCTACATGTGGGAAAACCCGGTGGCCCGCGCCTACCGCGATGTGCGCCTGGTAAGCATCGGCGGCGGTGCCGACGAAATCATGCTGGGCATTATCTGCAAGCTGATGGGCATTCTGCCGGGGAAGAAAAAATAGCCGGGAGCTATTTTTAACGTCGCGTAGCGACGGCCCGAAGGGTGGCCGCCAGGGATGGCGGGCCATAAAGAAGGGCTAAGAGCGGAAAAGCCGTAGGGTGAACGTCGCGTTTTACACCCACCGTCATGGTGGATCGACACAGCGTGATCCACCCTACGGACACCCCTTGCGCATACATCAAGGAGCCTGCCATGGCCGATCTACCGAACTGCGAAACCCTGCTGCTGAGCCTCGACGCCGGCGTGCTGCACATCACCCTCAACCGCCCGGACAGCCGCAACGCCATGAGCCTGGCCATGGTCAGCGAATTGCGCGCGGTGCTGGAAAGCCTGCGCGTAGACCCTCGCGTGCGTGCCATTGTCCTGCGCGGTGCCGGTGGGCACTTCTGCGCCGGTGGCGATATCAAGGACATGGCCGGTGCCCGAGCGGCCGGTGGCGATGCCTACCGCAGCCTTAATCGCGCCTTCGGCAGCCTGCTGGAAGAAGCGCAAAACACGCCGCAGGTGCTGATCGCCGTGCTCGAAGGCGCAGTGCTCGGCGGCGGTTTCGGCCTGGCCTGCGTCTCGGATATCGCCATCTGCCAGCAGGACGCCAAGTTCGGCCTGCCGGAAACCACCCTGGGCATTCTCCCGGCGCAGATCGCACCCTTTGTGGTGCGGCGCATCGGCCTGACCCAGACCCGCCGTCTGGCCCTTACTGCCGCCCGCTTCAATGGCAGCGAGGCCGAACGCCTGGGTCTGGTGCATTTCAGCGAAGCCGATAGCGAAGCCGTCGACGCCCGTTTGCACCAGGTACTTAGCCAGGTGCGCCAATGCGCGCCCCAGGCCAATGCCCAGACCAAAGCCCTGCTACTGGCCGCCGAACACGAAGCCCTTGGCCCGTTACTGGACCGCGCCGCCGAACAGTTTGCCGCAGCGGTAACCGGCGCCGAAGGTATCGAGGGCACCATGGCCTTTATGCAGAAACGTGCGCCTAAGTGGGCTGCTGAATAAGCCCACTACAACATGACCTGATTGCCAGATTTACGACCCCAGCAGGAGCACACAGATGCCCGCCTTTAACAAAATCCTGATCGCCAACCGTGGGGAAATCGCCTGCCGGGTGATGCGCACCGCCCAGGACCTCGGCTACCGCACCGTGGCCGTCTACTCAGAAGCCGACGCCGGCGCACGTCATGTGCAGGAAGCCGATGAAGCCGTGTGCATCGGCCCGGCCCAGGTCAACCAGTCCTATCTGCTGATCGCCAATATCATCGACGCAGCGCAAAAAACCGGGGCCGACGCGATCCACCCGGGCTACGGCTTTCTCTCGGAAAACGCCGACTTCGCCCGCGCCTGCGAGGCCGCCGGCATCGTGTTTATCGGCCCAACTGTGGAAGCCATCCACCTGATGGGCAGCAAGCGCCTGTCGAAGATCGCCATGCTCGAAGCCGGCGTGCCGTGTATTCCCGGTTTTGAGGGCGCAGCCCAGGACGACGAGACCCTGAGCCGCGAGGCCGGGCGTATTGGCTACCCATTGATGATCAAGGCCAGTGCTGGCGGCGGTGGCCGTGGCATGCGTCTGGTACACGAATCCAGCGAGCTGCTGGCGCAGATTCGCACCGCCCGCTCGGAGGCGCAGAATGCCTTCGGCTCCGGCGAACTGATTCTCGAACGTGCAGTGATCCAACCCCGCCATGTGGAAATTCAGGTGTTCGGCGATCAGCACGGCAGCATCGTTTATCTCGGCGAGCGCGACTGCTCGGTGCAACGCCGCCACCAGAAGGTGGTCGAGGAAGCGCCCTGCCCGGTGATGACGCCCGAGCTGCGCCAAGCCATGGGCGAGGCAGCGGTGAAAGCGGCCGCGTCGGTGAATTACGTCGGCGCCGGCACCGTGGAGTTTCTCCTCGATCAGAGCGGCGAATTCTTCTTTCTGGAAATGAACACCCGTCTACAGGTGGAGCATCCGGTCACCGAACTGATCACCGGCCAGGATCTGGTCGCCTGGCAGATTCGCGTGGCCGAAGGCCAGCCGCTGCCGCTTAAACAGGATGAGATCCGCCTCACCGGCCACGCCATGGAAGTGCGCCTGTACGCCGAAGACGCCACGCAGAATTTCCTGCCGCAAACCGGCACCGCCCTGCGCTGGGAGCCGGCGCTGCGCGATGGTATTCGCATCGACCACGGCCTGGTCGAAGGCCAAGCGATTACGCCGTTCTACGACCCGATGCTGGCCAAGGTGATTGCCTATGGCGCCACCCGCGAAGAAGCGCGGCGCAAGCTGGTGCGTGCGGTTGAGGATTGCGTGCTGCTGGGCGTCAACGGCAACCAGCGCTTTCTCGCCAACCTGCTCAGCCACCCCGAGTTTGCCGCAGGCAATGCCACCACCGCGTTTATCGCCGAGCACTTCGCCAGCGACCCGAGCCTAAGCCCTCAGCCGCCCAAAGCCAGCGAACTGGCCACCGCAGCTACCCTACTGTTCCAGCAATCGGCCAATGCCCGTGCGCACCAACCGGGCCTCTCCGGCTGGCGTAACGCCGGCAGCGCGCCCTGGCACTTTCTGCTCAAGCAGGGCGAACAGACATTTACCGTGGAGCTGGAAGTGCTGGGCGACGGCCCACAGCCCAGCCTGCTGGCCACGATTGGTGAACAGCAGGTCAGTCTCAAACTGCTGGCCAGCGACGGCCGCTGGGCCACCCTGGAGCTGGATGGCATTCGCCAGCGCCTGGCCTATCACCTGGCCGGCGAACACCTCTGGCTGTACGGCCATATCGGCAATCTGCAGCTCACCGATATCACCCACCTGCCGGTCAGCAGCGCCGCCGGCACCGGCTCGGGCAGCGTCAAGGCGCCGATGGACGGGGCGATTGTCGAGGTGCTGGTCGAGGAAGGCGCTACGGTCAGCAAAGGCCAACTGCTGGTAGTGCTGGAAGCGATGAAGATGGAACACCCGCTCAAAGCCAACATCGATGGCGTGGTACGGCGGATTGGCGTCAGCCGTGGCGATCAGGTGAAGAATCGCCAGCTGCTGGTGGAAATCGAAGCCGCAGAGACCTGATCCACCCTACATAAAAATAAAATTGGAGACGCCATATGTCACTGCAAGGCAAAACCCTATTTATCACCGGCGCCAGCCGTGGCATCGGCCGTGAAATCGCCCTGCGCGCCGCGCGTGAGGGGGCCAATATCGTGATTGCGGCGAAAAGCGCCGAGCCTCACGCCAAGCTGCCCGGCACCATCCACTCGGTGGCCGTCGAGGTCGAGGAAGTAGGCGGTAAGGCCCTGGCCCTGCAAGTCGATGTGCGTGACGAAAACGCGGTAAAAGCCGCCATGGTTCAGGCCGCTGAACATTTTGGCGGTATCGATGCGCTGATCAATAACGCCGGCGCTATCAAGCTGGTCGGTGTGGAGAAACTCGAACCCAAGCGCTTCGACCTGATGTTCCAGATCAACACCCGCGCGGTGATGGTCTGCAGCCAGGCCGCACTGCCGTACTTGAAGCAGAGTAAGGGCCATATTCTCAGCCTGTCGCCGCCGCTTAACCTCGACCCCAAGTGGTTCGCCAACTACGGCCCCTATACCACCACCAAATACGGCATGAGCATGCTGACCTTAGGCATGCATGAGGAATTCAAGAAGTACGGCATCAGCGTCAACTCGCTGTGGCCAAAGACGGTGATCGCCACCGCCGCCATCGAGTTCGAGGCTGGAGGCCCGGCGGTAATGAAGGCCGCACGCCTGCCGGCGATCATGGCCGATGCCGCCCACGCCATCCTGTCCAGCAGCGAACGCAGCATCAGCGGGCGCCTGCTGATCGACGAAGAAATCCTCCGAGAGCAGGGCCAGAGCGACTTCGAGCAGTACCGTTATGACCCGGCCGGCAAACTGATGAATGATTTGTTTGTCGACTAGCCGCCCTAGTGCGCAGTAGCCGGTAATAGGTGTTCGGTAAAAAACGCCGAGTACCCCTGCTGCGCTGCCACCTTGGCCTGCGCTCGCTCATAACGCTGCAGATACCGCTCGGCTGCGGCGCGGGAGAATGCTGAGTAGAGCTGCATGCGCTCCTTGGGCAACGGCAGCAGGCGAATGCTGTCTTGCATGCTCAAGTGTTGCACCTGATAGCGCACGGCCAAGTCGTCGGGGTAGTAGAACGCCTCCAGGCGCCCGGCCTGGAGCATTTTTAGGCTCTGGTTCAATACGTTGCTGCTGCTCAGGGTTTGCAGCTGTAAGCGTGGGTCACGCAGCATGGGCGAGCGGTAACCGTCCTGCCAGGCGCCTAAACGCAAGGGCAGCAGTTGTTCGACCGAGTTAACCCGCTGCAGAGGGTGCTCACGGGCCACCAGCAGCAACGGTTGCACCACCACAAAGGGCTGTGCCGGGTAGACCAGCGTCGCTTCACGCTCCGGAGTCTTGGCCAGGATCAGTGCCATATCCAGCTGATCACGCTGCAGCATCTGTAACAGCCGCGACAGTGGATAACGTTGATAACTCAACGCTTTAAGCTGCATACGCTCGGCAATTTTCTCGAAGTAGGCAATCGCCGTCCCTTCAGTATCGGCCTGCCCTGGCAACGGCGTATGAGGCGGCAGGTCGAAGTAGCCAACGCGCAGGCTGTCGGCACTCGCCAACGGGGCCAGCAGGATCAGCGCAAAGAGGATAAACACAGGCGATGTAGCTGAAACACGGCGAGTTGTTCTCATGCACAAACCTTAGGGTAAAACCTGTTGGACCGAACGCTGTGGAGAGTCTAGCCGCAGGCCAGCTTCAGTGGCTTGCCGGCCTGCAAAAAACACCTATCTGGCGTTTCAGCTCAGCCGCCAGGGCGGATTCAGACGATTTTCGCCGGCGTGATAGAGACACAGCGGATTGCCATCTGGGTCCTGCAGGTAGGCCTCGCGCCATAGCCAGGGCTGGTCGGTCGGCAGCATGCTGAACACGATGCCAAGGGCCTGCAGGCGGGCGACAGTCTGATCCAGTGCAGCACATTCAAAGTAAATCAGCGTCTGGCTGGCCGGCACCTTTTCGACCCGACTCAGGGAAAAGCTGGCCTGGCCATCCGGGCAACAGAACCGCGCATAGTCCGGCAGGCTCTCAACAATCAGTTGCAACCCCAGTTGCTGGTAAAAGCGTATCGCGCGTGGCAAATCGGTGACCGCAACAGTGACTTGATTCAGGTTCATCGCCGGCTCCTCAGCATTAAGCATTTCCTGTAATGCCACACCCCGAATGGCTCGGCAACGGCCTGTACAGTTATTTGCCGAGCTGCCTTGTCCGGCATGCGCGACAGCCATGGCAGCGCTATCGGACGACGGCTAGAGTGGCACTTCGCCCCCGCAGAACAACCATAAGCGCGAGAGCCATGAGCCAGACCGATCTGATTTCCCCGCTGCGTTTTCTAACCCGCCTACCGCAGCACCTGCCGCGAGTGCCGCGTATGTTGCGCGGCCTGTATTACGCAGGTATTCGCAACCGCGAGAAGAACCTCTCCCTGGCCTGGGCACTGGAACGGGCAGCGCAGCAACATCCTGAGCGCCCGGCGCTGCTGGATGAGTCGCGCAGCCTCAGCTATGCCCAGTTCAACGCCTGGGCCAACCGCCTGGCATGGGCCTTCAAGGCCGAAGGCGTGCGTCATGGCAGCGTGGTGGCGGTGATGCTGGAAAACCGCCTGGAGCTGCTGGCGATCCTCGCCGCGCTGAGCAAACTCGGCGCGGTCGGTGCGCTGGTCAACACCACTCAGCGCGGCAAGGTGCTGGCGCACAGCCTAAATCTAGTTAAACCGGGTTTTATGCTGATCGGCGAAGAACTGCTCGTCGCCTTCAGAGAGGTTGCCGAGCAGCTCGACAACCCACAAACACCGCGTTACTGGGTGGCCGATCAGGATTGCCTGCAGGACGCCGGCCAGGCCCCCGACGGTTGGACCAATCTGATGCAACTGGCACGCAGTCAGGCCAGCGATAACCTGCCCGAGAGCACCAAGGTGCAGATGAAGGACCCTTGTTTTCTGATCTACACCTCTGGCACCACCGGCCTGCCCAAAGCCTCGATCATGAGCCACGGCAAGTGGATCAAGGCCTACGGCGGCTTCGGCCATTCCGGGCTGACCCTGAACAACCAGGACGTGCTCTACCTGACCCTACCCTGCTACCACAATAACGCCGTGACCGTGTGCTGGAGCGCCGCGCTGGCTGGCGGCGCGGCCATCGCCCTGCGCCGCAAGTTCTCCGCCAGCGCCTTCTGGCCAGATGTGCAGCACTACCAAGCCACCTGCTTCGGCTATATCGGCGAGCTGTGCCGCTACCTGCTTAACCAGCCCGAGTGCGCTGCGGAGAAGCACAACAGCCTGCGCTGCATGATCGGCAACGGCCTGCGGCCCTCAATCTGGGCCGAGTTCAAGGCGCGCTTCGGGGTTGAGCAGATCACCGAGTTCTATGCCTCCAGCGAAGGCAATATCGGCTTTACCAACGTGTTCAACTTCGACAATACCGTGGGCTTCTCCCCCGCCACCTATGCCATCGTGCGTTATGACCTGGAGAACGACCAGGCGGTACGTGGCAAGAAAGGCTTTCTGGAAAAAGCCAAAAAAGGTGAAGCGGGTCTACTGATCAGCGAGATCAGCGCCAAGTGGCCCTTCGACGGCTACACCGACCCGGCCAAGAGCGAAGCGGCGATCTTGCGCAACGTGTTCAAGAAGGGTGATGCCTGGTTTAACACCGGCGACCTGATGCGCGACATCGGCTGCAAGCACGCGCAATTTGTCGACCGCCTGGGCGACACTTTCCGCTGGAAAGGCGAAAACGTCTCGACCACCGAGGTAGAGAACGTGCTCGGGGCCTTCCCCGGCGTCGAGGATGCGGTGGTCTATGGCGTGGAAATCCCTGGCACCAACGGCCGCTGTGGCATGGCCGCGCTGCGTCTGAGTGAAGGCCAGCAACTGGATAGCGCCGCCCTTGCCGCGTACCTGGATGCAGAATTACCGGTGTATGCCGCGCCGCTGTTTATCCGCCTGCTGGGCGAGGTGGAAACCACCGGCACCTTCAAATACAAGAAGACCGATCTCAAGCAGGCCGCCTACAACCCCGCAGCCGTACAGGAGCCGCTGTGGGTGCGGCTGCCGGGCGAGCAGCGCTTTACCCCTCTGGATCAGACGCTGTTCGCAGCCATTGGCGAGCAAGCCTATCGCTTCTGATTGCCGACAGCAGGCGGGCTATCAACGCTGCCTGCTACTGCTTGAACTCGAACTGCAACTGCGCGCCTTCCACCGATTGCCAGTAGTCGTCATCGCGCTCGTTGGTGATCAGCTTGCCATTGAGTTGAAAGGGCTCCTCTTTCTTATCCTTGTCGCCAAACATCGGCGGCAATAACGGGATCGACAGGTCGCTGAGCGGTGCAACTGGCTGCAGGGGATCAAACACATCAGTGCGCAGTTTCAGATCCAGCGGCGCTTTCGGTTCAGCGGGCTCGGGCTTGCTTGCAACCACAGCAGGTTTCGGCTTGGTAGGTGCCGCTGCCGCAGGTTTGGCTTCAACAGCCTTGGGCTGTGCAGGCTTGCTCACAACGGGCGCCGGCTCGGCCTTGGCCGCTTTGCTGGGAACCACGGTTTGCGCGGGTTGCGCCTTGGCGGTTTCAACCTTGGGCTTTGCAGGAAGGTTGGTACTTTGCTCGCAGGCCACCAGTGACAGCATTGTCAGCAGCAGCGCGAGGCATCGAATAGGCAACATGGGCAGGTACAAAGGCAGTGACACAAGTCGCTATGCTGGCCCCTCCCCCCCACGCTGGCAAGCGCGCAATCAGTACGGCAGGTAACAGCGAGCTAAGAGTTAGCCGACGGCCACCGGTGTCGATGGCCCCAGCGACTTACCTATTCAGCCTTATTCAGCCGATTGCAGTTGCTGCAATTGCGTGTCGATATCCAGCTCCGGGTGCTCACGCATCAGATGTAACAGCAAGGCATCGGCCTCGTCCGTCCAACCATCACGGCGCAATTTGAGTAAGCGTTGCAACTCGCTGCGCAGTTGCTGTTCGGCCTGACTGCCAGCTGCGTCTGCGGCTTTTTCGGGGGCTGATACAGCAGGCGCACGGGCTGCTTGTGGCAGTTGCTCATGCATTGCATCGGCCGCCGACTCTTCGCGCAACAGCTGATTAGAGGCACCGGCCGAAAACTTTTTCTCGGCCTTGGCGGCATCAGCACTGTAGCCTTGGATCACCGGTGCAGGCTGCGCCGCACGCGAGCGTTCTGCCTCATCAGCCACCACAGCGGATTCCGCCAGCGGCGCGGGCATCGGCGCAGATTGCGGTGCCATCCTCGCCGCAGGCGGCGCCATCGGTGCGCCGCTGGGCACGGCATCGAAGGCATCCGGTGCCAGCTCGAAGGTGCGCCAAGTCAGGCTCACGCCAATCCCCAGGCAAGCAACCCCGGCCAACGCCACCGACCAGCGTTGCCGACCACCTACGCCGAACAGCCAGTTGTGCAGGCGCGCGCTCAGACCAGGTTTAGCCTCATCTACGGTGGCGTTGCGCACGGCGGCAGTGGCCGCCGCGAGAATCTGTGCATCCAGCTGCGCACTCGGCTCGCCGCCGCTGTGCTGGCGGAAATGCTCCAGCATTTGCCGTTCCTGCTCATCGGGTATGTGTTGATCGTGGTTCATACGGACAACTCCTCGGCGGCCGGGTCAGCCAGCAGCCGACGTAACTTCTGCAGGGCATAGCGCAAACGGCTTTTCACCGTTTCTGTGGGTATCTGGGTCAGCTCGGCAATCTCAGCCAGTTCCAGATCACCGTGGGCACGCAGCAAAAACACTTCGCGCTGCTCTGCCGGTAAATCCGCCAGCGCGGCCTCTAAACGCTGCTGATCGCGGCTCAGGCTGAGCTGTTGCTCAGGCCCCGGCTGCGGGTCGTGCGGGGCATGCTGCTGTTCATCGTACTCAGCATGCCCCGCCTGGTGCCGACCATGCTTGCGCCAGGTGTCGATCAACCGGTTGCGGCCGATCTGGTACAGCCAAGTCTTGAACAGCACGCTATCGCGCTGTTCGCTCTGGCTGCGGATCAGGCTCATCCAGGTGTCCTGAAACACCTCTTCGGCCAGGGCATGGTCGCCGCACAAGCCCAATAGAAAGCGAAACAGGCCAAGCCGGTGACGCTCATACAACTCGGCAAAAGCCGCCGCGTCACCGCGGCGGTAACGCCGCAACAAGGCGGCGTCGTCATCCGTGAGGGGTTGATTCACTGCTGTACTCGTGCGGTAGTTGAACGGTTCGTCGCAGTTTGCAGACTCTGCGCCAGTTCCACCAGCTGTACGAACTCGCCGCGCAAACCGAAGCGGTCATCGCCCTTGGCATTGCGCGCCAGCTCGGCGCTGTCGGCCAGGCTGAAACGCCCGGTGTAGGTATCGCCTTTAAGCTGCTGGGCGAAGGCGGCCACCGCTGCGGCAAAACGCAGATCTTCGCTGGCCTGGCTGACGGCACGTACATCAGCGGCCTGAATCGGTTGCTCCAGCAGCTTGCTGACGTTCTGCCCTGGCGCCTTGTAGCGAATGCGCAGCCAGGCCAGTTCGCCCGCCTTGCCTTTGGTTTTCGGCGCGGCCTGATAGCGCAGCGGCTCCAGCCAGCCCTTGCCGCCCACCGGCACCACTTCATACAGCGCGGTGACCGTGTGGCCTGCGCCGATTTCACCGGCATCGACCTTGTCGTTGCTAAAATCCTCACGTTTCAGCGCACGGTTTTCATAACCCAGCAGCCGATATTCGCTGACCTCGGCCGGGTTGAACTCGACCTGAATTTTCACATCGCTGGCCACCGTCGCCAGGGTTGAGCTGAGCTGATCGACCAGTACCTTGCGTGCCTCGCGCAGGTTGTCGATATAGGCGTAGTTGCCGTCGCCGGCATCGGCCAGCTGCTCCATCAACTGCTCGTTGTAGTTGTCGGTGCCAAAGCCCAGGGTGGTCAGGGACACACCGGTCTTGCGCTTGTCGGCGGCCAGTTGCTTGAGCGTTTCGAAATCGCTGATGCCGACGTTGAAGTCGCCATCGGTGGCCAACAGGATGCGGTTGATCCCACCGTCGATAAAGCCCTGCTGCGCCTGCTGGTAGGCCAGCTGAATGCCCGACTCACCCGCCGTTGAACCTCCCGCCGTAAGCTTGTCGATGGCCGCGCGGATCTTGGCTTTATCACTACCTGAGGTCGGCTGCAGCACCACACTGGATGAGCCGGCATACACCACCAGCGATACCTTGTCCTGGGGGCGCAGTTTCTCGACCAGCAACTTCAGCGTGCCCTGCACCATCGGCAGGCCATCGCGGCGATCCATCGAGCCGGAGACATCCACCAGAAACACCAGATTGGCCGGCGGCAGCTCGTCTACCCGCAGATCCGAGGCCTTGATGGCGATACGCAGCAGGCGGCTCTCCGGGTTCCACGGCGTGGCGGCCAGCTCAGTGTGCACGCCAAACGGCACATCGCCCTTGGGCAGCGGATAGGCATAGGGGAAGTAGTTGACCAGCTCCTCCAGGCGCACCGCATCCTGCGGCGGCAACTGCCCGCCATTGAGGAAACGTCTTACATTGGCGTAGCTGCCAGTATCCACATCGATGCTAAAAGTCGACACCGGGGTCTCGGTCACGGCATGCACGGGGTTGCCTGCCAGTTTCTGATACTGCTCGCGGTTCTGGTCACGGTAGCCCTGCGGCAAGGCATCGGCCTGCACAGACATCGGCATCGGCGCATAGGCCACGCTGGGCATCACCGCACCGCCCACAACCTGGCTTTTGCGTTGCAGTTCAGCGGGGGCAGCGGCCAGCTGTTCATGCAATTCGGCCCGTCCACGCTTATGGGCCTGATCGCTCAACTGCGGGCTGCCAGCCTCGGTAGCCGGAGCCTCGGGATTGGCGGCGCTGCACGCGCCAAGGCTGATCAGGACGCCTGCGGCAAAACCGGCAAGCAGAGGACGGGTAAGCAATACGGGATAAGCAGACATAGGGGCATCTCCTGAGCGATCGAATAAACCATTCGCTCAGGTAGACGCAGTCCTTATCCGACTCGGGTTAAGCCACTGTTAAAAACTCGCAGCGCCTTCCTGACACAGCTGTCCGGCCAGCATGCCCAGGGTCATCAGCGCGCGCTCCGCTTCACGGTTCCACGGGATGCCGCAGTTCAGGCGGATGCAGTGGTTGAACTGCTCGGTATTACTGAAGATCAACCCCGGCGCAATGCTGATGCCCTGCTGCAGGGCTCGTACGTGCAGGTCCTTGGTATTGACCCGCGCTGGCAGGCTGACCCAGAGAATAAAGCCGCCCTTGGGCCGGCTCATCTGCGTACCTTCAGGGAAGTACTGCTGCACCGCCAGCTGAAAGGCGCTGAGGTTTTTGCGGTATTCCTGGCGGATAAAGCGCAGATGGCGGTCGTAACCGCCGTTCTCCAGATAAGCCGCTACCGCCATCTGCGTCACGCTGCACGCTGAGTGGGTGCTGAAGGTCTGCAGGCGCTGGATTTCATCCTGATACTTGCCGGCGACAATCCAGCCGATGCGTACACCGGGTGAGAGTGTCTTGGAGAAGCTCGAGCAATACACCACGCGCCCTTCGCGGTCATGGGATTTGAGCGCCTTAGTCGGCCCTTGCTCAAACATCAGTTCGCCGTAGATGTCGTCTTCGATGATCTGGATATCGTAATCACCGGCCAGGCGCAGCAGCTGGCGCTGACGCTCTTCGGGAATGGTGCCGCCCAGCGGGTTGCTCAGCCGCGCGGTCAGCACCAGCGCCTTGATCGGCCATTGATTGGCCGCCAGTTGCAGGGCTTCCAGGCTGATACCGGTGGTCGGGTCGCTGGGAATCTCGATGACTTTCAGGCCGAGCAGGTCAGCCAGTTGCAGCAGACCGTAATAGGTCGGCGACTCGGCGGCAATCAGATCACCCGGCTTGGTCAGCACGCGCAGGCTCATCTGCAGGGCATCCACGCAGCCGTGAGTAATCACCACTTCAGTCGGGTCAACCACCACGCCGGCATCACGCATGCGGATCGCCACCTGGCGCCGCAGCGGCTCAAAGCCTGGGCTGAACATATAGCTGAAGGCCCGCGCACTGTGAAAACGGGTGACCTTGGCCAGTTGCTGGTGCAACGCGCGCACCGGCAGGTAATCGACATGGGGCACCGCTGCGCCGAGGGGGAACACACCCTCGCGGCGAGATTCGGTGAGCACCTGATTAATGATGCTGCTGCGCGTGACCAATCCAGGGCGCTCTACGCGGGCAATATCGGGAGTGGGCGCGGTCAGGGCTGGGGTCTGGTGCACGTAGAAGCCTGACTGCGGGCGGGCGCGAATCAGGCCCTGATCTTCCAGATTGGCATAGGCCTGCAACACCGTGGCGTGGCTGACACTGAGCTGCGCACTCATCTTACGCACCGAAGGCACACGCTCACCGGGCTGGTAGACGCCACGGCGGATGTCTTCCGCCAGCTGCTGGGCAATGCGCTGATAAAGTAACAGATTGGTCATGACCGCGTTCCTGCTTGACTGAACCGTAACAGTAAACCGGGCATTTATAATTGCACCGGTACAGCCCACTGAATTGTGGGCGATACAGTGTCAATCTGCCAGGACTGTAACGGTTCAATCATTCATTGTGCGGATTGTGCAATTGCACCTGAAAACACCCCGTAGTCGTTGTCTCACCCAAATAGCAGGCAATAAAAAGCCCCGGCTAACCGAGGCTTTTAACGGCAGAAGGCTTAGCGTGACGAGCCTAAGTTACCTTGCTCATCAGAGAACACGATCTCCACCCGGCGGTTCTGCGCCCGACCTTTGGCCGAGGCGTTTTCGGTGACCGGGAAGCTCTCGCCATGGCCCTGTACTTCGATACGCTTGGCATCAATGCCCAGATCGACCAACACATCGGCCACGGCCTGAGCGCGTGCGCGAGACAGTTCAAGATTTTCCTGTGCATCGCCGCGGCTGTCGGTATAGCCCTCAATGCGCACGACACGTCGAGGGTTAAGCTGAAGGAACTGCACCAGCTTCAACACGGTGCGATTGGCCGACGCCTTGAGGTCACTGTGGCCAGCATCGAACAGCACATCGCCCAGAGTCATCACCAGGCCACGTTCGCTCTGAATCGTCGCCAGGCTCACCATCTGTTCCTCAAGCCAGTTGCTCTGATCCTGCACGCTGAGCAGCTTGGCTTCACGCAAGGCCAACTGTAGGCGCTGGCGTTCCAGCTCCAATTTGACTGCACGTTCCTGGTTCAGGTTAAGCGCGCTCTTCTGCTTGGCAATCGCACTGTACTGCTGACTGAGATAAGCATAATGGCTGACATCATCGGCACTGCCCCAGTAGCTCGACAGGCGATCGGCTTTGGCCAACGACTCGCCCGCGCGAATCAGGTCCTTGGGTGCACTGCGCAACACATCGGCATCTTCTTTGACCTGCTGAAAAGCCGTATGCGCGGCCTGCAGAGCCTGATCACTGGAGTTATGCGATGACGCACAACCTGCCAACAACACGGCCGCGGCAAGTCCTAATAGGCTGAGCGGAATAGGCTTCATTGCAAGCCTCCCAGCTGCTTGCGCAAACGATTGATGGCGTTGCTCAACTCAGCCAATTGCTGCTGACTTTTTCCGGTCAGATGTTCCGCTTCGGCCAGACGCGCATCCAACTCAGCCTGCTCGGCATGCACCCGCGCTTGCTTGTAATCCTCGTCGGCCATGGCGGCTTGCGCCAACACAAGCTTTTCCTCGGCCAGACGCAATGAGGACGATTGTTCGGCGGCCATACCCAATGCCTTGGCCTGGCTGAGGGCTTGCTCGGTCAAGCGAAGCTGCTCGTTAGGCGCAGGGTCGGATGCACAAGCGCTGAGCATGAGCGGCAGCAAGGCCGCGCAGATACGTCGATAAATCACAGGTATTCCCTACTGTTCAGTGTCAGCACTGGGTGTGAGCTGTTGATCTTTCCAGCGCTGTAGATTGCGCTGCAGCAAATCGTCCGGCAAACCACTGGCAACTGCCTCGTTCATTTTCTTCGCCAGCATGCCGCGCAGCCACGCGTCATTGCAGGCCGAGTTATGCGACAGCGTCAGGTATAAGCCTTCACTGGAGATCGGCGGGTCAAGCACCAGCAAATCGTCTTGCATGCCGAGACTATCAGCCAGCGCCTGCCCCGGATAACGCTCATACAGCACGTAGTCGGTACGCCCCAGCAAAAGCTTCTGGAACGCCTGGGTCAAGCTGGCAACGCCTTCCAACGTCAGGTTGCTCTTGGCGTACGCATCAAAGGTCTGACCGAAACTGTTATTGACCAAGGTATCGCCTGTTCGATTGCGCAGGTCATCCCAGCCGGCATAAGGGAACTCAGCACCGCGATGTACCCACACCACGCTGGGGGTGAAATAGAACGCGGGGTGTACATAGTCCATGCTTTCTAGGCGCGGCAGCGTCAGAAATGCACCGGCAATCAGATCAACACGCCCGGTGCGCACCTCATCCTGAGCCCGCGACCAGGGCCCGGTGTAGATGATATCCACGACCACGCCCAGCTCTTTGGCCAGGTGTTGCAACAGATCGGCATTGGCGCCAATCAGTTGCTGGGGGTTCTGCGGATCACGCCACAGGTATGGCGGGTACTCCGGATTACCCGTCGCCACCAGGCGCTCGCACTTGCCTGCGGCCACGGCAAACGCTGGCAACAGCAATAAAGCGAATACTTGGAGAACCGACCTATAAAAACCACGCTCAAGCATTGGCGACTTCTCGACTTAACCTTGGATGGGCGTCTGCGGCCACACATCGGGGGGATTTCTGAATCATGCTAGCTTAATACGCATTCATACAAATTCGCGATAAAGACTAGCCATGAAAAAACTGATCGCCGCATTGGTGCTGCTGTTCACAGGCAGTGCCGCCCTGCTCTACCTGTCGCCTGCTGCCTTGTTAACGACCCTACAACTGGTGGAACGGCAGCGTGCCGGGCTGAGCCTTAAACAAATCAGCGTGAGCGATCTTAACATTCATTACTACGAGGGCGGCCCAAGCAGCGCACAAACCATCCTGATGGTGCACGGCTTTGCTGCCAACAAGGACAACTGGCTGCGCTTCGCCCGCTACCTCAGCCAGGATTACCGCGTTATAGCCCTCGACTTACCAGGTTTCGGCGCCAGCGATAAACCTGCTGGCAGCTACGACGTGGGCACCCAGACCGAGCGATTGGCCAGCGTGATTGATGCACTGGGAATTGAGCAGCTGCACCTGATCGGCAACTCCATGGGTGGGCATATCAGCGCTCTGTATGCCGCACGCTACCCGCATAGAACGTTATCTCTGGCGTTACTCGACAACGCCGGCATCACCTCGCCACACCCCAGCGAATTGATGCAACGATTACAGCGCGGCGAACCTAATCCGCTGGTGGTGAAAAGCCCTGAGGACTTTCAGCGCCTATTGGACTTCATCTTCGTGCAGCCGCCCTACCTGACAGAATCGCTCAAGCGCTATTTCGCCGAGCAAGCCATCGCCAACAGCGCCCACTACGACCAGGTATTTGTCCATTTGATCGAGCGCTATATCCCACTGGAGCCTGAACTGCCGAAGATCCAAGCGCCAACGCTGATCATCTGGGGCGCAGAAGATAGGGCCTTGCACGTCTCCAGCATCGAGGTCATGCAACCGCTGCTGCGCAAACCCAGCGTAACCGTCATGGCGGATACGGGCCATGCGCCGATGATCGAACGCCCCCTGGAAACCGCCGAACACTACCGAGCCTTTCTCCAGGCCCAACAGAACTAACGCGAAAGAGCGGGCATAAAAAAACCCGCTCAATGAGCGGGTTTTTCTGCACTAGGGAAACCGGCTTAAACCAGTTTCTCCAGCTCAGGTACAGCTTCGAACAGGTCAGCGACCAGGCCGTAATCGGCTACTTGGAAGATCGGCGCTTCTTCGTCCTTGTTGATCGCAACGATCACTTTGGAGTCTTTCATACCGGCCAGGTGCTGGATCGCGCCGGAAATACCGACGGCGATGTACAGCTGCGGGGCAACGATCTTACCGGTCTGACCGACCTGCATGTCGTTCGGCACGAAACCAGCGTCGACTGCGGCGCGCGAGGCACCAACAGCGGCGCCCAGCTTGTCAGCCAGAGCGTACAGGTGCTTGAAGTTGTCACCGTTCTGCATACCGCGGCCGCCGGAAACGACGATCTTGGCAGCGGTCAGTTCAGGACGATCAGACTTAGCCAGTTCTTCACCGACGAAAGCCGATTTGCCAGCGTCAGCTGCGCCGCCAATGGCTTCAACTGCAGCAGAACCGCCTTCAGCAGCAACCGGGTCGAAACCAGTGGCACGCACAGTGATCACTTTAACGGCAGCGGAAGACTGCACGGTGGCGATGGCGTTACCGGCGTAGATCGGACGCTTGAAAGTGTCAGCGCTTTCAACAGCGATGATTTCCGAGATCTGATCAACGTCCAGCGCAGCGGCAACGCGCGGCAGGATGTTCTTACCATTGCTGGTAGCAGCAGCCAGGATGTGGCTGTAGCCCTTGCCCAGTTCGGCAACCAGCGGCGCAACGTTTTCCGGCAGCTGATGCGCGAAAGCAGCGTTGTCAGCAACCAGTACTTTGGCCACGCCAGCAATCTTGCCAGCAGCATCGGCAGCAGCGCCGCACGCGGAGCCGGCTACCAGAACGTGGATGTCACCACCGATCTTCGCGGCAGCTGCAACAGTGTTCAGCGTGGCGGGAGCCAGGGCGGCATTGGTGTGTTCAGCGATAACCAGGATAGTCATTTAGATTACCTTCGCCTCGTTCTTCAGTTTCTCGACCAGTTCAGCCACGGACTTGACCTTGATGCCGGCGCTGCGAGTAGCAGGCGCTTCGACTTTCAAGGTTTTCACGGTGGAAGCGGTGGAAACACCCAGATCGCCCGGGGTAACGGTTTCCAGCGGCTTCTTCTTGGCTTTCATGATGTTCGGCAGCGACGCATAACGCGGCTCGTTCAGACGCAGATCAGTGGTCACGATGGCCGGCAGGCTCAACGCAACGGTCTGCAGACCGCCGTCGATTTCGCGGGTTACGTTGACCTTGTCACCGGCAACTTCCACTTTGGAAGCGAAGGTGCCCTGGCCGAAACCAGTCAGCGCGCCCAGCATCTGGCCAGTTTGGTTATTGTCGCTGTCGATGGCCTGCTTGCCCATGATGACCAGCTGAGGCTGCTCTTTATCAACAACAGCTTTGAGCAGTTTGGCCACAGCCAAAGAGTTCAGCTCGTCGGCAGACTCAACCAGGATGGCACGGTCAGCACCCAGCGCCAGTGCGGTACGCAGCTGCTCTTGAGCAGTGGCCGGGCCGATGGTGACGACAACGATCTCGCTCGCCACACCTTTTTCTTTCAGGCGTACAGCTTCTTCCACGGCGATTTCGCAGAAAGGGTTCATCGACATCTTGACGTTGGCAAGATCAACGCCGCTGTTGTCCGCTTTGACGCGAACTTTGACGTTGTAGTCGACCACTCGTTTGACAGCTACAAGAACCTTCATGGATTCCTCGTTACTCTCCGGTGAATAAGAATGTCGCCAGAAGCGAACATGGCGGGAACTGCAGACCGGCCGGAACCGGGAGTCAACCAATAACGGCAGACACAAAACCGCCCGTATCTTGACCGCACGACCTAGACTGGTCAATACAACGAAGCGGCCAATCGTCAGCGATGTAGTAAGATTCTAACAGCCCTACAGAAAATTCAAACAAACGTTTGTATTGGCCCATTCGAAGGGTCTGGATATAATGCGCCAGCATCGCTCACGGAACGAGCTCGATCGCCAAATAAAATTAGAGAGCCCTGAGTAGGAGATAGCCTGTGGAACGCGAATTTATGGAATTCGACGTCGTCATCGTCGGCGCCGGCCCAGCTGGTTTGTCCGCCGCCTGCCGACTGAAGCAGAAAGCCGCCGAAGCCGGCAAAGAAATCAGCGTCTGCGTGGTCGAAAAAGGCTCCGAAGTCGGCGCGCACATCCTTTCCGGCGCGGTCTTCGAACCTCGTGCACTGAACGAGCTGTTCCCCGACTGGAAAGAACTGGGTGCCCCGCTCAACACGCCGGTCAAGCGCGACGACATCTACGTACTGAAGAATGCCGAAAAAGCCACCAAGGTTCCGGACTTCTTTGTACCCAAGACCATGCACAACCATGGCAACTACATCATTTCGCTGGGCAACCTGTGCCGCTGGCTGGCCCAACAAGCCGAAAACCTGGGCGTAGAAATCTACCCAGGCTTCGCTGCTCAGGAAGCGCTGATTAACGAAAACGGCGCGGTGTACGGCATTCTGACTGGCGACTTGGGCGTTGACCGTGAAGGTCACCCGAAAGAGGGTTACTACACCCCAGGCATGGAACTGCGTGCCAAGTACACCCTGTTCGCCGAAGGCTGCCGTGGCCATATCGGCAAGCAGCTGATCAAGAAATTCGCCCTCGATTCCGAAGCCGACGCTCAGCATTACGGTATCGGCATCAAGGAAATCTGGGACATCGACCCAGCCAAGCACGAGCAAGGCCTGGTGGTACACACCGCTGGCTGGCCATTGGATATCGTTGCTAGCGAAAACACCGGCGGCTCCTTCCTCTATCACTTGGAAAACAACCAAGTGGTAGTCGGCCTGATCGTCGACCTGTCGTACAGCAACCCGCACCTGTCGCCGTTCGATGAGTTCCAGCGCTACAAGCATCACCCAGTGATCGCGCAGTACCTGGAAGGCGGCAAGCGCGTCGCTTACGGTGCTCGCGCCATCTGCAAAGGCGGCCTCAACTCGCTGCCGAAGATGGTCTTCAACGGCGGCGCGCTGATCGGTTGCGACCTCGGCACCCTGAACTTCGCCAAGATCAAGGGCAGCCACACTGCCATGAAATCCGGCATGCTCGCTGCTGACGCTGTGGCTGACGCGCTGTTTGCAGGCAAGGAAGGCGGCGACCAGCTGACCGGCTATGTCGACGCATTCAAAGCCAGCTGGCTGTACGACGAGCTGTTCCGCAGCCGTAACTTCGGCCCAGCGCTGCACAAGTTCGGCCCGCTGGTTGGCGGCGGCTTCAACTGGCTCGACCAGAACATCTTCGGCGGCAAGATCCCCTTCACCCTGCACGACACCAAGCCGGATTACGCCTGCTTAAAGCCGGCTGCAGAGACGCAGAAGATCAGCTACCCGAAACCCGATGGCAAGCTCAGCTTCGACAAGCTCAGCTCGGTATTCCTCTCCAACACCAACCATGAAGAGGAACAACCCTGCCACCTGAAGCTCACCGATCCGAGCATTCCGCTGAGCAAGAACCTGCCCATGTACGACGAACCGGCGCAGCGCTACTGCCCGGCCGGCGTTTACGAAATCGTCACCAAGGAAGATGGCGAGCAGAAGTTCCAGATCAACGCGCAGAACTGCGTGCACTGCAAAACCTGTGACATCAAGGACCCGGCCCAGAACATTAACTGGGTGGCCCCTGAAGGCACTGGCGGGCCTAACTACCCCAATATGTAAAACGCAAAAAAGGCTCCCTCGGGAGCCTTTTTTATTGCGCTGAATACAACCGCCAGCGGGAGAGCCGATCAGTCCGGCTGCGGACCGATAGGGAAGAACTCACCAGCGCTCCACACGCCCAGCCAGGTCTTGCCATTGATCTCGCGTGGTACTGCCAGCTCGACCAGCTGATAAAACACATTACGGTGGATCAGCGCCTCAAGATTGCTGCGTACCAATACATAGGGCGCCGGTTCTTCGGTCACAGCATCCAGATCGACCCGCAGCGGGTGTTCGGCACCTGCCACCACCTCATCCTCGACATTGGTGACAAAACGCAGCACCTGCGCCTCACCCTCGCCATCCACCTGCAGACTGACCGCGACAAAGGGCGCGTCATCCACCTGAATGCCGACCATCTCCACCGGCGTCACCAGCACGTACTTATCGCCATCGCGGCGAATGATGGTGGAAAACAGTTTGACCATCGGCTTGCGGCCAATTGGCGTCCCCATGTAATACCAGGTGCCATCGCGGGCGATGCGCATGTCGATATCGCCACAGAACTCCGGGTGCCACAGGTGCACCGGTGGCAAGCCCTTGCCCTCGCCTTTGGGTATCTGCGCCAGCAGGTCGCCGGCCTTGCCTGTATCAGTCATCACTCAACGCCCCAAACCCAATAAACGCCGCGCATAATCTTGCAACGCCGGACCGATCAAGTCCTCAGGCTTGGCATCATAAAGCGTGAGGAAGCCTCCGCGGCTACGAATGCGCGTGGTATCGACCAAATAGCGAGTATTGGTCTCGATCAGCATCAACTGAATCACCCCGCGATCAGTACCCAGACGGTCCAGCGCCTCCTGATCTTCCCACCCCTCCACCGTGCCGATACGGTCATCGGCATAGGCGAAACGGCTGTACAGCAGGTAATGTGCACCCGCCTCGCGCGCCTCGGCCAGCGACTCGTCCAGACCTAATGGCGCCTTGGCGCGGCGCACCATGGGGAAGTACTCGACAAAGCCCTTGTAGGCTTCCTCGGCCACCACATTAGGCCGTGGATAGGCACCACCGGGCGGCACAAAATGCCCTTGGGCGATGTATATGACGGAATCAGCCTGCAGACGCCACGGACTGGCCCGACGCGTCTGGCTGTGATCCAGCACGCCCACATCACGCAATTGATAGATCGCCTCATCCGCCAGGTCACTGGCCTTCATGCAACCACTCAGCAGCACCACACCGACTATCAGCAACACACTACGCATCACGCATCTCCCACAGCCGGTGACAGAAAACCGGCGGATAGAGCCTAGATGCAGATTTCACGCCACCCGCTGCGCATCAAAGCCCGCGCTGCCACTCCTGACGTAACCGCGCCTGTTGCGGCTGCTCGATGGCGTGCCGTACCTGTGCCAGCAGACGCTGTTTGTCAGCGCCAAGAGTGCCCTTGAGCACCAGATAGTTGGAGGCATGGTCACTGCGGAATACCGTATCGCGCAGCTCCAACCTCTGTAGCAGTCGCTCCACTTCAACAAACAGCTGCTGCTGACCGAGCGGCCGGAAGTCGGCAAACCCTTCGCGAAACCGCGCCTCACCAGTCGGAAAACTCACCACCAGGGTCGAGAGAAATTCCGGCTGCGATTCATTCATCAAACGCGCCGAATTATCCGCATGCTGCTCACTCAAGCTTGTGCCGCCTAAGCCATTGAGGATCATCACCGAACGGGTGATGCCAGCCTGGCCAAGCTTGTCCAGTGCACTGAGGCTCGACTCGTAGGTTTCGCCCTTGTTGACCCGTGCCAGTACCTCGTCATCACCCGACTCGCAGCCAACATAGGCCATGCGCAGGCCGGCATCGGCCAGCTCCTTGAGCTCATCCACGGACTTCTTGCGCAGGTTGCGCGGCAGGCAGTAACTCGACACTCGCTCGACTTCTGGCATGTGCTCGCGAATCGCTTGCAGAATAGTCAACAAGCGTCGTGTCGGCAGCACCAGGGCGTCACCATCGGCTAGGAAAACCCGCTGCACGATCATCTTCTCGCCGGTCAGGCGAATCTCGTCGAGCACCTGCGCCTCATCGCGGGCGCGGAATTTCTTCTGTTCCTGAGTGTACATTTCACAGAACGTGCACTTATTCCAAGAGCAACCATTGGTCACAGGCAGGATCAGCGAATGGGCTTCGCTGGGCGGGCGGAACACCGGTTCGATATAGCTGATGGGGAAATCTTGCATGGTCTTCACTCAAGGCAGGCGGCGGTCTTAGCCGCCAATAATCTTCATCACAGTCGCACCGCCAGAGAATGCCAGATCCTGTTTGTCGCCCAGCGCCTTGACTAACAGGCCTTGCAACGCAGGCAACGCCTGGTGGCGCGGTTTTTCGAGCAAATCGCCCACATAGTGGCGATTACTCGATGACAGGCAACCATGCAGCCAGCCGGTCGAGGACAGGCGCAGCCGCGAGCAGGTACGGCAGAACGGCACACTTTCATTGGCGATCACACCGAAGTGGCCCACTTCAGGAATGGCGAAACGCAGCGCGGTGGCATCCAGCGGCGCGTGCGCCTGAATATAGTCGTAGCGGCTGCCGATCAGCGCCAACAGCTCCGGCATGCCGACAAACTGGCGCTGGAAGCTGTTGCCGTCGCGGGCCAGGTGGCCCATGCGCATCAGCTCGATAAAGCGCAGCTCGAAGCCATTGGCCAGACAGTAGTCGAGCAGTGGCAGCACCTGATCAAGGTTCTGCCCACGCAACGGCACCATATTGACCTTGATCTGCATCCCTGCCGCGCGCGCTTGCTGCAGGCCATCGAGCACTGTCGCCAGATCGCCGCCACGGGCAATGGTGCGAAATGCCACAGCGTCGAGGGTGTCCAGAGAAATATTCAAGCGGCGGATGCCGCATTCCAGCAGCAGCGGCAGCTTGCGCGCCAGCAGCTGGCCATTGCTGGTTAAGCTGATATCGGCCAAACCGAGCTGACTGACGCCGCGCAAAAAAGCATCGAGCTTGGGGCTGACCAGCGGCTCACCGCCGGTGATGCGCAAGCGCTCGATACCGGCGGCTTCGATCAGATAGGCCACGCCACGCAGCATGGCCTCGGCCGAGAGCTCGTCCTGAGCGGCTACCAGCCGCTTACCATCGGGCACGCAGTAGGTGCAGGCATAGTTGCAGGCGGCGGTCAGGCTGATCCGCAGATTGCGAAAGCGCCTGCCCTGGCGGTCAACGATCATGCATGACTCCAGCAAAGGTAGGCGCCGAGTATAGGGGCGCCGCCAACGCAGCAGATTCGTTATCCACCCGCTGAATACCTCAGCTAGCCGGGGTGTCGCCCTCACGCTTGCGCTTGTTGCCCATGCGCACGCCGATATCCATGAGGAACTGGAAGAAACCTTCCTGATCTTCCAGCACGTTGCTCCAGAACGGCGAGTGATACAGCGCCACAGCGCCGTGCACCAACGCCCAGGCCGCGCAGTAATGGAAGTACGGTGGCACGTCTTCCAGCTTGCCTTCGGCGATGCGGCCCTTGATCAGCTGGGTCAAACGCTCAAAGTTGGAGGCGCGAATCTTGTGCAGCTGCTCGACCATCTCCGGCACTTGGTTGCCTTTAACCACCTTTTCTTCCAGGCGGTCAAACAGGCGGTAGCGCTGCGGATCGCGCATGCGGAACTCGAAGTAGGCGCGTGACAGGGCTTCCTTGTCACGGTCGACATCGGCCGAGTGCAGCAGCTCGTTGAGATCGCGCTCATAGTCGAGCATCAGGCGCAGGTAGATCTCCGCCTTGGACTTGAAGTGTTTGTAGATGGTGCCTTTGCCAATACCAACCGTGTCGGCAATCATCTCCACAGTCACGCTGTCTTCACCCTGATCGAGGAAGAGCTTCAGTGCTGTGTCGAGAATTTCCTGTTCGCGGCGGCGAAACTCACGGACCTTGCGGGGTTCTTTATGCATAAAAGGACTACGGGGTCAAAAAAACGAAGGCGCGTATTATGCCTAACTAACGGCAAATTGCACGGATCATCCGACCATGTACGCAGTTCATGACGAGTTTCCGCAACTTCCCGGCCTGCGCTATCTGAACCACGCAGCCGTTTCTCCTTGGCCACAACGGGCAGTCGATGCGGTCAACCGCTTCGCCAGCGAGAACGTTCGCACCGGCGCCCGCGACTACCCGGCATGGCTGCAGGTCGAGCGGCGCCTGCGTGAACGCCTACAGCGCTTGCTCAACGCGCCCTCGCATAGCGATATAGCGCTGGTGAAAAACACCTCAGAAGCCTTGTCCTTTGTCGCCTTCGGCCTGGATTGGCAGCCTGGCGATCAAGTGGTGATTAGCGACGAAGAATTCCCCTCCAACCGGATTGTCTGGGAAGCGCTCGCAACTCAGGGCGTCGAGGTCGTGCAGGTCAATCTGCATCAGGGTGATGCCGAAGCAGCCCTGCTCGCCGCCTGTGGGCCGCGCACCCGACTGATGGCGATCAGCGCCGTGCAGTACGCCAGCGGCCTGCGTTTGGACCTGCCGCGCCTAGGCCAGGGCTGCGCGGCGCGCAGCGTGCTGCTGTGCATCGATGCGATCCAGCAGCTCGGCGCCCTGCCCTTCGATGTGCAGGCCAGCCAGTGCGCCTTTGCCATGGCCGACGGCCATAAATGGTTGCTCGGCCCGGAAGGTCTTGGGGTCTTCTATTGCCGCAGCGACCTGCGTGCGCAGCTCAAGCTGCATGAATACGGCTGGCATATGCTCGAACATGCCGGCGACTACCAGCGCACCAGCTGGGAACCCGCCCGGAGCGCCCGGCGTTTTGAATGCGGCAGCCCGAACATGCTCGGTGCGATGGCGCTGGAAGCCAGCCTTTCGCTGCTGGAAGAAGTGGGCATGACGGCGGTCGAAAACGCCCTGCAGGAGCGCATGCAATGGCTACTGGATGGGCTGAGCAAAATCTCTGGTGCGCACCTGCACAGCGCCGTGGAACGCCAGCAGCGCGCCGGCATCCTGACTTTCAGCCTGGATGGCTGGGACAATTCGGCGTTGTTCAGTCAACTGAAACAGCAGCAGGTGATCTGTGCGCAACGCGGCGCGGGTATCCGCCTGTCGCCTCATTTCTACACAGAACCTCGGGTTATTGAGGAGGCATTGGCGCTGCTGCAGCAGTTGGCGACTGCTTGAGGACTCAGCAGCGCGATCTGTATTCCAAATCCGTTTAAGAATGACGGCAAACGGCCTGGACGTTCGGCAATCTTCACCAATACTGAGGATTACTGGTGTGCGGCGTATCCCCCAAGCGCCCCGCCAGGCAGGGTACCGTGGACCGCGTACCTTGATTTACTCCTAATGGTCTTAACCCGGTCTCATCCCCCAGAGGCCGGGTTTTTTTTGCCCGCAGTTTTATATGGCTACTGCTATCAAACCACACGGGCCAGCGGAAATAGGCGCTTGAAATTGGCCGTGGTCTGTTCCGCCAATTGCTCGAAGCTCACGCCACGCAGCACCGCCAGGTACTCGGCCACATCACGCACATACTCGGGCAGGTTCGGCTTACCGCGATGCGGGATCGGCGCCAGGTACGGCGAATCGGTTTCCACCAGTAGCCGATCGACCGGCACCTGGCGTGCCACTTCACGCAGCGCCTCGGCATTGCGGAAGGTAACGATGCCGGACAGTGAAATATAGAAGCCGATATCCAGAGCGGCCTTGGCCATTTCCCAGTCTTCGGTAAAGCAGTGCAGCACGCCGGCTTGCGGCAACGCCGCTTCGCGCAGCAGCGCCAGGGTATCGGCGCGCGCTTCGCGGGTATGCACGATCACCGGTTTACCGGTGATCCGCGCAGCATCCAGGTGCAAACGAAATGACGTTTGTTGCAGCGCCGCAGACTCAGGCTCGTAGTGATAGTCCAGACCGGTTTCGCCGATGGCAACCACCTGCGGGTGGTTCAATTCGCCGAGCAGCCAATCCAACGCTGGCGCCGCACCGGGTTCAAGGTCCAGCGGGTGAACACCGACCGAGCAATCGACATCGGCATAGCGCTCAGCCAGGCCTTTGACCGCAGCGGCATTATCGGCACTGACGCCGATACACAGAAAATGACTAACGCCGCGCGCCCGCGCAGCATCCAGCGCCGCATCGAGTGAACCGCCATGGGCGGCCAGATCAAGGCGATCAAGGTGACAGTGGGAATCAACCAACATGGGGAACAATCACTTGAGAATCGGTGCCGCAAAGCGGGCACCGTGATACGGAGAAAAAACCACTTACATGGTGTGAGTCGGACGATCCGACGTCAGCGCACCGGCCAGGTAGGTTTCGATCTTGTTGCGCGCGGTGTTGTCGCCATCATTGAACTGCACACCGACACCAGCGGCGCGGTTGCCTTGGGCACCCTTGGGGGTGATCCAGACCACCTTGCCGGCGACAGGAATCTTTTCCGGCTCGTCCATCAGGTTGAGCAACATGAACACTTCATCACCGAGCTTGTAGCTCTTGTTGGTTGGAATAAACAGGCCGCCGTTCTTGATAAAGGGCATGTAAGCGGCATAGAGCACGGATTTGTCCTTGATTGTCAGCGACAAAATTCCGTTACGCGGGCCCAAGTTAGGAGGCAGACTCATGCGGCATTCCTGATTTTATTCACTTAATGGCCGATTCTAGCCCGGTCCGGGCAGGCTTGCCCACTGCACCAGCAAGGCTTCGAGAAGCAAGACACGGTTAAGGTTAGCCTTGCCGAGGACTTTCTGACGCTGCGCCAATAACCAATCCTGAATGTTCAGCACTTTCGCTTGCGGCGTTTTCTCCGCCAAGTACTGCACCACCTTGCGCATATCGGTTTGCCCGAGGCCGTCTTCATCACGGGTCAGTTGGTAGCGCAGCATCAGCTGCGACCACTGGCAGAACCAGTCGAACAGCAACTGCAGAGATACCGCATTCCAGCTTTCGGCCAACTGGCTGGGGGCAATCTGCTGTTTGAGCAGCTTCTTCACCCCCTCAACCACCTGCGCACGCTGCGCGATAACGCCCTGCTCATGCATCTTCACCGCGGCTAACGGCGAGCCGGCGGCAAGGAAGAGCAACTCGCGATGCTCTTCAGCGCTACAACCGGGCAACGCCTGCTGCAGCCACGCCAGGCTCATCGCCTCACTTGGCAACGGACAGGCCTGTTGCACGCAGCGGCTTTTCACCGTCGGCAACAGGCGGCTGGGTTGATGGCTGATCAACAGCAATACGGTATTGCCGGATGGCTCTTCCAAGCTTTTCAGCAAGGCGTTGGCGGCGTTGACGTTCATCGATTCGGTCGGCTCGACCAGCACCACTTTGCGCCCGGCCAGCTGCGCGGTCTGTACCACGAAACTGACCAGCTCACGCACCTGATCAACCTTGATCGCCTTATCGGCTTCTTCCGGTTCCAGAATGTAGTTATCCGGGTGGGTGCCAGCCGCCAGCAAATGGCAGGACTTACAATTACCGCAGGCATCCAGGCCAGCAGGCTGCTGACACAACAGCTGCGCCATCAGGCGTTCGGCCAGGGCGCGTTTACCGATGCCTGCCGGCCCGTGCAGCAGATAAGCATGAGCATGTTGCGCGCGCCCAGCTAGTTGCTGCCAAAGAGAATCCTGCCAGGGGTAAGCGTCAGCCACGCTGCAGCTCCAGCAGTTGCGGCAGCAAATCGTCCAGCGCGCGCTGAACCTGACTCAGAGATTGCGAGGCATCAAGGATGCGGTAGCGCTGCGGCTGCTCGGCGGCGCGGCGCAAGTAGGTCTGGCGCACGGCATCGAAGAACTGCCGGCCTTCCTGCTCGAAGCGATCCAGTCGACCGCGCGCCGCAGCACGAGCCAGGCCCACCTCAATCGGCAGATCGAATACCAGTGTCAGGTCCGGGCGTAGCGAACCCTGAACGAACTCCTCCAGCAAGGCGATACGCACTTCGGAAAGACCACGGCCACCACCCTGATAGGCGTAGGTTGCATCGGTAAACCGGTCACAGAGCACCACAGCGCCACGCGCCAAGGCCGGACGAATCACCTGCGCCAGGTGCTGCGCACGCGCTGCAAACACCAACAGCAGCTCGGTGTCGGCCGCCATCGGCTCATCACTGGGCGCCAGAAGCAGCTCGCGCACACGTTCAGCCAACGGCGTACCGCCCGGCTCGCGAGTCAACAGCACATCAAGACCGTGCTCACGCAAGCGCTCAGCCAGGTAGTCACGGTTGGTACTTTTGCCGGCGCCTTCTGGGCCTTCCAAGGTGATAAACAAACCGCTCACAGGCTGTCCTTACTGATTATTGGGCACGGCCGGGGCCGGACTGGAACGGTAATCCGCGCGACGCTTGAGCTGATACTCACGCACGGCGCGATTGTGCTGTTCCAGGGTGTTGGAAAATACGTGACTGCCATCGCCACGGGCGACGAAATACAGGCTGCTGCCGGCCACCGGATTGAGCGCCGCATGGATCGCCTCACGGCCGACCAGGGCGATGGGCGTCGGCGGCATGCCATCGATGGTGTAGGTGTTGTAGGGCGTCGGCTCGCGCAGATCGTTGCGAGTGATGCGGCCGTTGTAGCGTTCACCCATGCCGTAGATCACCGTTGGGTCAGTCTGCAGGCGCATGCCGATGCGCAGACGCCGCACAAATACCCCGGAAATCTCGCCACGCTCTTGCGGCACGCCAGTTTCCTTCTCAATCATCGAGGCCATGATCAGCGCGTCATAAGGTTCTTTGTAGGGCAGGTCCTTGGCGCGCTGCGCCCATTCCTCAGCCAACACCTGTTCCAATCGTGCATGCGCCTGCTTAAGCAGCTCAAGATCGCTCATGCCACGGACAAAACTGTAGGTATCGGGGAAGAAACGCCCTTCCGGATTCAGGCCTGGCAGGCCGAGCTTCTTCATCAGCTCGGCATCGCTCAGCTCACTCAGGGTCAGTTCAAGACGGGTTTCACGTGCCAATGCCGCGCGTACCTGGCGGAAATTCCAGCCTTCAACCAGCGTCAGGCTGTATTGCAGCACTTCACCGCGCCGCCACTGACCGAGCATATCCAGCGCCGTAGTGCCGGGAACCAGGCGGTATTCGCCACTGTGCAGCGCTTCATTTCGCAGATTGAAACGCCAGTACAGACGCAGCCAGAAGGCCTGATCCAAGATGCCGTCAGCCTCAAGACGATTGAGCACGCCACCAGGCGTCGCACCAGCCGGCACTTCCACCACAAGCTCGTCAGTGAGATTTAACGGTTGCTGCAGTGCCACATGCTGTTGCCAAGCGGCAAACGCAACCAATAAGCCAGCCAGCAGCACACTGCCTTCCAGCAGCAGCAAAAATTTGCGTATCACGAATCAGCAGTCCAGTAGATCGCGGGCAATGGCCTGCAGTTTACGGGTGAGCGGGCCGACCGGCCAGTCGTGTGCGAGTAAAGCGCGAACTGGCCACACACCATAGACGCTGTTGCACAGCATGACTTCGTCCGCCGCCAGTAATTCGGCGTAGCTGATATCCCGTACCTGGCACTCGATCCCCAGCGCAGCCGCCTGCTCCAACAACTCGGCGCGCATCACACCCGCAACCCCACAACGCGAGAGGTCAGCAGTAATCAGCACACCGGCACTGACCAACAATAGATTGCTGTAAACGCCCTCGATCACCCGGCCGCTGCTATCCAGCATCAGGCCCTCGGCATGCTCGGCGTCCTGCCACTCACTGCGTGCCAGCACCTGCTCCAGTCGGTTGAGATGCTTCAGACCCGCCAGCAGCGGCTGCTCGGCCAAACGCGTAGCGCAGGCAAACAGACGTACACCCTGCTCGGCATAGACTACGGGATAAACCGGCTTCGCGGCCGCCTGCAGCAGCACGCGAGGCTGGGCGGGCTGTGGCGGCGCATAGCCCCGCTGCCCATCACCGCGAGTCAGGATCAACTTGGCCACGCCGTCACCCAGCTGCTGACTGAAGGCCAGTAGTTGGGTACGGACAGCAGGTAGTTCGAGAGGGATTCTCAGCCGCACACAACCTTCGGCCAAGCGCGCCAGATGACGCCGCAACAGAACTGGTTGCCCGCCATTTACGGCAATAGTCTCAAACAGCCCATCGCCGTAGGCCAAGCCGCGATCCTTGACGGACAGCAGCTCGGCCGGCTGGCCATCGACCCAGCTCAGCATCAACCGGCGAACCGGCGGAACACCAGCGAGCCGTTGGTACCGCCAAAGCCAAAGGAATTGGACAGCACGACATCCAGCGCCATGGCCTTGGCCTGGTGCGCAACGAAGTCCAGATCACAGCCTTCGTCCGGGTTATCCAGGTTGATGGTGGGCGGCGCCACCTGATCACGCAGTGCAAGGATGCTGAAGATTGCCTCCACCGCACCGGCAGCGCCGAGCAGGTGGCCGGTCATGGATTTGGTCGAGCTAACAGCCAGCTTGTAAGCGTGCTCGCCGAACACCGACTTCACCGCCGCTACTTCAGCCTTGTCGCCAGCCGAGGTAGAGGTGCCATGAGCATTGATATACTGCACCTGCTCAGGATTCAGCCCGGCATCGCGCAAGGCGTTGGTCATGCAGCGCGCTGCGCCTGCGCCATCTTCCGGTGGTGAGGTCATGTGGTAAGCGTCGCCGCTCATGCCAAAGCCAATCAACTCGGCATGGATGGTCGCGCCACGCGCCTTGGCGTGCTCCAACTCTTCCAGCACCAGTGCACCGGCTCCATCGGACAGCACGAAGCCATCACGCTCTTTGTCCCATGGACGGCTGGCCCTGGCCGGCTCGTCATTGCGGGTCGACAGCGCACGAGCAGCACCGAAGCCGCCCATACCCAGACCGCAGGCCGCCATTTCGGCGCCGCCTGCAACCATTACATCGGCCTCGCCAAACATGATGTTGCGTGCCGCCATGCCGATGCAGTGCGTGCCTGTGGTGCAGGCCGTGGCGATGGCGTAGTTAGGCCCCTGCAGCCCCAGATGGATCGACAGGAAGCCGGAAATCATATTGATGATCGAGCCTGGCACGAAGAACGGCGAAATGCGCCGCGGCCCTTGCTCGTGTAACGATCTGCAGTTGTTCTCGATATTGGTCAGGCCACCGATACCGGAGCCCATGGCCACGCCGATGCGCTCACGGTTGGCATCGGTGACTTCCAGGCCGGAGTTGCGCACTGCCTGAAAACTGGCAGCGAGACCGTACTGGATAAACAAATCGAGCTTGCGCGCCTCTTTGGCGGACAAGTATTCCTCGACGTTGAAGCCCTTTACCGCACCACCAAAACGCGTGGAAAAAGCGGAAAGATCCATATGCTCAAGCAGGCCAATGCCACTGCGGCCAGCCAAAATGCCCTGCCAGCTACTCGGCACATCGTTACCCAATGGCGACAGCATGCCCATACCGGTAACCACGACGCGTCTACGCGACACAGCAATCTCCTTTTCTAGTTATCAACGCCTGGAAAGCGCTTAAAGAAAAGCCGCACGCCTGATGAAGGGAGTGCGGCTTTTCCGAGTCGGGATCCGACGATTACGTTTTACGCGTGAGCGGTAACGTAGTCGATCGCTTCCTGAACGGTGGTGATCTTCTCGGCTTGTTCGTCCGGGATCTCGGTCTCGAACTCTTCCTCGAGAGCCATCACCAGCTCAACGGTGTCAAGCGAGTCGGCACCCAGGTCTTCAACGAAGGAAGCGCTGTTGGTTACTTCCTCTTCTTTGACGCCCAGTTGCTCGGCAACGATTTTCTTGACGCGTTCTTCGATGGTGCTCATACGTTGTTCTCACTCCTAATGGGACAAATCTTGGCCGCTATTCTGCGACCAAGTGTATAGAAAGGGTTTTTAGCATTTCAAGCTGAATGCCGGGGTGCCCCACAAACACTTCAACGACCTGCCTACAAACCTGTTGCAGCTTTATAACGGATTTTAGACAGCATCTATGACAGTTTTCTGAAGCCATCCGTCACATTCAGCTCATGTACATCCCGCCGTTCACAGGGATAGTAGCGCCTGTGACGTAAGCCGCGCCATCAGAAGCGAGGAAAGCGACCACTTTTGCGATCTCTTCGGCCTGCCCTAAACGGCCCAACGGAATTTGTGTCAGCAGCGCATCGCGCTGCGCTTCTGGCAATTCACGGGTCATATCAGTGTCGATAAAACCCGGTGCTACGGCGTTCACAGTAATCGCCCGCGAACCCACTTCACGCGCCAGCGCACGGCCAAAACCTTCAAGACCAGCCTTGGCAGCTGCATAGTTGACCTGGCCACCGTTGCCCATGGCGCCCACCACCGAACCGATGTTGATGATGCGCCCGTAGCGTGCCTTGGTCATACCGCGCAGCACAGCCTTGGTCAGCCGGTACAGGCTGCTCAGGTTGGTGTTGATGACATCAAACCACTCATCATCTTTCATGCGCAACATCAGGTTATCGCGGGTGATACCGGCGTTATTGACCAGAATCAACGGCTGACCAAGATGTTGCTGGATATGTTCGAGGGTGCTGGCGACCGATTCGCTGTCGCTAACATCGAGGACCAGACCAGCCCCTTCAATGCCATTGGCTTTCAGGGTTTCAGCAATACGCTCAGCCCCCGAAGCGGTGGTAGCAGTACCGATAACCACAGCACCCTGACGGCCCAATTCCAGGGCAATCGCCTGGCCAATACCGCGACTTGCGCCTGTGACCAATGCAACCTTACCTTGCAGGCTCATAACGTTTCTCCTTAATCAGACCAGGGCCGCGTTCGCAGCAGCGAAGACGTCCGGGGTGTCCAGGTTATGGGTATTGATGCCTTTGACGCAGCGCTTGTTCAAACCAGACAACACCTTGCCCGGACCGCACTCAACCAGATCCGTCACACCTTGAGTAGACAGGCAGACGATCGACTCGACCCAACGCACTGGACTGTAAAGCTGAGCCAGCAGGTCGCGCTTGAGCCCTTCCAGATCAGTCACTGCCGCAGCGCTGACGTTCTGTACCAAAGCGATTTGCGGAGCCTGCCAGTCAATTGCCGCTACTGCTTCGGCAAAGCACTCAGCCGCAGGGCGCATCAACGCGCAGTGCGACGGCACGCTAACCGGCAACGGCATCGCGCGCTTGGCTCCACGCGCCTTGCACGCCTCAATAGCGCGCTCGACGGCAGCAGCGCCGCCGGCGATCACCACCTGACCCGGGGCATTGAAATTCACCGCGCTGACCACTTCACCCTGCGCAGCCTCGGCGCAAGCCGCCAATACATCAGCATCTTCCAGACCGAGAATCGCTGCCATGCCGCCCTGCCCGGCTGGAACAGCCTGCTGCATCAGCTGGCCGCGATGTTCAACCAGCTTGACCGCAGCGGCCAGCGACAGACTACCGGCGGCAACCAGCGCCGAGTACTCACCCAGGCTGTGCCCGGCGACAAACGCCGGACGCGCGGCGCTCTCAGCAAACCAGGCACGCCACAGCGCAACAGAAGCGGTGAGGATCGCCGGCTGAGTCTTGTCGGTTTGATTGAGTTGTTCTTCAGGACCTTGCTGAGTCAACGCCCAGAGGTCATAACCAAGGGCTTCGGAAGCCTCGGCGAAGGTTTCGAGGATCAGCGGTCGTTGCGCACCATGCTCGGCGAGCATGCTCAGCGACTGGGAACCCTGACCTGGAAAGACGAATGCGAGAGATGCAGACATGGAAACCTGTTCCTAATGATCGTGATCGTCGGTAATACGCGCCCAGCCTAGCCAAGCGCAAGAAACTGACAGTTGGATGACAGGCTGCCCGCTGCGGTCACATTCTAAAGCAGGTGCTCGCCCAGGCGACCGTGCAAACGCTGCGGCAAATCCTCTTCAATCTCCCGCAAAGCTCGGCGAATAGCGCTTTTAAAGTCGTCAGGCCCGGCCGCACCATGGCTTTTCACCACAATACCCTGCAGACCGACAAAACTTGCACCATTGTGCTGCGCCGGGGCCAGCTCACCCTGCAAGCGCCGCAACAGCGGCAACGCTAAAAAACCCGCCATGCGCGCCTTCAGGCTAGATTTAAACAGCGCCTCAATCCGCCCAGCAATCATTGCCGCCAGACCTTCGCTGGACTTGAGCAGGATATTGCCGACAAAACCGTCGCACACCACGACATCGGCCTCACCGCGATACAACCCATCGCCCTCGACAAAACCGATGTAGTTCAGGCCTTCCGCTTGCTGCAGCAGACTGGCTGCCAGCTTGACCTGCTGATTGCCCTTGATGTCTTCAGTGCCGACGTTCAGCAACGCCACGCGCGGACGCACCGTACCCAACGCTTCAGCGGTAACCGAGCCCATCACGGCAAATTGGTAGAGGTGCTCGGCGCTGCAATCGACATTGGCGCCCAGGTCGAGCAGATGACAGAAGCCCGCCTGCGTAGGAATGGCGGTGACCATGGCCGGACGATCAATGCCGGGCAAGGTTTTAAGCACATAGCGCGACAACGCCATCAGCGCCCCGGTATTACCGGCACTGACGCAGGCCTGCGCCGCACCACTGCGCAGTAACTCAAGACTGATACGCATCGACGAATCCGGCTTGCCGCGCAGCGCCTGGGCCGGACGCTCGTCCATGGCGATAATCTCAGCAGCATGCTCAACGCGCAGACGTGCACGATCGACGCTGGGATAGCGGGCAATCAGGGATTCAAGAAGCGAAGATTGGCCAACGAGGACCAGGTGCAACGAAGAGTATTCAGCCAGGCAAGAGATGCAGGCTGGAACAATGCAGTGGGGACCGAAGTCCCCACCCATTGCATCAATCGCGATGATCGGAGCGGACAAGATTTACTCGTCAGCGCCCTTGTCGATCACTTTACGACCACGGTAAACGCCTTCTGGCGATACGTGGTGACGCAGGTGGATTTCACCGGTGCTTTTCTCGACCGACAGAGTGCTGGCCTCGAGAGCATCGTGCGAACGACGCATGTCACGGGCGGAACGGGATTTTTTGTTCTGCTGAACAGCCATAACTAATTAACTCCTAAACGTTTGGGTCACGCTTTAACTGCGCCAATACACTGAACGGGTTGGACCGCGTTACCTCGTCCTCGCTCGACTCGGGCTCTTCGAGGCCGGTCGGCTGCTGGCAATCTTTAGGGTCATGAGCCGGGACAATGGGCAAGGCAAGCAGAAGCTCCTCCTCAACCAGCGCCAGCAGATCCAATGGGTCTTCACCCAACTCAATCACGTCATAGCCTTGCGGCACTGACTGGGTATTCGCACCCTCTTTCACCACAGCGTAATCACATGCACTGTGGATCGGCAAAGTGACCAGCTCCAGACAACGCTGGCAAACCATCTTGACTTCAACCTCAAGCTCGCTGTGAAAAACTACAGCATTGCGCTCGTCGCGCTCGAAGAAGAACTTCGTACGCACCATGCCTTGGTTATCGGCAAGCGGGCCGCAGAGTCGCTGCAAATCTGACAGTAGCAGCTCACCTTCGAGGGTGGCGCTGCGATCTGCTAGTTTGCGCGGATCAACGTGAGGTGGAATCGGGCCATTTGACATAGGCGGCGCATTTTAGGGATGCAACCCGCCGCTGTCAAAGGAAATTCGGCCTGTCCAGCATATGGGCCGACAGCTAGAATCGCCCACCCTCTGCAAACAACTATATATAGAAGGAAATCGCCGTGCTGCCTCTGGTGCTCGCCTCCAGCTCACCCTACCGACGTGAACTGCTCACCCGCCTGCGCTTGCCCTTCACCTGGAGCGCTCCGCAAATCGACGAATCACGGCGACCTGATGAAGACGCAGAAGCCCTGGCGCACCGGCTATCGCTGGAAAAGGCCCAAGCACTGAGCGCTAGCCACCCGCAGCACCTGATCATCGGCTCAGATCAAGTCGCGGTACTCGGCTCACAAATCATCGGCAAACCGCACACCCTGGAGCGCGCTCGCGAACAGCTAATGGCCGCCAGCGGTAACAGCGTGACCTTTCTGACTGGCCTCACCCTGCTTAACAGCGCCACCGGCCAGCAGCAAACCGACTGCATACCCTTCACGGTGCATTTCCGCCGACTCAGCGAAGCGCAAATCATGCGCTACCTGACCACCGAACAACCCTTCGACTGCGCGGGCAGCTTCAAGGCCGAAGGCCTGGGCATCAGCCTGTTTCGCAGCACCGAAGGCAGCGACGGCAACAGCCTGATCGGCCTCCCCCTGATCCGCCTGGTGGACATGCTGCAAGCCAGCGGTATCGATATCCCCTAAAAACAACAAGCCCGATCAATGACCGGGCTTGCTTGCAACAGCTCCAGACCTTAACGCAACGCCGGCCCCTGGAACCCCATCCAAAGGGCAATGCGTTCAGCCATGCTGGCACCTAAAGTTTTGGCAAACTTATCGAAAGGCGATTCTTGCACCGTGAAGTCGACGATTTCCTTCTCGCCAATCACCTCCCGCGCCACGTAGCTGGTATTGCCCAAGGCATCGACCAACCCAAGCTTTAAAGCCTGCTCGCCAGACCAGACCAAGCCCGAGAACAGCTCTGGGTGCTCGGCATCCTTCAAGCGCTCACCACGCCCCTGCTTTACGCTGGCAATAAACTGACGATGGGTGGTTTCCAGAACGCCCTGCCAAAACTTGGTTTCTTCGGCCTTTTGCGGCTGGAATGGGTCGAGAAACGCCTTGTGCTCACCGGAGGTATACACGCGGCGATCAACACCCAGCTTCTCCATCACCCCCACAAAACCAAAGGTTGCCGCAGTCACACCGATGGAGCCGACCAGACTGGCCTTGTCGGCATAAATCTCATCAGCCGCACTGGCGATGTAATAAGCCCCGGAGGCACCCAAATCGGTGATCACTGCATACAGTTTGATCGCCGGGTATTCGGCGCGCAGGCGGCGAATCTCGTCATAGATATAGCCCGACTGCACCGGACTGCCACCCGGGCTATTGATGCGCAGGATCACGCCCTTGGTGTTGGCATCCTCAAACGCCGCACGCAGACTGCTGACGATATTGTCGGCACTAGCCGACTCCTGATCGGCAATCATCCCGCGCACTTCGATCACCGCAGTATGGCTACCGGTGGTCGCGCCTTTTTTCATCGCCAGCATGGGCGAGAACAGCGCCAGTGCGCCGAAGATATAAATGAAGGTCAGCAGCTTGAAGAAAATCCCCCAGCGCCGCGCGCGACGCTGCTCCTGCACACCGGCCAGCAGGGTCTTCTCCAGCAGCTGCCAGCTTTTACCGTCGCCATCAGCCGCTGCCGACGCCTTCCATTCATCTGCCATGCAAAACCACCTCAACTGACTGATTAGACGCACGCTGACCTAGCCAGGCGCGCAACTCGGTAAAACATTCTATTGCCAGCGTTGGCTGACACTCACGCAAGGCCTGCAAAGGCTGCGCGCCATAACCCACCGCCACACAATCCATGCCAGCGCGCTGCGCCATCAACAGATCGAAGGACGAGTCACCCACCATCAGCGCCCGATCAGCAGCAACGCCGCTTTGCGCAAGAATCTCGTGCAACATCAGCGGGTCCGGCTTGCTCGCCGTTTCGTCGGCGCAGCGGCTGTAGTCGAAATAATCCAACCAGCCACGATCCGCCAGCACGCGCTGCAAACCATGCCGCCCTTTGCCAGTCGCTACCGCCAGACGATAGCCCTCAGAACGAAACGCCTCCAAACCTTCAGCAACGCCATGGAACAGCGCCGAAGGCTCGGACTCAAGAGCCAGGTAGCTTTCGCTGTAGCTTTGCCGCAGACGCTGCGCACGAAGCGCGTCATGCATATCCGGATAAAGACAACGAATCGCTTCAGGCAAACCCAAGCCGATAATGCCGCGCACCTGATCATCCGTGCAGCGCGGCAACTCACAGGCATCGGCAGCCAGATGCATCGCGGCGACAATCCGACCGATGGAATCAACCAGTGTGCCGTCCCAATCGAAGATCAGCAGCTGGTAGCCACGTTCCTGACTGTCACTCACCGAGACGCACCATAGTCCGCGCCCACATTTCATCGACCGGCGCCTCAAGCTTGAGCTGACCACCCTCAGGCAGCGGCACAACCAACTCATAGGCATGCAGAAACAGGCGTTTACCGCCTAGATCGCGAATTTCCTTGGTGAAATCGTCATCGCCGTACTTGCTGTCACCGGCAATGCAGTGCCCGGCATACTGTGTATGCACACGAATCTGATGGGTACGCCCAGTGACCGGCTTGGCCTCAACCAAGGTGGCAAACTCTCCGAAGCGGCGCAGCACACGAAAAACGGTCAACGCCTCCTTACCTTCAGGATTGACCTCGACCATGCGCTCGCCCGAACGCAGATTGCTCTTCAGTAGCGGCGCATTAACTTGCTTCTTGGCAGTCGCCCAATGCCCGCGAACCAGCGCCATATAGCGCTTATCCACACCATCGCCACGCAAGGCTTCGTGCAAGTGACGCAACATGCTGCGCTTCTTGGCGAGCATCAGTAGGCCCGACGTATCACGATCCAAGCGATGCACCAGCTCCAGGTCCTTGGCATCTGGGCGCAGCTGACGGAAGGCCTCAATAACTCCGTAATTCAGGCCACTGCCGCCATGCACAGCGATACCCGCCGGCTTGTTCAGCACGATAAGCGCCTTGTCTTCATAGACAATTGCAGCCTCAAGGCGCTGCAAAAGCCCCTGAGCCAGCGGCTCGGGCTCATCGCGCTCAGCCAAGCGCAGCGGTGGTACACGAATAATGTCGCCAGCCTGCAGCTTGTATTCAGGCTTGATCCGCCCCTTGTTCACACGCACTTCGCCTTTACGCAAAATCCGGTAAATCAAAGTCTTGGGCACGCCCTTAAGCTGGGTGCGAAGAAAGTTATCAATGCGTTGGCCGGCAAGTTCCGGCGCAACCTCGAGCAGCTGGACGCCGGAGGTTGGAGGGGAAGGATTTGTCATCGCGCAATCATAACAATTTTTTATGGAATTGAAGCACTTAATCATTGCTGCTATAGTCGGGAACGCCGCCAAAAGCGGCTTGGTTTGCGGATGATCGCCAAAACTGCCATCCCCCAACCAACGCAACCCATTTGGGACGTGAGGCCGTCCGACGGGTTATTCAACGAAAGAAAAGCCTCCAAGGCTGTGAATAACTCGGAAATAAAGCCTATAAGCCATGATGCGCAGCCAGTCCCTTTGGACGGTTGCGGTAATAGTTAACCCGCTGCGGATGTTCGCGAGCGGCACCCGAGTTTCAGCGATACGTGTAGGGTGGAGATGTACAACTGTTGGTCCGCGTAGCAGCTCGCTTTACCAAGACGCTTCATCTCGTCCGCTACCAACAGCTGATTCCTCCTCCTGACTTAGTGCTTTCTGTTATCACAGCGAGCAGGAGACGTCCGTCGCGGCCCAGCACAATTGGCTGACCGCCGCTAGACACTGGAACGCTTTACGACCGTTCCTGACGCACCTGACACCGACCCCTGAAGTCGTGTGTGCCGAACGCCGCTTCCGCCAGCACCGGAAACCGACGGTACTACATGAAAAGAATGCTGATTAACGCAACTCAGCCCGAAGAGTTGCGTGTTGCCCTAGTAGATGGGCAGAAACTCTACGACCTGGACATCGAGTCCGGCGCCCGTGAGCAGAAAAAATCCAACATCTATAAGGGTAAAATTACCCGTGTAGAGCCCAGCCTTGAAGCTGCCTTCGTCGACTTCGGCTCTGAGCGTCACGGTTTTCTGCCACTCAAAGAAATCTCCCGCGAATACTTCAGCAAGGCCCCAGAAGGTCGCGTCAACATTAAAGACGTGCTCCGGGAAGGCCAGGAAGTAATTGTTCAGGTCGAGAAAGAAGAGCGTGGCAACAAGGGCGCAGCCCTAACCACCTTTATCAGCCTCGCCGGTCGTTACCTGGTGCTGATGCCGAACAACCCACGTGCTGGTGGCATCTCGCGTCGTATCGAAGGCGAAGAGCGTAATGAGCTGCGTGAAGCACTGAACGGCCTGGTCGCCCCAAGCGACATGGGCTTGATCGTGCGCACCGCAGGCCTCGGCCGCTCCAGTGAAGAAATGCAGTGGGACCTCGACTATCTGCTGCAGCTCTGGACCGCGATTAAAGAAGCCTCGTTGGACCGCGCTGCCCCCTTCCTGATCTATCAGGAAAGCAACGTGATCATCCGCGCAATCCGCGACTACCTGCGCCAGGACATCGGCGAAGTACTGGTCGACAGCATCGAAGCGCAGCAGGAAGCCCTGAGTTTCATCAACCAGGTGATGCCGCAGTACGCCAGTAAGATCAAGCTGTATGAAGACAGCGTGCCGCTGTTCAACCGCTTCCAGATCGAAAGCCAGATCGAAACAGCTTTCCAGCGTGAAGTGAAATTGCCGTCCGGCGGTTCGATTGTTATCGACCCAACCGAAGCCCTGGTGTCCATCGACATCAACTCGGCACGCGCCACCAAAGGCAGCGACATCGAAGAAACCGCCCTGCAGACCAACCTGGAAGCGGCTGAAGAAATCGCCCGCCAACTGCGTCTGCGTGACATCGGCGGCCTGATCGTCATCGACTTTATCGACATGACCCCGGCGAAGAACCAACGCGCCGTGGAAGAAAAAGTCCGTGAAAGCCTGGAAGCCGACCGCGCCCGCGTACAAGTGGGCCGTATCTCGCGTTTTGGCCTGCTGGAAATGTCGCGCCAGCGCCTGCGTCCATCCCTGGGCGAAAGCAGCGGTATCGTCTGCCCACGCTGCAATGGTCAAGGCATCATCCGCGACGTCGAATCGCTTTCGCTGGCCATTCTGCGCCTGATCGAAGAAGAAGCCCTGAAAGACCGCACTGCTGAAGTCCGCGCACAAGTGCCAATTCCAGTTGCCGCCTTCCTGCTCAACGAAAAACGCAACTCGATCACCAAGACCGAACTGCGCACGCGTGCACGCATCGTGATCATTCCGAATGATCACTTGGAAACACCGCACTTCGAAGTTACGCGCATCCGTGACGACAGCCCTGAAGCGCAATCCACTCAGTCCAGCTATGAAATGGCGACTATTGAAGTGGAAGAAGAGAAGCAGGCCGCCGCAACGCGCACCCTGGTTCGCCAGGAAGCAGCGATCAAAACCGCGCCGCAGCGCACTGCACCAACTCCGGTTGAAGCAGTAGCCGCACAGCCTGTTGCTGCCGCTGAGCCAAGCCTGTTCAAAGGCCTGGTCAAGTCGCTGGTCAGCCTGTTCGCTGGTAAGGAAGAGGAAAAGCCTGCCGTCGTCGAGAAGAAAACCAGCGAACGCCCTCAGCGCAGCGATGAGCGTCGTAACGGTCGCCAACAGAACCGCAACCGCGGTGGTCGCAGCAGCGAAGAGCGTAAACCACGTGAAGACCGCGGCCCTCGTGAAGAGCGCGCACCGCGCGAAGAACGTCAGCCACGCGTTGCCCGTGAAGAACGCGCACCGCGCGAGGAACGTGCGCCACGTGAAGAACGCAGCCCACGCGACGTTGTAGAAGTTCGTCAGCCGCAGGAAGTGCGCCAATCGCGCCCACCGCGCGAAGAGCGTCAGCCGCGCGACCGCAAGCCACGTGAAGAGCGCCAGCCGCGCGAACTGCGTGAGCCACTGGATGCCGCACCGGGTGATAGCGCAACGGTCAGCGAAGAAGTCCGTGCCGAACGCCCACAACGCGAACCACGCCAGCCGCGCGCACCGCGTGAAGAGCGTCAGCCGCGTGCTGAGCAGGCCGCTGTAGCCGCCGATGAAGAAGTACTGAACGCTGAAGAAGCGCTACAGGACGATGAGCAGGAAGGCAGCGAAGGTGGCGATCGCCCACGTCGCCGCTCCCGTGGCCAGCGTCGTCGCAGCAATCGTCGCGAGCGCCAGAACGATGCCAACGGCAACCCGATCGAAGGCAGTGAGGAAGGCGCAGAAGTATCAGCTGATGCCGACAACGCAACAGTTGCAGCAGTAACCGCCGCCGTTATCACCGGCGCAGACGAAACTGCCCAAGCAACCGTTGAAGCAGCACCGGTAGTTGTCGAGCAGGAGCAGCCACGCGAAGTCGCTGCCGCTGAAGCGCCACAAGCCGCTGTTGAGGCAGTAGTTGTAGAAGCAGTAAGCAACCCGGTTGTCGAATCCAGCGAAGCACCTGTATATGCCACCGAAGTCAGCGAAGCTGCACCAGCACCTGCTGTTGTAGAGGCGCCAGCTCCGGTTGCAGAGGTTGTTGAAGCGCCTGCCGTGGTTACCGCACCCGAGCCGGTTGCCGAAGCCGTAATAGCTGAAGTTGTAGCAGCCGAAGCTGCCCCTGTTGTTGCCGTCAGCAGCAGCGGTCGCGCGCCTAACGATCCGCGCGAAGTGCGTCGTCGTCAGCGTGAAGCCGAGCGTCTCGCCCGCGAAGCCGCCGAAGCACCAGCTGCTGCCGTACAGGTTGAAGCTGCTGCACCGGTAGCTGAAGAGCCGGCTGCAGAAGTGGTTGCCGAAGCCGTAGTTGAAACTGCAGCCGAAGCACCTGCGAGCATCGAAGCAGTCGAGCCCAAGGCCGAAACCGCCGCGCAAGTAGAAGCAGAAGTAAGCCAGGAGCCGCAAAGCTCACTGTTTACTGAAGTAGAAGCTGACGAGCAGGATAAAGAAGCGGTCAAACCGCAGGTCTGATCCGCTAGGCAATAAAAAAGGGGATGCTTCGGCATCCCCTTTTGCGTTCTGGCTTTTATTACAGCGCGATCAATACGCTGGTCGCAGCCTGCCGCCAAACGCCTTACAGCACGTTTGGCTCGATCTCCAACTCCACCGCAAAACGCTGGGCGATATCCGCCTGGATACGCTGCGCCAGTGCCAACAACTGCGCCCCGGTGGCTGCACCGTAATTCACCAGCACCAGCGCCTGCAAACGATGCACACCTGCATCACCGTCACGAAAGCCCTTCCAGCCCGCCCGCTCGATCAACCAGCCGGCGGCCAGCTTGACCTGTCCGTCTGCCTGAGCATAAGCCACCAGATCGGCATGCTCAGCGCGCAAGCGTTGCGCCAGCTCACCCGATACCAGCGGGTTCTTGAAGAAGCTGCCAGCATTGCCTAGCTCAGCCGGGTCAGGCAGTTTTTCGCTGCGAATGACGCAGATGGCCTGACTGACATCCAGCGCCGTCGGGACACCAATGCCCTGCTCCGCCAGACGCTGACGAACCGGACCGTAATCCAGATGCAGCGCAGCCGCGCGGCTCAAGGCAAAGCGCACCCGCAGGATGACCCAGCGCCCGCTTTCGCGCTTGAACAAGCTATCGCGGTAGGCAAAGGCGCAGTCCTGCAAAGAAAACTCACGCAGCTCGCCACTGTGCCTATCCAAAGCAGTCAAACCGGCAAACAGATCCTTCAGTTCAACGCCGTACGCACCGATATTCTGTACCGGCGCCGCACCCACGGTGCCAGGAATCAGGCTGAGGTTTTCCAAACCGGCAAAACCTTGCGCCAGCGTCCACTGCACAAATGGATGCCAGGACTCCCCCGCTTCCGCCTCAATCAGCACACGCTCGCCGTCATCGCTGAGTACGCGAATACCGCGACTGGCCATGCGCAAAACCAGCGCCTCAACGTCAGCGGTGAGCAGCAGATTGCTGCCGCCACCGAGCAACAACAGCGGCAACTGCTGCGTTTGCGCATAGCTCAGCGCTTCGCGCACCTGCTGATCATTCTCAGCCTCGGCAAAATGGCTGGCCTGGGCCTGGACGGCAAAGCTGTTATAGGGCTTCAGCGATACCTGGGTGCGCACCTGCAAGCTCATAAGCGCCCCTTGAGTTCGATAACCAGGGCATCACAGGCCTGCTCGATCAAATCCAGCACCTGGGCAAAACCGGCTTCACCACCGTAATAGGGGTCCGGCACTTCATCCAGCTCCAACTGATAACGACGCAGAAATAGGTCCAACTCGGCCGCATCATTGCCCGCACGCAGCTGCTGCAGGTCGTGCAGGTTGCTGTTATCCATCGCCAGAATCAGGTCAAAGGCATGAAAATCCGCCGCTTTGACCTGCCGACCGCGCAGCGCAGACAGGTCATAGCCACGCTGCTGCGCAGCCTGACGCGTGCGCAGATCAGCAGCCTTGCCCACGTGCCAGTCACCAGTGCCGGCCGAATCTACTTCGACGCGCCCTTCCAGCCCGGCTTCACGCAGCTTGTGGCGCAACACGCCTTCGGCCGTGGGTGAGCGGCATATATTGCCCAGGCAGACAAACAGAACGCGCATCAGGCCCCCAGCAGGCGACGAACCCGCTCCAGGTCTTCCGGTGTGTCGACACCCGCAGACGGCGCTTCAAGGGCATCGGCGACATGGATACGCACGCCATGCCAGAGCGCGCGCAGCTGCTCCAGGCACTCGGTGTCTTCCAGCCAGCACGGGCCCCAGGCGACGAAGTCATGCAGAAACTGCGCACGGTAGGCGTAGATGCCGATGTGGCGACGGTATGGCACGCCTGCTGGCAGCTCGTCACGGTTCTTGGCGAAGGCATCCCGCGCCCAGGCCAGCGGCGCACGGCTAAAGGTAAGGGCAAGGCCAGTCTTGTCGCTGACTACCTTGACCACATTGGGGTTGAACAGCGCCTGCACATCCTCAATCGGCTCAGCCAGGGTGGCGATTGCCGCCTGCGGATTCGCTGCCAAATTGGCCGCCACCTGATCAATGATCGATGGCGGAATCAGCGGCTCATCACCCTGTACGTTGACCACGATGGCGTCAGCAGCCAGGCCTAGAGCCGTCGCCACCTCGGCCAGACGGTCGGTGCCTGAATTGTGATCGACGCGGGTCAACACCACCTGCGCACCAAAGCCCTGACACGCCTCAACGATGCGCGCATCGTCAGTGGCGACGACCACCTGCTGCGCGCTGCTTTTGCACGCCTGTTCCCAGACATGCTGAATCATCGGTTTGCCGGCAATATCCTGCAGCGGCTTGCCCGGCAGGCGGCTGGAAGCAAAACGCGCCGGAATCACAACGGTAAAGGCAGTGCTCATTTACTTGTCCAGGCGCTCGTCGACGTTGAGGGTGCGGGCTTCAGTTTCCAGCATCACCGGGATGCCATCGCGCACCGGGAAAGCCAGTGCGTCTGCCTTGCAGATCAGCTCGCTCTTGTCAGCGGCGAGCTTCAGCGGGCCCTTGCACAGTGGGCAGGCGAGAATGTCGAGTAGTTTCGGGTCCATGGGAGATCCTTGAGAGGAAGCAGCTGCTTAGGCGGATGAGGCCGCCGAATGATCAGAACAGTCAGGCGCGCGGCACAAGACGCTGCAATTGCCGATCAAACCAGGCGACAAACGCGGCCGAAGGCTCGGCATCCACCGCCAGGTACCACCAATCGTCAGCCGCAAAGGCACGGCACTTGACCGCATCCTTTTCCGTCATCAGCACCGGCAGCGCCGGGCTGAAATTCAGCAGCTCGGCACTGTACGGCGCATGGTCGGCAAAGGCATGCGCAACAGGCAGCCAGTGTAGCCCTTCGAGGGTATTGAAGAAACGCTGCGGGTTACCAATACCGGCGACCGCGTGCAGGGCCTGTCCGGCCGGGAAATGACTGAGCGGATGCTGCTCGCCACTGCGCAGGTTGACCAAGGTGCGTGGCTGCAGGGTAAAACCGTAGCCATCCTGCGGATCGCTAGACGCGCCGTTATACAGCAGCGCATCCACACTCTGTAGGCGCTCAACCGGTTCCCGCAGCGGGCCGGCAGGCAGGCAATGGCGATTGCCCAAGCCGCGCGCGGCATCGATCAGCACCAATTCGAGATCTCGAGCCAGGCGGTAGTGCTGCAAGCCGTCATCACTGAGGATCAGGTCCAGCGGCTCGGCCACCAGCAAGGCAGCCACCGCGCGACTGCGATCAGGATCAATCATCAGCGGCACGCCGCTGCGTTGCACAATTAGCAGCGGCTCATCACCGGCCACGCTGGCGGCCTGATCGGCCTGCACGCGCCAGGGCAGCTGCGGCGGCTGCGCGCCATAGCCGCGACTGACCACACCGACGCGCAGCCCCTGACGGCGGCAATGCTCGATCAGCCAGAGAATCATCGGGGTCTTGCCGGTGCCGCCGACGGTTATATTGCCGACCACCACCACCGGCACGGGAGCACGGTAGATCTCGCCCTCACCGGCCAGAAAACGCGCACGCTTACGCTGTACCACAGCGCGATACAGCCACTCCAGCGGACGCAGCAGGCCCAGCGCCGGATGACCGGCGTACCAGGCAGCAGTGAGGCGTGCGGACAGGCTCATCAGTGGGCAACCCTCAAGGCGCGGCTTGCGCCTCGATGGTGGTCATGCGCAGATGAGCAAAACCCAGCTTGCCGGCCGCATCCATGGCGGTAATCACCGCCTGATGCTGGGCCTTGGCATCGGCGCTGATGATCAGTGGCAGGCTGTTATCACCTTCCGATTCCTTCTGCAGCGCTGCCATCAGGCTTTCCAGATCGCTTTTCAGCAACTGCTTGGCATTCAGCGAGTAGCTGCCATCGGCGGCAATCAGGATTTCCAGCTGCTTCAGTTCGGTCTGTTCCGGCGGCGTGCCGGTGGCGGCCTCCGGCAGGTCGACCTTGAGCTGAGTCTCACGGGTAAAGGTGGTGGTGACCACGAAGAACAGCAGCAGGATAAACACCACGTCGATCAACGAGGCCAGGTTGATCTCGACGTTCTCCCGCGGTTTGCGCCGGAATTTCACGCCTTGTCCTCGCCCATGTCGACGTCACGGTCGCCCTGCACCACTTCCACCAGGCGAATAGCCTCCTGCTCCATGCCGACCACCAGCTCATCGACGCGGCGCTGCAGGTAACGGTGGAAGAACAGTGCCGGAATGGCCACCATCAGACCCGCCGCCGTAGTAATCAGCGCCTTGGAAATACCGCCAGCGAGCAAGGACGCATTTGCCATGCCCGAGCCCATAAAGGAGCTGAAGATTTCGATCATGCCCAGCACCGTACCAAGCAAACCCAGCAGCGGCGCGATACCGGCAATGGTACCCAGGGCATTCAGGTAGCGCTCCAGATCATGAATGACCCGCCCGGCAGCTTCTTGGATGCACTCTTTCATGATCTCGCGACCATGTTTGGAGTTGGCCAGACCGGCTGCGAGGATCTGCCCCAACGGCGAGTTGGCGCGCAGCTCCTTGAGTTTCTGGTTATTGAGTTTTTTATCCTTGATCCACTTCCACACCTGACCGAGCAGGTTGGGTGGGGTGATGCGGCTCGGCCGCAGCGTCCACAGGCGCTCGGCAATGATGCCGGCCGCAGCGATAGAACACAGAATGATCGGCAGCATCATCCAGCCGCCAGCTTTAACCAGTTCCCACACGGTGGCAGATCCCCTTCACAAAAGTGGCGCCACTCTAGCATAGGGTCGCGGCCTCGCCGACCGCCGCCGTTCTCATTTTTCCCGCCAAAAACGTGCTCGATAGCGCAAACCCTGCGCAGGCTCGAATGCGCCTAAACGAATCCTTACCGCGCCCTGCTCGACGGTGTCGTACAACCGCGCCTCCAACGTCCGGTAACGCTCAATAACTTCGGCATGCGGATGGCCAAAGGCATTATGCGCACCACGGGAAACCAGCGCAGCTGTGGGTCTGACCTTTTCCAGAAAAGCCGCCGAAGATGAACTGCGACTGCCATGGTGCGGCGCCAGCAACCACTCTGCCGGCATGACCAGACCGCTGTTGAGCAATGCCCGCTCGGCATGGCTATCGATGTCACCGGTCAGCCACAGCCGCTCGCCGTTGGCCTCAATGCGCAGCACGCAGGACGCTTGATTGCCATCGCTCGCACCATCCCAGCGCCAGGTACTGAATTGCACGCCATCCCACTGCCAGTGCTGATCACTGGCGCAAGCTTGGGCCTGTAGTGAAGGCTCGAGCTTATCCGCTTCGCCACTGAGCACCTGCCTGACTGGCAGACCGCGCTGGATCGCTGCGGCGCCACCGGCGTGATCGTTATCGGCATGGCTGATCAGCAGCAGATCGAGCCCACGCACATCCAATGCGCGCAACGATGGCAGCACTATGCGTTCGCCAGTATCGAACTCGCCAAAGCGCGGGCCGGCGTCATACAGCAGGTCATGCGACTGGGTGCGCACCAGCACAGCCAGACCCTGACCGACATCCAGCATCCACACCTCGGCTCGCCCGTATTCCGGGCGCTGCTGCGGGCTGAACAACAAGGGCAGCAGCAATAACGCGCCCAGACTGCGCATCGGCAAAGCGGCCGGCAGTAGCAACACCAGCGCACCAAACGCCACCAGCAGCCAGGCCCAGAACGGCAAGGCGCTGGGCAACCAGGCCGGCAGCCACAGGGCCAATTGCGTCAATAACTCGAACAGCAGGTCCAGCACCCAGCCTGCTACCCAGAGCAGCGCAGCCCCCACCACAGGCACGGGCAGCAATAAGGTGCCGAGCAATGCCAGCGGCACCACCAGTAATCCCACCACGGGAACAGCCACCAGATTGGCCAAGGGGCCACTGGCACTCACCGGTAAACCGAGGGCAAGCAGCAACGGCAACAAGCCGATGGCCATCGCCTCTTGCGCGCGCAGGAGGGTGCTCCACCAGGACCAGGCACCGAGCCGACCGCTGAAAATCAGGATCAGCAGCATCACTGCGCCAAAGGACAACCAGAACCCTGGTTGCAAACTGGCCAACGGCTCGCCCAGCAACACTGCAAGTAATGCCACCAACACGGGCAACCACACACCCAGATGGCGAAAGCGCCAGCGCCAGAGCAACACCAGGCCGATCATCACGCAAGCGCGCTGTACTGGTACTTCAAACCCTGCCAATACGCCGTACGCCAACGCACCAAGAAAAGCCAACAGACAGGCACTAGGCAGCCAGGGCCAACTGCACGGCCAAAGTCCTAGGCGCGCCAAATTGGCAACCAGGCCATATAACAGCGCCGCCAACAGACCAATATGCTGGCCGGAGATCACCATCAGGTGCACCGTGCCGGTGTTCTGCAGTACCTGCCAATCTGCAGTCGACAGCCCCGAGTCGTCCCCCAACACCAGAGCCGCCAACGCGCCTTCGCGGCCATGTGCGGGCGTTGCCAAGAGCTGCTGACGCAAGCGGTCGCGCCAGGCCCCTGTTCCACTGGCAGGGGCAATCAGCTCACCACTTTTAACCGTACCGGTGGCGCCGATGCGTTGTGCCAGCAGCCAGGCTTCGTAATCGAATGCCTGAGGGTTGACCAGACCATGAGGGCGTTTGAGGCGTACGGCTAAACGCCAGGTTTCACCGGCGCGCACTGCCGGCCCGCCATACCAGGCCAGACGCAAACGTGCGGGCAATCTGTCACGTCGGGAAACTACCTGCTCCAGCTGGAAGCGCACCACGCCCTCGCCCACTTCGGGCAGACCGACCACCTGCCCTTGAAGCCACAAGGTACGCGAATCCAACTGCTGCGCCAGGCGATCATCCAACGCCCACTGCGCCGATACGCACGCCCAAGTGAAGCCAAATAGAAACAAGGCAATGGGATAGCTGCGAAATGGCAACAGCATCAAACCGGCGACCGGCAGAACAGCCAGCAGCCATAAGGGCGGCAAAGCCGGAAGGAAGCGCAGCACCAGCAGTCCGACCACCAGCGCGAAAATCCCTGTGCGCATAGACTCGCTCCGTGAGTCGAATACAGCATTTAACCTATCGATCAGCTTTTGCTTATTTGCTGTCACAAAGTGTGAAAACAGACTGCCATCAAAGAGTGCATAATGTCTGCGCTTTTACCCGCCAGAGAGCCTTCATGCCGCGTCGTTTATTCAAGCGCTACATGCCCCACCCAGACCGTATCAAGGGCAATAAATCCCTGCGCTTTCTGGGCAGCCTGATCCACGATCCCAACCTCTGGCACCTCAATCGCCATTCTGTTTCACGCGCCATGGCCATCGGTCTATTCTGGGCAATGATCCCCATGCCCATGCAAATGGCCGCCGCCGCCGCCGTGGCGATTCCAGCCCGGGGTAACCTGCCGATTTCGATTGGCCTGGTCTGGCTGACCAACCCGATCACCATGCCGCCGGTTTTCTACTGCAGCTACAAGTTCGGCGCCTGGCTGATGAACACGCCTACCCTGCAAATGCCTGATCACATCACCCTTAGCTGGGTCGGTCATGTTCTGCAAACCCACTGGCAGCCGCTCTATCTGGGCTCGTTAGTACTCGGTCTGCTGTTCGCCCTGATCGGCTACTTCGCCACCAACGCTTACTGGCGTTGGTGGGTGCGACACAACTGGCGCAAACGCCAGGAAAAACGTCGGCAGCAAGACGTACAGCACTGATGCAAAAAAGCCGTTACTGAGTAACGGCTTTTTTGTTTCTGCCAGCGTAGCTTATTCGTAACGCAACGCCTCAGCAGGTTGAATGCGCGATGCTCGCCAGGATGGGTAAACGGTAGCCAGAAAGCTCAGGCTGAACGCTGCACCGCAGATCAACAGCACATCAGACAGCAGCAACTCAGACGGCAGGTTGCTGATGAAATACACATCCGAACTCATCACCTGCTGACCGCTCAAGCGCTCGATCCAACCCACCAGCTGGCTAACATTCAGCGCCGCGAGAATCCCCAGCACCGCGCCAATCACAGTACCGATCACGCCGATCACCGTACCTTGCACCATAAAGATGCCCATTATCTGAGCCGGCGTCGCACCCAAGGTGCGCAGAATGGCGATATCCGCGCCCTTGTCTGCCACCACCATGATCAGCGTGGCAATGATATTGAAGGCCGCCACTGCAACGATCAGCAGCAGCAACAGGCCGATCATGGTCTTCTCCATCTTCATTGCACTGAACAGGCTGCCCTGGGTCAGAGTCCAGTCCGCTGAGCTGTAACCCGCGCCCAGCTCACTGACAATCTGCGCGGCGACTTGTGGCGCCTGGTAGAGGTCTTTCAGCTTCAGGCGCACGCTCTGCACCTGGCCCGGCTGCATACGTTGGATGTACGCCGCATCAGCAACGTGAATCAGCGCCAGCGAGCTGTCCAGCTCAGCACCCACTTTAAAGATGCCGACCACGTTAAGGCGCTGCATACGCGGGCTTATACCGCCCGGCACAGTGCTTAGCTCCGGCACGATTAGCGCCAGCTTGTCGCCCACCCGCAGCTGAAAGCGCCGCGCGGTGATCTCGCCGAGCACCACACCGAACTCACCCTCACGCAGGTCGCTCAGGCGGCCTTGCTGCATATGCTTGTCGATGATCGACACTTGCGGTTCCAGCGCCGGATCGATGCCGTGCAACTGCACCGGCTGCATCGCACCGCGCACCGAAAGCATGCCTTCGAGCTCGGCAAACGGCACTGCCGCGACTACTTGCGGATTGTTCTTCGCGGCTGCAGCGACCTGCTGCCAGTTATCCAGCGGCTGCGTCCCGACGATGCTGGCGTGCGGCACCATACCGAGGATGCGCGTGCTCATTTCCTTCTGAAAACCGTTCATCACCGACAGCACCACGATCATGGCCAACACACCCAAGGCCAGGCCAATCATCGAAGTCATCGAGATAAAGGAAATAAAGTGATTGCGCCGCTTGGCCCCGGTATAGCGGATACCGATAAAGATACTCAGCGGACGAAACATCAGGCGGCCACCAGCTTGCCGTCTTCCAGGCGCAGAATGCGGTCCATCTGCTGGGCCAGCGCCATGTCGTGGGTCACCACCAGAAAGGCGGTCTGCGACGAGCTGCTCAGCTCCTTCATCAGGTCCTGAATGCCTTGCGCAGTGTGATGATCGAGGTTGCCAGTGGGTTCATCGAGCAGCACCAGACCCGGCTGATTGACCAGCGCACGGGCGATGGCCACACGCTGACGCTCACCACCGGATAGCTCGGACGGCTTGTGCGCCAGGCGATGGCCGAGGCCAACCCGCTCCAGCAGCGCCGTGGCACGCTGACGCGCTTCGCTGATCGGCGTGCGACCAATCAACAACGGCATGCACACGTTCTCCAGCGCGGTAAATTCCGGCAGCAGGTGATGGAACTGGTAAACGAAACCCAGGGCGCGGTTACGCAGCAGACCGCGCTGTTTTTCATTCAGCGCCGACAACTCCTCGCCCGCCAGCCAGACGCTGCCGGTGCTCGGCGTATCCAGGCCACCGAGCATATTCAGCAAGGTGCTCTTACCCGAACCAGAGCTGCCAACAATCGCCACGCGCTCGCCGGGGTGCAGTTCCAGCTGCAAATCATGCAGCACCACCACTGATTGCGGGCCCTCGTCGTAGCTTTTACCGAGGTTGCGACAACTCAACACTGCACGATCTTGCATAACCGAATCACTCATAACCTGATCATTCATAACGCAGGGCCTCCGCAGGCTGGGTACGCGCTGCGCGCCACGCCGGGTAGAGGGTGGCGAAGAAACTGAGAATCAACGCCGCGCCACAGACCAGCAGCACATCCGCCAGCATCAGCTGCGAGGGCAGGTAGTCGATGAAATACACATCGGCATTGAGAAACTTGATCCCCAATAACCCTTCCAACGCAGCAATCGCACTGCTGATATTCAAAGCGGCAAGGCAGCCCAGCACCGCGCCAATCGCCGTGCCGAATACGCCGATCACCGTGCCCTGGACCATAAAGATCGCCATGATCTGCCGTGGCGTCGCGCCCAGGGTACGCAGAATAGCGATATCGCCCTTCTTGTCGGTAACCACCATGACCAGGGTGGAAATGATGTTGAACGCAGCGACCGCAACGATCAGCAACAGCAGCAGGCCAATCATCGCCTTCTCCATGCGGATCGCCTGGTACAGGTTGCCGTGGGTACGGGTCCAGTCGCGGGCATAGTAGTCACCCTCACCCAAGGTTTGCGCCAATGCCCAAGCGGTGCGCGGAGCTTCAAATAGATCAGCGAACTTCAGACGAATACCCTGCACTTGATCGGCCTGCCAGCGCTGCAAGCGCGCCAGATCCTGCACATGGGTCAGGGCCAGGTGACCGTCGATCTCGCCGGCGCCGACATGGAAAATACCGACCACGGTAAACCGCTTAAGCCGTGGAAACATACCGGCAGGGGTAACGGTCACTTCTGGCGCTACAAAGGTGACCTTGTCACCCAGACCGACGCCGAGCTTGGCCGCGGCCTTGTCGCCCAGCACCATGCCGAATTCACCGGGCTGCAACGCCTCCAGGCGACCCTGCTGAAAGAAGTTGCCGATGATCGAGACCTTGGCTTCTTCCTGCGGGTCGACCGCATTGATCAGCACTTTCTGCACCTTCCCGTCGTTGGTCAGCAGGCCCTGCATCTGGCTAAAGGGCGCAACCGCAAGCACCTGCGGGTTGCTCTGCGCCTTGTCGGCCAGGCTGCGCCAGTCCTTGATCGGCGTGGCGCTCTCGACAGTGGCGTGCGGCACCATGCCGAGCACGCGGGTGCGCATTTCATGGTCGAAGCCGTTCATCACCGACAGCACCAGAATCATCACCAGCACACCAAGTGCCAGCCCGATCATCGAGGTCAGGGAAATAAAGGATACGAAGTGGTTGCGACGCTTGGCCCGCGTGTAGCGCGTGCCGATAAATACGAACAGAGGTCTGAACATGTCGGGGCTGATTCGAGGGAAAAAGAAACGTCCTTGTGGCGGGGCTTGGCGAGCAGCCTTACACTCTGACCACTACTGCTGCCATGGGTTCGCCATGCCGACTCAAGATGAAGATGATCGCCGCGAATACTATCGTATCGACGATACGATCGCACTGGAATTCACCCTACTCTCAGGCGCCGAAGCCCTGGCCAGTGACGAGCTTCACGACAACTCGCCATTGTTCAACCTGCTCAGCGACCTGCACCTGATGGACTTCGAGTCGCAGCACCTGCTGCGGCACATCACCGAACGCGATCGCACCCTGGCCAACTACCTCAAGGTGATGAACAAGCGCATCGACTTGCTCGGTCAGGCCGTGGCGCAGAGCCTGCTGCGCGACATTGGTACGCCGCGCAGGGTCAGTCTGTCCGAGGGCGGTGTCAGCTTCAATAACCCTCAACCGGTCGCTGCCGGCGCGCACCTGGCGCTGAAAATGGTGCTGATGCCGCAAGCCCTGGGGCTGCTGTTGCGGGCCAAGGTGGTGCATTGCCAAGCATTGCCCTCACAACAATTTGAGATCGGTGCAGAATTCGAGGCCCTGACCGATGCCCAGCGCCAGCTACTTGCCCGGCATATTCTGCAGCGCCAGGCCCTGGAGCGTCGCCAGGCCCGCGAGCAACCTCTGCAACCCTGATAGCGAGCCACCATGCAACGTCTGTTTCTACTTCTCGCCCTGCTCCTGCCTCTCGGCGCTTACGCCGATACCCTGCAAATTCCTATCGGCCAGCAAGGTGGCGGCACACTGCAGCTGCCGCAGTTTGGCGAATCACAACGCGCGGTACTCGAGCGTTTCGGCCTGGCCGATGAAGAACATCCTAGCGTTGGTAACCCACCGATCACCCGCTGGGACTACCGTGAGTTCAGCGTCTACTTCGAGCACAAACACGTGATCAACAGCGTGCGTCATCATCAGCCCGGCGCAACCCTGCCCGACAAGGAGCAACAGTGACAGTCATCTATGGACATCGCGGCGCCAAAGGCGAGGTGCCGGAAAATACCCTGGCCAGCTTCCAGCAATGCCTCAAGCACGGCGTGCGCCGCTGCGAACTGGACCTGCACCTGTCGCGCGATGGCGAGCTGATGGTGATTCACGACCCAACCCTCAAGCGCACCACCGGCCATCGCGGCAAGGTCGTTGAGCATGATGCGGCCGAGCTGGTGACTTACGACGCACGCAGAGGCGGCCCTGGCGCCGTTACGCCATGCCCGATCCCGCGACTGGAAGAGCTGTTCCAGCACTGTGATTTCGAGCACTGGCAACTGGAAGTCAAAAGCGCCTCGAAGGTTCGCTCCGCGCGTATGGTCAAGGCGATTGCCGAATTGGCCGAGCGCTACCAGCTGACGGACAAAGTCACCGTAACCTCCAGCTCCCGCGAAGTGCTCGGCGCCCTGCAACGCCTGACGCCGCACCTGCAACGTGGCCTGGTCGCAGAATACGCCTGGCTCGATCCATTGAAAGTGGCCAAGCACTACGGCTGTCACCTGCTCGCGCTGAACTGGACGCTGTGCACCCCGGAACGCCTGCTCAAAGCGCAGAAAGCCGGCTTGCACGTCTCGGTGTGGACGGTCAACGAACCGACCCTGATGCGCCGCCTGGCAGACTTCGGCGTGGACAGCATCATCACCGACTTTCCCGGCCTGGCCGTGGCGACCCTGGAATAACCTCCCGGATAGCCCAGCTACAGAAACGAAAAAACCGGCCGCAAGGGCCGGTTTTTCGTTAAGCCTGATCAGAAACTTTCGCGATTAGGCCAACGCCAGTCGCTGGAGTCGCTGAACGGGTTCTCCCCGGCCGGCTCAGGCCACCGGCCGGAGCCGCTCAAAAAAGCCGGTTGAGGCCGTCGAACGCCGCCACCCGGTAGGCCTCCGCCATGGTCGGGTAATTGAAGGTGGTGTTGACGAAATACTTGATGGTGTTGGCTTCACCCTTCTGGTTCATGATCGCCTGGCCGATATGCACAATTTCCGAGGCTTGGTAACCGAAGCAATGTACGCCGAGCACTTCCAGGGTTTCACGGTGGAACAGCAGCTTGAGCATGCCCACCGGCTCATGGGAAATCTGCGCACGGGCCATACCTTTGAAGAACGCCTTACCGACCTCATAAGGGATCTTGGCCTGAGTCAGCTCGCGCTCGTTCTTACCAATCGAGCTGATTTCCGGAATGGTGTAGATGCCGGTTGGCACGTCATCAACGAAGCGCCAGCTGCCATTGTCGACGATGCTGCCCGCAGCCGAACGGCCCTGGTCGGCGGCCGCACTGGCCAAACTCGGCCAGCCAATCACGTCGCCCGCCGCGTAGACGTTCGACACCTGGGTGCGGTAATTCTGATCAACCTCGATCTGGCCACGGCTATTGACCTTGATGCCAATATTTTCCAGACCTAGCTGATCGGTATTGCCAGTACGGCCGTTGCACCAGAGGAAGGCGTCGGCTTTGATCTTCTTACCGGACTTGAGGTGCAGGATGACCCCGTTATCCAGCCCTTCGACACTTTCGTACTCTTCATTGTGGCGAATGAGCACATTATTAGTACGCAGGTGGTAACTCAGCGCATCGGAGATTTCCGCATCAAGGAAACTCAGCAGTTGATCGCGGTTGTCGATCAAGTCGACCAATACGCCCAAGCCACTGAAGATCGAAGCGTACTCAGAGCCGATTACACCCGCTCCGTAAATGATGATGCGCCGCGGGGTATGACCCAGGCTGAGAATGGTGTCGCTGTCGTAGATGCGCGAATGATTAAAGTCCACGTCCAGTGGGCGGTATGGACGAGAGCCGGTAGCAATGACGATCTGCTTGGCCACCAGTTTTTCCACCACGCCATTGGCGCACACCACTTCAATGGTGTGCTCATCAGCAAAGCTGCCGGTGCCGAAGAACACATCAATACGGTTACGGGCGTAGTAACCAGTGCGCGAACTGACCTGTTTGGCGATGACCCGCTCGGCACTTTTCAGCACATCCGGAAAGGAGAACCAACGCGGCTCACCGATCTGACGGAACATCGGGTTGGTGTTGAACTGCATAATCTGCCGCACCGAATGACGCAGTGCCTTGGACGGGATAGTGCCCAAGTGGGTGCAGTTACCGCCAACTTCGCGGCGGCTGTCGACCACGGCCACCTTGCGCCCGGCCTTGGCCGCGTTCATTGCCGCGCCTTCACCTGCAGGGCCGGAACCCAGCACCACTACGTCGTAGTTGTAGACCGCCATGTTTACTCCTTCAGATCACACCGGAGCACTTGTACCGCACTCTCGGCAGGGCCAGCACTGCGCACGCAGCCTGACAATCAATTCGTAGCTGCAAGCCTAGCCTTTTAGCCGGCCGCAGGACGATTAGCGTTTGGTCGCGTCGTAGGCCAGGTCTTCGGTTTTGCCTTGCGGGTCGCTGTTGATCTCCTCGCACTTCTCGCGGCTACCACCACAGATCGAGCATTCCTTCTCGATACCCAAGTTGGCGATACCGCCACAAGAACCGGCAATGGGCTTGCGGCCCATGATCACACCCACAGCCATCATGCCGACTACCAGCACCATGACCAGAAACACCACTAAAAACGTCATTGCTCGTCTCCTGCAGCGAATAGCTGCTCGAAAGCCTGAGTTGTCTGTGTGACGAAAGCGTCACCTTCACGGGTCACGAAAAACGCTGCAATCCCCATGCGCTCAGCAAATGCCAGGCCACGCTCAGTGCCCATCACCATTAACACTGTAGACAAGCCATCGGCGCGCAAGGTCGATTTGTCCACCACGGTTACCGCTGCCAGCTTGTGGGTGATAGGCGCACCGGTCAACGGATCGAGTGTGTGCGAATAGCGCTGCCCCTCTTCCTCGAAGTAATTGCGGTAATCACCTGAGGTAGAAATGCCGTAGCCATCCACCGCCAGCACCCGCTGGGCGACACGCTGGCCGTCCTGCGGGGCCTCCAGGCCAATGCGCCAAGGCTGACCGTCGGGCTTTTTACCCGCGGCCTTAAGCTCACCGGTTACCTCAACCATATAACTGGTCACGCCCAGTTCAGTGAAGCGCTGCACAAGCTTGTCCACCGCATAACCGGCGGCAACGCTGTTGAAGTCGACCTGGACATCAACCTCTTTGCACAGCTGCTGCCCGTCACGACGCAGGTGCTGCATGCCCACCCGCGCACGCGCGGCGACCAATTGCTCAGTGGTCGGCACCTTCTCGGCGCGCGCCTTGGGACCGAAACCCCACAGATTGAGCAGCGGCTCCAAGGTCAGGTCGAGTGCACCCTGACTTTGCTCATGCAGCAGGCGTCCGGCGTCGACCAGCTCCAGCACCCCGTCCGGCATGGTCTGACAAGTACCCGCTGGGGTCTGGTTGAATTGCTCGATGGCGGAATCATCGCGATAGGTCGACATCTGCACGTCAACCTCAGCCAGGATGGCGTCGGTCTCGCGCTTGAGTGACTCAACGCTCGGTGAATCCTTGCTGCGCACATATTTGACGGTGTAGGTGCTGCCCATGGTCGGGCCGCCAAACTCTTCTACACGCTCTGAAAACCAACAGCCCGTTAGGGCTGTCAGCAAGCTGACAGCGATAACGGGCCGCAGTAGCACATGGCTCATCATTAACCGCCGAAGTCGTCGAGCAGGATGTTCTCCTCCTCCACACCCAGATCGATCAACATCTTGATCACGGCGGCGTTCATCATGGGCGGGCCGCACATGTAGAACTCGCACTCTTCCGGAGCCGGGTGGTCCTTGAGGTAGTTCTCGTACAGCACGTTGTGGATAAAGCCCTTGAGCCCCGTCCAGTTATCTTCCGGCAGCGGATCAGACAGCGCCAGATGCCACTTGAAGTTGGGATTCTCGGCCTGCAGCTGATCGTATTCTTCAACGTAGAAGGCTTCACGCATGGAGCGCGCGCCGTACCAGAAGCTGATCTTGCGGGTCGATTTCAAGCGCTTGAGCTGATCGAAGATGTGCGAACGCATCGGTGCCATACCAGCACCACCACCGATGAAGACCATCTCGGCGTCGGTGTCTTTGGCGAAGAACTCACCAAACGGGCCGTACACATCAATCTTGTCGCCCGGCTTGAGGCTGAATACGTAGGAACTCATCTTGCCCGGTGGCAGATCGTCTTTACCCGGTGGCGGCGACGCAATACGGATATTGAACTTCACCAGACCCACTTCTTCCGGGTAGTTGGCCATGGAGTAGGCACGGATCACGGTCTCTTCGACCTTGGACACATACTTCCACTGGTTAAACTTGTCCCAGTCGCCGCGGTACTCTTCCTGAATATCGAAGTCCTTGTAATGCACTTCGTGCGGCGGACATTCCAGCTGCACATAGCCACCGGCGCGGAAATCGACGCTTTCACCTTCCGGCAATTTCAGCGTCAGCTCCTTGATGAAGGTGGCCACGTTGGGGTTGGACTCAACGGTGCACTCCCACTTCTTCACGCCAAACACTTCTTCCGGCACTTCGATTTTCATGTCCTGCTTGACCGGAGTCTGGCAGGACAAACGCCAGCCAGCCTTGGCTTCGCGACGAGTGAAAGCAGCCTCTTCGGTTGGCAACATTTCACCGCCGCCGTGCTCGACCACACACTTGCACTGGGCGCAGGTACCGCCGCCGCCGCATGCCGAAGACAGGAAAATATTGTTGGCCGCCAGGGTCTGCAGCAACTTGCCACCCGCAGGAACCACAATGGTTTTTTCGCCGTTGATCTCGATGCTCACGTCACCGCTGGAAACCAGCTTGGCGCGCGCCGCGAGAATAACCAGCACCAGCGCCAGCACGATGCCGGTGAACATGCCGATGGCGATAAGGATCTCTAAATTGATCATCTATGCATCCCTTCCTTACAACTGCACGCCGGAGAAGGACATAAAGCCCAGAGACATCAGACCGATGGTAATAAAGGTGATACCCAGGCCCTGCAGGCCGTCTGGCACATCGCTGTATTTGAGCTTTTCGCGAATACCTGCCAGCGCAGCAATCGCCAGCGCCCACGACAGGCCGGAACCAAAGCCATACACGGTACTTTCAGCCAGGTTGTAGTCACGCTCAACCATGAACAGGGTGCCGCCCATGATGGCGCAATTCACCGTGATCAGCGGCAGGAAAACCCCCAGGGCGTTGTAGAGGCTGGGTACATACTTATCCAGCAACATCTCGAGGATCTGCACGATGGCCGCGATCACCCCGATATAGCTGAGCAGACCGAGGAAGCTCAGGTCCACTTCCGGCAAACCGGCCCAGGCCAGGGCGCCATCTTTCAGCAGATAGGTGTAGATCAGGTTGTTCGCTGGCACGGTGATGACCTGCACCACGATGACCGCGATGCCCAGGCCAATCGCGGTCTCGACTTTCTTCGAGATCGCGATAAAGGTGCACATGCCGAGGAAGAAGGCCAATGCCATGTTCTCAACGAACACCGCCTTGGCCAGCAAGCTGAGGTAATGCTCCATTAGTAAGCCTCCTTATTCGAGACCTGCGGAGCCATCTTGAAGCTTGGCTTCTCCAGCTGATCTTTTTTCCAGCTACGCAGTGCCCAGATGAACAAGCCGATCAGGAAGAACGCCGAAGGCGGCAGCAGCAGCATACCGTTAGGCTGGTACCAGCCACCGTCGTTGATCACCGGAATGATCTCGTAGCCCATCAGTTTGCCCGCGCCGAACAGCTCACGAACAATGCCCAGCACGATCAGCATGGCGCTGTAGCCGAGGCCGTTACCGATGCCGTCGAAGAACGACAACACCGGCGGGTTCTGCATGGCAAAGGCTTCAGCACGGCCCATCACGATGCAGTTGGTGATGATCAGACCGACGAATACCGACAGCTGTTTGGAGAGGCTGAAGGCAAAGGCCTTGAGCACCTGATCGACCACGATCACCAGGGAAGCAATGATCACCATCTGCACGATCATACGGATGGAACTGGGAATCTGGCTGCGAATCATCGAGATAAACAGGTTGGAGAACCCGGTTACCAGGGTCAGAGCAATCGACATTACCAGTGCGGTTTTCAGGTTCGAGGTCACCGCCAGAGCGGAACAGATACCCAGAATCTGCAAACCAATCGGGTTGTTGTTGAAAATCGGGTTGAGCAGAACTTCTTTAATAGTCGGCTGCGACATGATCAGGCCTCCCCTTTTTGCAGATTGGCGAGGAACTGGGCGAAGCCGTTCTCTCCCAGCCAGAAGTGCAGCAAGTTATTCACACCATTGCTGGTCAGGGTTGCACCCGCCAGGCCATCAACCTGGTGAGTCGCCTGCGCGCTCTGCGCGTCGACGTTACCCTTGATGATCTGAATCGCCAGCTCACCCTTGTCATCAAACAAGGTTTTGCCCAGCCACAGGCTTTTCCACTTCGGGTTATCCACTTCGCCGCCCAGACCCGGGGTCTCAGCATGCTGGTAGAAACCGAAGCCAGCCACCGTATTCAGATCGCCCTGCAGTGCCATAAAACCGTGAAGCGTTGACCACAGGCCATAGCCGCGCACAGGCAGAATAACCGTTTCCAGCTTGCCATCCTGCTCCACCAGGTAAACCGTGGTGAAACGCTCACGGCGTTTGATCGAAGCGATATCGTCCGAGCCAGATAGCGCGGCTGACAGCTTAGGATCTTTGGACGCTTTCAGAGGGTCGAACGTAGCCGGGTTCTGCGCATCGCTAAAGGTGCCAGTGTCGAGGTCGACAATGCGCGCACTGATGCGCTCGGCGAACAACGCCTTGACCTGCGCACTGCTCATGCTGGCATCGCCTAGACCAGCAATCGCCAGAATGCTGCGCTGCTTGTCCAGCTGACGGTTTTCCACTTGAGTCGGTTTCAGCGCAATGGCGGCACCGGCAACAAACACCGAACACACCAGACAGACCAACAGGGCCACCACCAACGTGCGGACGGTGGATTCTTTTTGACTAGACATTGCGTGCCAGCCTCCGCTTGATATTGGCTTGAACGACAAAGTGGTCGATCAGCGGTGCAAACAGATTGGCGAACAGGATCGCCAGCATCATGCCTTCAGGGAACGCTGGGTTGACCACACGGATCATCACCACCATCACCCCGATCAGGGCACCGAAGATCCACTTACCGGTATTGGTCATGGAAGCCGACACCGGGTCGGTTGCCATAAAGAACATACCGAAAGCAAAACCACCGACTACCAGGTGCCAGTACCACGGCATGGCAAACATCGGGTTGGTGTTCGAACCGAGCATATTGAGCAACAGACTAAAGCCGATCATTCCCAGCATTACGCCGGTCACAATGCGCCAGGAGGCAATCTTGGTAATCAGCAAAATGCCGCCACCAATCAGAATCGCCAGGGTGCTGGTCTCACCCATGGAACCGTGAATAGTCCCTAAGAACGCATCCATCCAGGAGATGCCGTTGCTCACCACATTCTCAATGCCGCCAGCAGCCGCCAGGCTCAGCGAGGTTGCGCCAGCGAAACCGTCAACCGCGGTCCAGACTGCATCACCGGACATCTGCGCCGGATAGGCGAAGAACAGGAAGGCACGGCCAGTCAGCGCCGGGTTCAGGAAGTTCTTGCCGGTACCGCCAAACACTTCCTTGCCGATCACCACACCGAAGCTGATACCTAGAGCGACCTGCCACAGCGGAATGCTCGGCGGAAGAATCAGGGCGAATAGCACGGAGGTGACGAAGAAACCTTCGTTGACTTCATGCTTACGGATCGACGCGAATAGTACTTCCCAGAAGCCGCCGACGATAAACGCCGTGGCATACACAGGCAGGAAATACGCCGCGCCCTGGATAAAGTTATCCCATAGGCTGTTGGGATCAAACCCAGCCAGTGAACCGATCAGCGCAAAGCGCCAACCTTCCTGGGCTGCCAGCAGTTCAGGGCTGTTCGCGAAAATCAGGTTGGCTTGATAACCGGTGTTCCACATCCCGAAAAACATCATCGGGAAGGTACACAACCACACAGTGATCATCATGCGTTTGAGGTCAATGCCGTCACGCACATGGGCAGTGGTTTTTGTCACGCTACCGGGGCGATAAAAGAACGTGTCGATGGCCTCGTAGAGGGCATACCAGTTCTCGTACTTGCCGCCTTTTTCGAAGTTGTGCTCGATTTTATCGAGGAATGCACGGATACCCATGACTTAACCCTCCTTCTCAATACGGGCGAGGTTATCGCGCAGGATCGGGCCGTACTCGTACTTGCCGGCACACACGTAGGTGCACAGCGCCAAGTCTTCTTCGTCGAGTTCCAAGCAACCCAGTTTCTGGGCCATCTCGGTGTCACCGACAATCAGGTAGCGCAGCAGTTGAGTTGGCAGGATATCCAACGGCATTACGGCTTCGTAATTGCCCACCGGCACCATGGCGCGTGGGCTGCCATTGGTGGTGGTGGAGAACGCGAACTTCTTCGCAGCACTCAGTTTGGAGACAAAGATGTTCAACACCGAATGCTTGTTCACCCCGGCACGCAGGTAATGCATCAGCTCACGCTCATGCCCTTCGGCCAGGCAGGACACTTGCAGGTGATAACGACCAAGGAAGGCAAAAGCACCCTGCGCAGTACGGCCACCCAGCACTGAGCCGGAAATAACCCGGTTGAACCCAGGCTGCAGCTGACCGGCAGTCAGCTCGCTGAGGCTCGCGCCCAGACGGGTACGCAGCAGGCGTGGCTGCTCGACCACGGGACCGGCCAGCGCAACAACGCGCTCGGTCCACAGCTGTCCTGTGGTGAACAGTTTGCCGATGGCAATCACGTCCTGGTAATTGATCGACCAGACACTCTTGGTGGCGTTGACCGGATCCAGGAAGTGAATGTGCGTACCCGGCAAGCCTGCAGGGTGTGGGCCGGCAAAGGCTTCAGTGTGCACATTACCCAACTGCTCGCCAGGCAGGCTCGCACCCTCGGCTTTGCACAGAAACACCTTGGCCAGGTTACTCAGCACCTGCAAACCATGGGTAAAGTCGGCGGCGTACTCGGCAATCACTACAGCCGGGTCAGCGGCCAGCGGATGGGTGTCAATGGCCGTGACGAAAATCGAACTGGGTTTCGCATCAGCAGCCGGCACCTTGCTGAAGGGACGTGCACGCAGCGCAGTCCACAAACCCGATTGCAGCAGCACTTCGCGCACTTTGGCATCGCCAACAGTCGCCAGCTGATCCACTGCTACCTGATCAAAGGTGATGTGCTCATCGCCCTCGACATCAATCACCACGGACTGCAGCACCCGCTTCTCACCGCGATGAATGGCGCTGATCACGCCTGCAGCTGGAGCGGTGTATTGCACGCCTGGCGACTTTTTGTCCGAGAACAGCACCTGGCCAAGCTTGACCCGATCACCGACCTGAACCTCCATCGAAGGCTTCATACCGTGATAATCGAAGCCTATGACGGCGACGCTGCGCACCGGCCTTGCAGCCTCAATGCGCTGCGCCGGCACGCCTGTTATGGGCAAATCAAGCCCATGTTTTATTTTGATCATAGGTTTGCCTAACCACTGATTTATAAACTTTTTTAGAATACGGACGACACCAACGCAGAAAAATGCGGCGCAACGCCAAATAACGCATTAGGCGCTGGACAGGATGTCGGTCGCGGGAAAAAATCTGGCCGATTATAAGTCGCACCTTCGGCCACTGGCCACCCAAGCGCTTGCTTTTATCCGGTTTAACGTAACAGAAGGCAACAGATGGCAACTTGACGGCCAAGCCGCAGCGCGCGACATAAGACTAATAGACCAACCCGGAGCCTTAACATGCGCCTGCTAATTGCGCTTACCACCCTACTGCTGCTCAGCGGCGATGTATTCGCCAACAACCGCGAACGCCTGCAAGAGGCCAACTTCGCCACCACTCACGAACTCGCGCAAAGTAATCTGGAACGCAAAAACCAAAGCGTACTGACCTACCTGTGGGCGGATGTCTACGCTGCAGCCTTCTATGCCCCGACCGAAGCCAGCGCCCGCCAGGCGGTCAGTACGCCGCTAACGCAACGCCTTGAGCTCTATTACTTCCGCAACATCGACAGCCAAGACGTGGTCAAAGCGGCGTGGGTCACCCTTGAGCGCCAACATGACGCTGCCACATTGCAACGCCTACGCCCCGAACTGGATGCCCTGCACGCTACATTCAAGGATATTCAGCCCGGTGATCGCTACGCCCTGAACTTCACTGCCGGCAGCGGCCTCACCTTGGAAATCAACGGCAAAGTCGCCTACACCAGCCTGAACCTGGCACTGGCCAGGGCCTACCTGGGCATATGGCTCTCGCCCGATGGTCTGTCGGATGAGTTGCGCACCAGCTTGCTGGCTGATTAAAGCGCCACACGGCGCGCAATAAAAAACGGGAGCCGAAGCTCCCGTTTTTTTATTCACCCTGCGCTTAGCGCGGGAAGGCTGGCGGGTTAACCCCGGCCATATCTTCCATCACGCGTACCACCTGGCAGCTGTAACCGAACTCGTTGTCGTACCACACGTACAGCACAACGCGATTGTCATTGCAGATGGTGGCTTCAGCATCGACTACACCAGCGTGGCGCGAGCCAACGAAGTCAGTGGAGACCACTTCCTGCGACTGGACGAAGTCGATCTGCTTTTGCAGGTCGGAGTGCATGGCCATCTGGCGCAGGTACTCATTGACTTCTTCACGGGTGGTGGCCTTCTCAAGATTGAGATTGAGAATGGCCATCGACACGTTCGGCGTAGGAACGCGAATAGCGTTGCCGGTCAGCTTGCCTTTCAGCACGGGCAGTGCCTTGGCAGCAGCAGTGGCAGCACCGGTTTCGGTGATTACCATGTTCAGCGGTGCGCTGCGGCCACGGCGATCGCCCTTGTGGAAGTTATCGATCAGGTTCTGGTCGTTGGTGTACGAGTGAACGGTTTCGACGTGACCATTAACGATGCCGTACTGGTCATTGATCGCTTTGAGCACCGGCACGATGGCGTTGGTGGTACAGGAAGCGGCCGAAATGATCTTGTCGTCAGCGGTAATTTCGCCGTGGTTGATGCCGTGCACGATGTTCTTCAGCGCGCCCTTGCCAGGCGCGGTGAGCACTACGCGATCGACACCTGGGCAGGCCAGGTGCTGGCCCAGACCGTCGGCATCACGCCATACACCGGTGTTGTCCACCAGCAGGGCGTTCTTGATGCCATATTGGGTGTAATCCACCTCGGCTGGCGATTTGGCGTAGATCACCTGAATCAGGTTGCCGTTGGCCGTGAGGGTGTTGTTCTCTTCGTCGATGGTGATGGTGCCATCGAACTTGCCGTGTACCGAGTCGCGGCGCAGCAGACTGGCGCGCTTGACCAGGTCATTGGTCGCGCCTTTACGCACAACAATGGCGCGCAGACGCAGACCGTCGCCGCCACCGGTTTTCTCGATCAGGATGCGCGCCAGCAGACGGCCGATACGACCGAAGCCATATAGCACCACGTCAGTGCCTTCACGGGCTTCGCTGTTCTGCTTGCCGGCTACTTCCACCAGTTCATCTTTGGCGAACTGCTCGATGCTACGGCCTTGGCCTTCAACCTTGAACTTGCTGACCATCTTGCCCAGGTCAACAGAGGCAGCACCCAGCTTGAGCTCGCTCATGGCCTTGAGCACCTGGAAGGTGTCGTGCACCGACAGCTCGCTGTCACCGGTCAGGCGGTGACGGGCGAAGCGATGGGCCTTGAGAATGTCGATCACCGAACGGTTGATCAGACCACGGCCGTAGATCGAGGTGACCACGTTGTTGTTACGGTAGAGTTGGCCAATCATCGGAATCATCGCTTCCGCAAGGGCTTCTCGATCGATCCACTCACCGAGACACTGGTCGGGCTTCTGAGTCACGGGCAGTACCTTCCACATGTAGGGGCTGAAAAAAGGGGCTACATTATGACGGCGCACGCGTGCTTGAGCAATGCACGGCTGTCGTAACTGACACCACACATAAACGCCCGCTACAATCGGCGACCTTGTGTCCTGACCGTGAGCCGCCCGTGCCTGTACTGCGTCTACCGTCCCTGCCGGCCACTGCCGGCAAACAACACTGGGGCAACCTGCCCGGTGCCGCGCTGAGCCTGGCAATTGCCGAAGCCGCCAGCAATGCCAAACGCTTCACCCTGCTGCTGACTGCCGACAGCCAGAGTGCCGAGCGCCTGCAAGAGGAGCTGAGTTTTTTCGCTCCGGAGTTGCCGGTGCTGCATTTCCCCGATTGGGAAACCCTGCCCTACGACCTGTTCTCACCGCACCAGGACATCATTTCCCAGCGGATTGCAGCGCTCTATCGCCTGCCGGAGCTCAAGCACGGCGTATTGGTAGTGCCGATCACCACCGCCCTACACCGCCTAGCGCCGAAACGCTTTCTGCTTGGCAGCAGCCTGGTCATGCAAGTCGGCCAGCAGCTCGACGTCAACCAGATGCGTGGCAACCTCGAAGCCGCCGGCTACCGCTGCGTCGATACGGTGTATGAACACGGCGAGTTTGCCGTGCGCGGTGCACTGATTGACCTGTTCCCAATGGGCAGCAGCCAGCCGTACCGCATCGACCTGTTCGATGATGAAATTGAAACCCTGCGCACCTTCGACCCGGAAACCCAGCGCTCGATCGACAAGGTTGATTCAATCAAGCTGTTGCCAGCACGCGAATTCCCGCTGGAAAAGAAAGCCGTCACCGATTTCCGCGGGCGTTTTCGCGAGCGCTTCGACGTGGATTTCCGCCGCTGTCCGATCTATCAGGACCTCAGCACCGGCATCACCCCGGCCGGTATCGAGTACTACCTGCCGCTGTTCTTCGAAGAAACCGCCACCCTCTTCGACTATTTACCCGCCGACACTCAGGTATTTTCCCTGCCAGGCATCGAAAAAGCCGCTGAACAGTTTTGGGTGGATGCGCGCAGCCGTTACGAGGATCGTCGCGTCGATCCGGAACGCCCGCTGCTGCCGCCAGCCGATATCTTCCTGCCAGTGGAAGACTGCTTCGCCAGGCTGAAAAACTGGCCGCGCGTGGTGGTCAGCCAGGACGATATCGAAGAAGGCGTCGGTCGCCTGCGCTTCAACGCCAAACCGCTGCCTGACCTGGCAATCCAGGCCAAGGCCGGTGAGCCGCTGGCAGCATTGCGGCGCTTTATCGAGGAATACCCCGGCCGCGTGCTGTTCTGTGCCGAGTCTGCCGGACGACGCGAAGTGCTGCTGGAGCTCCTTGCACGCCTCAAGCTCAAGCCGAACGAATTCGAGAGCTGGCCGGCATTCACGGCCAGTAAGCAGCGCCTGGGTATCTGCATCGCCCCGCTGGATGACGGTCTGCTGCTTGAGAACCTCGCCCTGGTAGCCGAAAGCCCTCTGTTCGGTCAGCGAGTGATGCAACGCCGGCGCCGCGAAAAATCGCGTGATGGCGGCGACAACGTCATTAAAAACCTCACCGAACTACGCGAAGGTGCACCCGTGGTGCACATCGACCATGGCGTCGGCCGTTACCTGGGCCTGGTGACCATGGAATTCGACGGCCAGGCCGCCGAATTCCTCGCCCTGATGTACGCCGAAGAAGCCAAACTCTACGTCCCGGTCGCTAGCCTGCACCTGATTGCCCGCTACACCGGCAGCGATGACGCCCTTGCCCCACTGCACCGCCTCGGCTCGGAAACCTGGCAAAAAGCCAAACGCAAGGCAGCCGAACAGGTGCGTGATGTCGCCGCTGAACTGCTCGACATCTATGCCCGCCGCGCCGCCCGCGAAGGCTATGCCTTTGCCGATCCGAAGGCCGATTACGCCACCTTCAGCGCCGGCTTCCCCTTCGAGGAAACACCTGACCAGCAAGCCGCCATTGAAGCCGTGTACAGCGACATGCTCACTGCAAAACCAATGGACCGCCTGGTGTGCGGCGATGTCGGCTTTGGTAAGACTGAAGTGGCCATGCGCGCCGCGTTCATTGCCGTACATGGTGGCAAACAGGTAGCCGTGCTGGTGCCCACCACCCTGCTCGCCCAACAGCACTACAACAGCTTCCGCGACCGCTTCGCCGATTGGCCGGTCAAAGTCGAGGTGATGAGCCGCTTCAAGAGCGCCAAAGATGTCAGTGACGCGATGCAGCAACTGGCAGAAGGCAAAGTGGATATCGTCATCGGCACCCACAAACTGCTGCAGGACGACGTCAAGTTCAGCAACCTGGGGCTGGTGATCATCGACGAAGAGCACCGCTTCGGTGTCCGCCAAAAAGAACAACTGAAGACCCTGCGCAGCGAGGTGGATATCCTCACCCTCACAGCCACGCCCATTCCACGGACGCTGAACATGGCCGTGGCGGGCATGCGTGATCTGTCGATCATCGCCACGCCGCCGGCACGGCGCCTGTCGGTTCGCACCTTCGTCATGGAGCAGAACAATCCGACGATTAAAGAAGCCCTGCTGCGCGAACTGCTGCGTGGCGGCCAGGTGTACTACCTGCACAACGATGTGAAAACCATCGAGAAGTGCGCCGCCGACCTGGCTGAACTGGTGCCCGAAGCGCGTATCGGCATCGGCCACGGGCAAATGCGCGAGCGCGAGCTGGAACAGGTGATGGGTGACTTCTATCACAAGCGCTTCAACGTGCTGATCGCCTCGACCATCATCGAAACCGGGATCGACGTGCCGAGCGCCAACACCATCATCATTGAGCGCGCTGACAAGTTCGGCCTGGCCCAGCTGCACCAGTTGCGCGGTCGCGTTGGCCGCAGCCACCACCAGGCCTATGCCTACCTGCTGACTCCACCACGCAAACAGATGACCGACGACGCGCAGAAGCGCCTAGAAGCCATCAGTAACGCCCAAGACCTTGGCGCCGGCTTCGTCCTGGCCACCCATGACCTGGAAATCCGTGGAGCCGGTGAGCTGCTCGGCGATGGCCAGAGCGGTCAGATCCAAGCGGTCGGTTTCACCCTGTATATGGAAATGCTCGAACGCGCAGTGAAGTCCATCCGCAAAGGTGAGCAACCCAACCTCGATCAACCGCTTGGCGGCGGCCCTGAGATCAACCTGCGCGTGCCGGCATTGATCCCCGACGACTACCTGCCTGACGTACACGCACGACTGATCATGTACAAGCGCATTGCCAACGCCGCTGACGAGGATGGCCTGAAAGAGCTGCAGGTGGAGATGATCGACCGCTTCGGCCTGCTGCCGGAGCCGACCAAGAACTTGGTACGCATCACCCTGCTGAAATTACAGGCAGAAAAGCTTGGCATCAAAAAAGTCGACGCGGGCCCGCAAGGTGGCCGCATCGAATTCACTGCCGACACCTGCGTCGACCCACTGACGCTGATCAAGCTGATTCAGGGTGCACCGAACCGCTACAAGTTCGAAGGTGCGACGCTGTTTAAATTCCAGGTGCCGATGGAGCGCCCGGAAGAACGATTCAACACACTCGAAGCGCTGTTCGAGCGCCTGACTCCCTCTACATAAAGGATTACCCCATGCGCGCACTCCGCAACCTGGCCCTGCTGCAGCTCATTCTACTGAGCCTGCTCAATAGCACTGCCGCCCTGGCTGAAAGCCTCTACCAGGTTGAAGTCATCGTATTCCGCCAGGCCGCCACGCCGATTTCCGCCGGCCAATTGCCACCCGATAACTGGGCACAGAATGCGCTGCCAGTAGACGGTAGGAACAGTCGCACACCCGCTTTGAATGCCGAAGCCGGCAAACTCAACCCGTCGAACGGCTATGAGGTCTTGCTGCACAAAGCTTGGTCCCAAAGCCTGGGTGAATCGATCAGCCGCGCCGCTATCAGCGCCGGCGACGAACAGTTCGGTCACTTCCCGATCGAAGGCACCATCGGCCTCAAAGGTGGCCGCGTGATCGAACTAGAGAGCGACATCTGGGTTAATCAGATCGACACCAGTGGCACCATCGCGGACAGCGAACGCATCAAACAAAGCAGTCGCCTGACCAGCGGCGAATTAACCTTTGTGGATAATGGCAGCCTAGGCATGCTGATTCGCGTCAGCCCGCTCTGAACAGTCAGGTACAAAAAAGGGCCGCATTATGCGGCCCTTTTTTGTGAATGCAGGGTGACCAGCTAACTGGTCAGCACCCGTGCTAGCACGGCCTTGACCGTCCCCATCCCCTCTTCCAGGGCGCGCTCGATTTCCGCCATGGTGATCAGCGCACGGGACTTGCCAGCGGCCGGGTTTACCACCAGCGCCAGGCAGGCGTAGGGCAAGGCCAGCTCACGGGCCAGTACCGCTTCCGGCATGCCCGTCATGCCGACAATGTCGCAACCATCGCGCTCCATTCGTGCGATTTCCGCAGCGGTTTCCAGGCGCGGGCCCTGGGTACAGCCGTACAGCCCATGATTGCTGAACGCACAGTGTTCGGCAGTCAGTGCATTGGCCAGCTTGGTGCGCAGCCCAGCGTCATAGGGATGACTGAAATCCACATGGGTGACATGTTCCAGCTCACCCTCGAAATAGGTGTGTTCGCGGCCGTAGGTATAATCGATGATCTGGTGCGGCAGGCAGAAGTGCCCTGTGCCCATAGCCGAGTGAATACCGCCCACCGCGTTCACGGCGATGATGCCCTTGGCCCCCGCCTCACGCAGCGCCCAGAGGTTAGCGCGATAGTTAACCTGATGCGGCGGGATGCGGTGCGGATGCCCGTGGCGTGCGAGGAACAACACCTCGCGGCCAGCATAGTCGCCCTTGAGCACCGCCGCAGAGGGCGCGCCATAGGGCGTGTCGATATGCAGCGCGGCCTTGATGGTCAGACCATCCAGCTTGGTCAGCCCCGTACCGCCGATAATCGCGTAAACCGTCATCCCTAACTCCTCAGTCGATTAATTGCGCATCACGCAGACTGCCCAACGCAGCCAGCCAACGCGGGCTCTGCCGGTACTCAACCCCAGGAAACGCTTGCCGGCGCATGCGCCCCAAGCCTTTCGGCGGTTCCACCTTAAGACGCTGTAGGGCACTCAAGGCCAGCTCTGCCGCTGCTCGGTCGTTACATACCAGGCCCATGTCACAACCAGCAGTCAGCGCCGCCTCAATACGGCAAGCCGCATCACCCACCACATGGGCACCGGCCATCGACAGGTCGTCGCTGAAAATCACCCCATCAAAGGCCAGCTCCACACGCAAAATATCTTGCAGCCAGCGCCGGGAGAAACCGGCAGGCTGACTGTCCACCTGAGGGTAGATCACATGGGCGGGCATCACTGCAGCCAGCTTCTGACTCAACTGGGCAAAAGGCTGTAAATCGACTGCACGAATCTGCTCAAGGCTGCGCTCATCCACAGGGATGGCCACATGGGAATCTGCCTCGGCCCAGCCGTGCCCAGGGAAATGCTTGCCAGTCGCGGCCATGCCCGCAGCGTTCATCCCACGGATAAACGCACCAGCCAGCAAGGTCGCACACTGCGCATCTCCCTCAAAAGAACGGCTGCCAACCACGGCGCTGCGCTGATGATCCAAGTCCAGTACTGGCGCAAAACTCAGATCCAGACCTGCAGCCAGCACTTCGGTGGCCATGATCCAGCCGCACTGCTCAGCCAACTGCTCGGCATTGGCGTTATCAGCCAGCGCACGCATCGCCGGCAAGCGCACAAAGCCCTGACGCAGTCGCTGCACGCGCCCGCCTTCCTGATCCACCGCCAGCAGCAAATCAGGCCGCACCGCACGAATAGCCGCAGACAACTCGCGCACCTGGCGCGGATCTTCAATATTGCGCGCGAACAGAATCAGCCCAGCCACCTGCGGCTGACGGAGGATCTGGCGATCCTCAGCGGTCAACCAGGTGCCGGCGATATCCAGCATCAATGAACCTTGCATGGGTGAACTCACAACTCGTCCTTAAATAAGAGGCGCCGTAGCCCAATCGGGGCAAGCAGCCTCATCAATCTGTACCGCACATTGAACCGGGACACGCGCAAAGAGTTCCAGCACGTCGCTGTTGCGCATGCGCACGCAGCCATGCGACAGCGCCACGCCCATAGGCTCGCTGTCCGGCGTACCGTGTATGTAGATATAGCGGCGAAAGGTATCGACAGCGCCCAGACGATTGCGTCCGGGCTCACAACCACTCAACCAGAGAATGCGCGTAAGAATCCAGTCGCGGCCAGGAAATTGCGCATGCAACTCGGGCGACCAGATCTCACCGGTCCAGCGCCGTCCGCGCAGCACGGCAGCACTCGGCAAGCCCTCACCAATCTTCGCCCGCACCTTGTGCAAGCCCCGCGGCGTGCAGCCGGAACCATTGCGCTCACCGGCGCCATTCAGCGCAGCGGAAACACTAAGGCGCAGCTGCAGCTGCCCATTGGCAAAGCCATACAGGCACTGATCAGCGAGGGAAATATGCAGAAAATCGAGAGCAACCATGGGCGGCTAGCTTAGCGGATAGCATCAACCAAGCCCACCCGCCGAGGTCAAACTTTGCTGGGGATGGCTGGAGTCTTGGTGCGCGGCTTGAGCTGTGCGCTGGCCAGGGCTTCATCGGTCAGGCCGGTTTCCGAACGCATGCCGGCGGCCAGGAATGGCACCATCAGGCGCATCACCTGCTCAATCGAGGTGTTAACACCGAAATCGGTTTCCGACATGGCCCGCAGGGCCTTGATCCCGGACATGCTGAACGCTGCGGCGCCGAGCATAAAGTGCACGCGCCAGAACAGTTCCAGAGGAGGAATGCGCGGAGCGGCTTCATGCACCAGTTGCATGTAACGGCGGAACACCTTGCCGTACACCTCTTCAAGGTACTTGCGCAGGTGCCCTTGGCTCTGGCTAAAGGCCAAGCCCAACAGACGCATAAAGATTGAAAGGTCATTACCACTGCGCGGCTTTACAGCCAGCGCCTGCTCAACCAGTAGCTCAAGCAGCTCTTCGAGACTGACCTTGCTATCCGGCTTCGCCTGACGGCGATCCAGCTCGCGCTCAAGGCTTACACAGAACGGTCCGAGAAAACGCGAGAACACCGCCTGAATCAGGGCTTTCTTTGAGCCAAAGTGGTAATTCACCGCCGCCAGGTTGACCCCTGCCTTGCTGGTGATCAGGCGCAGCGACGTTTCGGCGAAGCCTTTCTCTGCAAAAAGCTGCTCTGCCGCATCAAGAATGCGTTCAACGGTTTCCGACTGGGCCATGACTCTTTTCATCTGAACAAACACTTGTTTGAAACATACGTTTCAGTTGCCCGGCTTGTCAAGCCGGGCAAACCATCTTGTGGCCGGGTGGTCACAGATATCCACCAAGGGCACGTGCTAACCCTAGCTAGACGCCCCATAAGAAGCCTGAGTAACAGGGCACTGCAACACAAGGCATGAAGGTGAATTGAGTAGAGATCAGAACACAAGGATTGCCAATCGCCGATCACTGTATATAATCCCAGTCACTGTACAAAAAAACAGAGCCGACCATGCTAAAACTGACGCCGCGCCAAGCTGAAATTCTCGCTTTCATCAAGCAGTGCCTTGAAGACAACGGCTACCCGCCTACCCGTGCGGAAATCGCCTTGAAACTGGGTTTCAAATCCCCCAACGCAGCGGAAGAGCACCTCAAGGCCCTGGCTCGCAAGGGTGCCATCGAAATGACCCCTGGCGCTTCACGCGGCATCCGCATTCCCGGCTTCGAACCTAATGCTGAAGAGGACGAAGGCTTACCGGTGATTGGTCGCGTCGCTGCAGGTGCGCCGATCCTGGCGCAACAGCATGTTGAAGAGTCCTGCAAGATCAACCCAGATTTCTTCCATCCCAAGGCTGATTACCTGCTGCGTGTACGCGGCATGAGCATGAAAGACATTGGCATATTCGATGGCGATCTGCTGGCCGTACATACCACCCGTGAAGCCCGTAACGGGCAAGTGGTGGTGGCGCGTCTCGATGACGAAGTAACGGTCAAACGTTTCAAGCGTGAAGGCAACAAGGTCTGGCTGATTGCGGAAAACCCGGAGTTCGCGCCGATCGAAGTAGACCTGGAAGAACAGGACCTGATTATTGAAGGCTTGAGCGTCGGCGTTATCCGCCGCTAGTGGAGGATTTATGCAGTTCCCGCAATCACTGAACCGTACACAACTGCCTTTGTTCGATGCATTCCTGGCATCGACGGTGACACCATTATTTGCCGATAGCGCTGAGCTAACCTGGCCGGATGATGAAACAGAGGCTTTCAGTGAGCTATCGCTGCGCGGTGCAGCTGGGCACTGCCTGAACCTTCTAGCGCCGATTTTGCGTGAACTTAGTGACAACCACGATGAACGCTGGCTGACCCTTATCGCGCCGCCATCAAGCCTGACCCAAACTTGGCTACGCGACGCGGGCCTGAACCGTGAACGCATCCTGCTGCTGCATCCCCGGGGCACACAAAGCGCGCTCGAACTGGCCCAGCAGGCCCTGATGCTAGGACGCAGCCACACCGTTGTCAGCTGGCTGCATCCACTTGAGCGTCAGGCGCGGCAACAGCTTGAGCAGGCCGCACGACAGGGAAAAGCGCAAAGCCTAAATATCAGTTTGGGATAATTGGCCTCAGGTCGCACAAGGAGCGTGCGGCTTAGCCGAAAAGAGGTCTAGGCAACAAAACGCTGGCAGATCGTTGTAATTTCAGCCCCCAAGAGAACTGCAATCAATGCAGGATTCGAGGGCCTTCTTCCTGCTGAAAATTATTTTCAGCCAACCGCCCCGCCATCTGTACACCCACATTGAGCATGGCTTTGGCCACCTCAACATGCTGCCCCTGCAGAAAGGCCTTGGCATCGGCAGAGAAATCCAGCACCACCAGTGATTCTTCATCCTCTGCACGACGCAGGGCGATACGCCCGTCGGGCAATTCTACAATTTCCAGGAATGATGTAGGCATTGGCTTAGCTCTCCACAATAGGCCGACAGTGTAACAGCCGACTCGGGCTCGCCCTAGTCCGCCGGTCCAATCAGCGCCTTACCACTCGCTCAAGGTTTCTCGAAACCGCTGCGCCAGAGCCTTCAGCTGCTGACGCCACGTCTCCAGCATTTCCTGCGTCAACGGCATAACTTCTTCATCTAGGCTGACCGCGGTGATCAACGGTGTAGCGGGATCGACCTTAGCCTTCTTGCGAGCCTGCGGCGGCTGAAACAGCTCGGCATAAGCCTTGAGCAGCTGAGCAACCCAGCTGTCGGCGGACTGTGCCAGCTCGACCAGCTCACCCAGCTCCTGGCTAGGCGCCGCCTGCAACACGTCCTCAGTGAGAAAGCGTTCGGCCCGTGGCGCGGCGCTGTCCGGCAAGCGGTAGTAACCGGCAATCTCATGGCACAAGCCCAACAGAGCACCGTAGAGATGAAACAAAGCAGCCTCACGCTCAGCCTGGATCAAAGCCAAGGCATTCATGCTCTGGCTTTGTTCAGCCTTACGCCAGGACTCCAGCGCCAGGCCTGCGTAGAAGATTTTTTGATTGGTGCGGGTATAGAGTTCATTGGCCATTGCGGCTCCCTCCATAACGGATTAGATAAGCATACGCGCGCCGGCCAGCGGCAAGCGCGCATCGTGCTAAATCAGCTGTTGATCAGCTCTTGTCTTCGACTTTCCACTTGCCGCCATCATAGAACGCACGCCAGCCCGTCGGTTTGCCGTCGACTTCGGTCTGCACGTACTGCTCTTTGGTCTTGCGGCTGTAACGGATCACCGCTGCGCGACCTTGCGGGTCTTTCTTCGGTGCATCGCAAAGGAAGTGGTACTTGGGGTCGATCTCATCACGGTGCGGAATCAGCTCGATCACTAACGGCGCACGGGTTTCACGATTTTTCGGGAACTGGCTGGCAGCCAGGAACAGACCCGAAGCACCATCACGCAGGATGTAGGTGTCGTTGACCTTCTCGCACTTGAGCTCCGGCATCTTCACCGGGTCCATTTTAGGTGGCGCCGCTTCACCGCTTTTCAGCAGTTTGCGGGTGTTCTTGCACTCGCTGTTGGTGCAACCGAAGAACTTGCCGAAACGACCAGTTTTCAGCTGCATCTGGCTGCCGCACTTATCGCAGTCCAGGCTCGGACCTTCATAGCCCTTGATACGGTACTGGCCCTGCTCCACTTCATAACCGCTGCAATCGGGGTTATTACCGCAGATATGCAACTTGCGGGTTTCATCAAGCAGGTAAGCGTCCATCGCCGTCGAGCAGATCGGGCAGCGGTGTTTGCCAAGCAGCACGCGCGACTCAGACTCACCCTCGTCATCCGCGGCAATTTCGTCACCCGGCACCAGGTTGACGGTGGCCTTGCAGCGCTCTTTCGGCGGCAGTGCATAACCGGAACAACCGAGGAATACCCCGGTTGATGCGGTACGAATGGTCATCGGTCGGCCGCAATCGCGGCAAGCGATATCGGTCAGCGTCGGCTGGTTGGCACGCATGCCGCCCTCGCCGGCCTCAGCCACTTCAAGCTTCTTCTTGAAGTCACCGTAGAACTCGTCGAGCACGTGCTTCCACTCACGCTCGCCCTGGGCCACATCGTCCAGGTGCTCTTCCATGCCGGCGGTGAAACCGTAGTCCATCAGGTTAGAAAAGCTCTCGGCCAGACGCTCGGTGACGATGTCGCCCATTTTCTCGGAGTAGAAACGACGGTTGTGCAGCGCCACATAGCCACGGTCCTGAATGGTGCCGATAATCGCCGCATAGGTTGACGGACGACCAATACCGCGCTTCTCCATTTCCTTGACCAGGCTAGCTTCCGAATAACGCGCTGGCGGCTTGGTGAAATGCTGGCTTGGGTCGAGCTTGACCAGCTTGAGCACTTCGCCCTGATTCATTTCCGGCAATACATCGTCATCGCCCGGCTTGCTCAGCTGCGGCAATACGCGGGTGTAACCGTCGAACTTGAGAATACGGCCCTTGGCACGCAGCTCGAACTGCGCTGCCGTCACGGTAACTGTGGTCGACAGGTATTCAGCAGGCGGCATTTGGCAGGCAACGAATTGGCGCCAAATCAGCTCATACAGGCGCTCGGCGTCACGTTCCATGCCCGACAATTGAGTCGGCTTGAGGTTGACGTCGGAAGGACGGATCGCTTCGTGCGCTTCCTGCGCGCCTTCCTTGCTGCTGTAGGCAATTGGGTTGGCCGGCAGGTACTTCTTGCCGAACTCGCCTTCGATAAAGCCGCGCACCATGCTCACGGCGTCAGCCGAGAGGTTGGTCGAGTCGGTACGCATGTAGGTGATGTAACCGGCCTCATACAGACGCTGGGCCATCATCATGGTCTTCTTCACCCCGAAGCCCAGGCGGTTACTCGCGGCCTGCTGCAGGGTGGAGGTGATAAACGGCGCCGAAGGCTTGCTGCTGGTCGGCTTATCTTCACGCTTGCTGATGCTGTAACTGGAGGCTTTCAGCGTGGCCAGGGCCGCCATGGCCTGGGCCTCGCTCAGCGGCTTGAACGCAGCGCCGTTCTCACGGGCCACTTCAAAGCGCACGTTAGCGCCTTTGGCGGTGCCCAGGTCGGCGTGCACTTCCCAATATTCTTCCGGAACAAACGCGCGGATCTCTTTCTCACGCTCGACCACCAGCTTCACGGCTACCGACTGCACACGGCCGGCCGACAAACCACGAGCGATTTTGGCCCACAGCAGTGGCGAAACCATATAGCCCACTACGCGGTCGAGGAAGCGCCGCGCCTGCTGGGCGTTGACCCGGTTGATATCCAGCTCACCAGGCTTGGAAAAAGCTTCCTGAATAGCCTTTTTGGTGATTTCGTTGAACACCACGCGCTTGTAGCGGCTGTCGTCACCACCAATGGATTCGCGCAGGTGCCAGGCAATGGCTTCCCCCTCGCGGTCCAAGTCGGTTGCGAGATAGATGGTGTCAGCATCCTTGGCCAAACGGCGCAATTCCTCGACCACCTTCTCTTTGCCGGGAAGGATCTCGTACTTGGCTTTCCAGCCATGTTCGGGATCAACCCCCATACGCGCGAACAATTGGCGCTTGGCTTTCTCCTTGGGCGACAGCGCCGGCACTTCACCTGCAGCGGCCTTGCCACGCTTGACCGGCTCTTTGGCGGTACTCGCCGAACCACTGGTGGGTAGGTCACGGATGTGGCCGATGCTCGACTTCACCACGTACTCGTTGCCCAAGTACTTGTTGATGGTCTTGGCCTTGGCCGGGGATTCCACGATGACCAGCGATTTGCCCATGGATTGGAAAATTCCTGAAATTCGGTAAATAAATGCGGGAGGCGCTGTACTGCCTGCTAGCGCGGCACCGCTATATATAGTGGTGGTCCGGCCGAGGTCAAGCGCAGCAGTGGCCCGATGTCAGCTCAAGGCCGAGTAAACAGTGCGGTTTCAGCCTGAATCAAAGCAAAGCGTGGAACCGTCTCGCCGTCCACCTCAACGCTTTCGCAGAACATCTCCAATGGCCTCACCCATAGGCCAAACTCGCCGTACAGCGCCTGATAGACCACCATCGCCTGTTCCGTTTCGGAATGCTGGGCTACGCCAAACACACGGTATTCAGGACCTTTGTAGTGGCGGTAGAGGCCGGGCTGTAGCTGCATGGGTGAATTCCTTGAAGATTTTCTGCTGATAAACAAAAACCGGGGCACTGGGCCCCGGTTTTTTACCATCTCTTACACCGGTGAAGCTTAGAGGCGTTCGAAGACGGTGGTGATGCCTTGGCCGAGACCTACGCACATGGTGGACACACCGAAGGTGCCGCCATTCTGCTTCATCACGTTCAGCAGGGTACCGGAGATACGCGCACCGGAACAACCGAACGGGTGACCCAGGGCGATCGCGCCGCCGTGCAGGTTGACCTTCTCTTCCATCTTATCGAGCACTTTCAGGTCCTTCAGCACAGGCAGGGCCTGGGCAGCGAAGGCTTCGTTGAGCTCGAAGAAGTCGATGTCATTGATGGTCAGACCAGCACGCTTGAGGGCTTTCTGAGTCGACGGTACCGGACCATAACCCATGATCGCTGGATCAACACCGGCCACAGCCATGGCGCGAACCACTGCCATTGGCTGAATGCCGAGGTCTTGCGCGCGCTGGGCGCTCATGACGATCATGCAGGAAGCGCCGTCAGTGATCTGCGAGGACGTACCTGCAGTCACGGTGCCGCCTTTCGGGTTGAACGCAGGCTTCAGCGCAGCCAGGCTTGCCAAGGTGGTTTCCGGACGAATGGTTTCGTCGTAGTCGAACACCTTCAGGAAACCGTTCTCGTCGTAGCCTTGCATCGGGATGATTTCATCCTTGAACTTGCCTTCGACGGTAGCTTTGTGGGCCAGACGATGCGAACGCTCACCGAATGCGTCCTGCTGCTCACGGCTAATGCCATGCATCTTGCCGAGCATTTCAGCGGTCAGACCCATCATGCCCGAGGCCTTGGCTGCGTACAGCGACAGGTGCGGGTTTGGATCGACGCCGTGCATCATGCCAACGTGGCCCATGTGCTCCACACCGCCGATGACGAACACGTCACCGTTACCGGTCTGGATAGCCTGCACAGCAGTGTGCAGAGCGCTCATGGACGAACCGCACAGGCGGCTTACAGTCTGGCCAGCAGCTGTGTGCGGGATCTGGGTCATCAGCGATGCCATGCGCGCGATGTTCCAGCCCTGCTCCAGGGTCTGGTTAACGCAGCCCCAGATCACGTCTTCCACTTCAGCTGGATCCAGCTTGGTGTTACGTGCCAGCACGCCGCTGATCAGGTTGGCCGACATGGTTTCGGCACGGGTGTTGCGATGCATGCCGCCCTTGGAACGACCCATCGGGGTACGACCGAAGTCGACGATGACTGCATCTCTAGGATTCAGGCTCATAAATTCACTCTCGCTCTAGTCTGTCCGCGATTAACCGAAAAACTTCTGGCCGTTAGCGGCCATTTCGCGAAGCTTGGCAGTCGGGGTGTACAGCGCGCCCAGCTCGGCGTATTTGTCGGCCAGGGCAACGAACTCGGCTACACCGACGGTATCGATGTAACGCAGTGCACCACCGCGGAACGGAGGGAAGCCGATGCCGTAGATCAGACCCATATCGGCCTCAGCTGCGGTATCAACGATGCCGTCTTCCAGGCAACGCACGGTTTCCATGCACAGAGGAATCATCATGAAGTTGATGATGTCTTCATCAGTCACTTCACGCTGCTCGGTCACGATGGACTTCAGCAGGTCGTAGGCAACCGGATCAGAAACCTTCTTCGGCTTACCGCGCTTATCCATTTCGTAGGCGTAGAAACCTTTGCCGTTCTTCTGGCCCAGGCGATCTGCTTCATACATCACGTCAACCGCAGTGCGACCTTCAACAGCCATGCGATCCGGGAAGCCTTCAGCCATTACGTCACGGCCGTGGTGACCGGTGTCGATACCGACTACGTCGGACAGGTACGCCGGGCCCATTGGCCAGCCGAACTTCTCCATGACTTTGTCGATACGCACGAAGTCCACGCCGAAACCGAGCAGCTTGGAGAAGCCACCGAAGTACGGGAACAGCACGCGGTTAACCAGGAAGCCTGGGCAGTCGTTGACCACAACCGGGGTCTTGCCCATTTTCTTGGCGTAAGCAACAGTGGTCGCTACGGCTACGTCGCTGGACTTCTCGCCACGAATTACTTCAACCAGCGGCATCATATGCACAGGGTTGAAGAAGTGCATGCCGACGAAATTTTCCGGACGCTTGAGGGCCTTGGCCAGCAAGTTGATGGAGATGGTCGAGGTGTTAGAAGCGAGGATTGCGTCTTCTTTAACCACGCCTTCCACTTCAGCCAGCACGATCTGCTTGACCTTCGGGTTTTCAACCACGGCTTCGACAACGATATCGACAGCGCCGAAGTCGCCGTAGGACATGGTCGGACGAATAGCGGTAAGGGCTTCAGCCATCTTCGCCGGAGTCATACGACCTTTGGCAACGCGACCGCCGAGCAGCTTGGAAGCCTCGGCCAGACCCATCTGGATACCCTCTTCACGGATATCCTTCATCAGGATCGGGGTGCCCTTGGAAGCGGACTGGTAGGCGATACCGCCACCCATGATGCCAGCGCCGAGTACGGCAGCCAGTTTCACGTCTTTGGCGATTTCGTCGTACTGCTTGGCTTTCTTCTTCAGGTCCTGATCGTTCAGGAACAGGCCGATCAGGCTGGCAGCAACCGGGGTTTTAGCCAGTTTGACGAAGCCAGCAGCTTCCACTTCCAGCGCTTTGTCGCGACCGAAGTTGGCGGCTTTCTGAATGGTTTTGATCGCTTCAACCGGCGCTGGGTAGTTCGGGCCAGCCTGACCTGCAACGAAACCTTTGGCGGTTTCAAAGCACATCATCTGCTCAATCGCGTTGAGCTTGAGCTTTTCCAGCTTCGGCTGACGCTTGGCCTTGTAGTCCAGCTCGCCAGAGATGGCGCGCTTGATCAGGTCCAGGGCAGCAGCTTGCAGCTTGTCAGCGGCAACCACAGCATCCACCGCGCCCATTTTCAGAGCGTCAGCAGCTTTGTTTTCTTTACCACCGGCAATCCACTCAACGGCGTTATCGGTACCGATAACGCGTGGCAGACGCACGGTGCCGCCGAAGCCTGGGTAAATGCCCAGCTTGACTTCCGGCAGGCCAACTTTGGCGCTTTCGGCCATGACGCGGTAATCCGCCGCCAGGCACATCTCAAAACCACCGCCCAGGGCGATGCCGTTGATCGCGACAACAGTCGGAACATTGAGGTCTTCAAAATCACTGAAGATCTTGTTGGCTTCGAGGTTGCCAGCCACCAGCTCTTCATCCGGCAACTTGAAGTTGTCGACGAACTCGGTGATGTCGGCGCCGACGATAAATACGTCTTTGCCACTGGTGACAATCACGCCCTTGATCGAACCATCGGCCTTGATAGCATCAACGGATTGACGCAGTTCATTGAGGGTAAGACGGTTGAATTTGTTGACGGATTCACCCTTGAGGTCGAAATTCAATTCGACGATGCCACTCTCAAGAGCCTTAACCGTGATGGCTTTACCTTCGTAAATCATCAACTGATCTCCACGGTATGGAAGCTGAACAGTACACATCGGAGCCAACCAGCAAGCTACTCCACGGCATAGCCGTCTCAGAGTAGCCCCAATCAGCCTGGCACACCCACCGACGCGATAATCGGGCTGTAAAGGCGGTGCCTTTGAAGGCAAACGCTCAATTCATACGCCCGTTTGATTTGGGTGTGCACACCTTCAAGGAAAAGCCCCTACTTGTCAATTGGCCTGTAGTGACTGCTTGGGCGTACAAAAAATTACGTTCCAGCATCTGCCGACGCACAGATTACTCTGCAGCGAAAACGCCGCTATCCGCAGCGATATGCCGGCAGTTCTCCAACTATGCGAACAGAAGTGTGATCCAGCGCATACCTAGCAAAATGATTTAGCTGCAGGTACAGTCGTCTCAATACGGCCGTTTTAGACCGCCCGTAGCCAAAACAAAAACAATTAGAGCCCAATCAAGGGCGCACGGAGTTTCCCCATGTCGAGCCGCATGCTTGCCATTGCTTTGAGCACCCTGCTCGCAATCACCCTCCACCTTTTCAGCGCCGCAACCCATGCTGCAGATGCCGCCACCAGCTTGCTGAAATTGCACCAGATACGCCTGGCTGCGCAAAAATCGCTTGGTGACTTTTACATGTTTAACGGCATGGAAGGCGATCAACGCTACGCACGCATGATCAACGACTCGCTGAGCGAAGTGAACAACCAGATGACGGCGCTGGTCGACATGCCCGGTGAAGGCTCAAAAGCACTGCGCTCGCAGCTCGACCAGCAGTGGAAGGGTTACCAAATTGATCTCAATAACCTGATCAACGCACTGAAAAGCCAAGGCTATACCGACCTGCAGCCGGTGGCTGACCTGGCGGGTCGCAACCAGCAACTGATGGCTCTCAGCCAAGAGCTGTACACCAAGATCCAGCAGGAAGGCAGCTACAGCGTGCCGACACTGACGCAACGCAGCCGTGAGCAGAGCATTCTGATGCAGGGCATTGCAGTGGATTACGCCTCACGCAGCGCCTCCGTGGGCGCTACGTTTATGGGCGGCGGCGATGCACGACCGATTGAGGAGCTGGTCAGTGAGTTCGCCAGCAAGATGGCGGCGCTAGAGAAGGACCCGAAGAACACACCGCAGCTCAAGCAATCTTGGGAAAGTGTGGCCACGAAATGGCGCTATATTGAAAAGTCGCTGATCAACTATAACGAGAACAGCGTGCCGTTTCTGGTTAACAAGTACTCCAACACCATCATTCAAGGCATTGAGCAGATTTCCGGCCAGTACGCGGCCGCCAACCTCTAATCACGACCGCCGCCATCCGCATTCGTTTTACCGGCCTGCCTGGCCGTACTCCGGCCCAGTGTTCGCACTGGGCCTTCTTTTATTCAGGCTTTGGCCTGGAGAAACGCGACAATTGCCTCCAGCGCCTCGCCAGCACCCCGCTCTCCCCAGCAGACCGACAGCATCTGATCGGTCGCCTCAACCTTGAACGCATCCGCCGGTAAGGTCTGCAATTGCGCCAGCAGGGCTTGATCGGCACAAGGTTCGCGCCATTTATTCACCCACTGCCCCGGCTCCATCTGCCAGAAGCACCAACTATCAACTTGGCCGCGCTTGCGCGCCCGGTGGTATTGCGGGCAGGCGTGCGGCGGCTGCCGCAACAGCCAATGCGGCCATTCCTGACGCGACAACTGCATTGCCACGCCCATACGCCGCGCCTGCAGACGCACATCCATCTGCCCACGCTGATGGCGCGAGGGCACCAGCCAGGCCAGCGGGCTGAGCAAAAAAGCCAGGAGCAAAAGCAGAAACCAGGGACTCATATCGTTATCTCACCGGCAAAAGCCTGTCATCAGCGCTCAGGACGGCCATACTAAAACCATTGAACCACTTGCAAGGAGAGTTACCCCATGCCCTACCAGCACATTCTGGTCGCCGTCGACCTTACCGAGGAATGCGACCCGGTGATGCACCGCGCGCAGAAACTAGCCGCCAGCAGCGGGGCCAAGTTGTCTGTGGTGCATATCGTCGAACCCATGGCCATGGCCTTTGGTGGCGATGTACCAATGGACCTGTCGATGCTGCAACAGCAACAGTTCGACCAGGCCCGCGAGCGCCTGGACAAATTTTCCGGCAAGTACCCCGACCTGAGCGCCGAGCATCGCCATCTGGCCTACGGCCAACCGCGTCAGGAAATTCATCGCCTGGCGGAAGAACAGCAATGCGACCTGATCGTTGTCGGCAGCCACGGCCGTCATGGTCTGGCGTTGCTACTGGGCTCGACGGCCAATGACGTACTGCACGGCGCACCCTGCGATGTACTGGCCGTACGCCTGAAAAAAGCCGAATAAAGCGAGCGATGGGTGAATAACGCGGCTGCGTTATTCACCGCTATCGGGTGAGCTCATGACCAAAGGGCGAATCTTCTGCAGCTGGGTTTCCAGCGAATAGGTCATGCTCGAAGCCATGGAGAAGAAGGTGAGGAACGCCTTGAGGTTGGAATCACCCTCGCAGGTGGCATGAATACGCTGCCAGAACGCCTGATTCACCAGCTGCAACTGCTGGAACATCCGCACCAGCCCCTTCAACTCCCAATCCGCAGCACGTCCTTCACGCAGGTTGAAATACTGCTGCGTCAGGTACAACGATACCGTGCGCAAAATGAACTCTTGGCTATTGGCAAACGGCAGATGGTGTTGCGCCATGGGCTTGAGCTTACCCAGCACTGGACAGGCACTGGTGGCCATGATCACCCCGAGCAGTGCACGCAAGCCCTCTTCCAACCCCACCAGCTTGTTGTACTCGCGTTCGGGCGTGCGTACCCACACCGCTACTTTCTTGAACGCCGGCAGCCCTTGGAAATCCTCGATAACCCGATGCAGGTCAACAGCAGCAGGACAGTGACTGAAGTTATCCTTACTCAAGGGGCAGTTACTGCACTGCTGATACTCCAGGCGTGTCCAGGCTGGTGCGCTTTGCGCAACCTCTACTTCATAGACTCGGTTCGGCTCGATCCTGTAGCTGAACTGATGATTGTCGTCGAGAGTGATGCGGTACTCGATGGCCATGACTGTCTCCGCCAGAAGTCTCAAAATCCTGTTTGAGCACGTTTCCTAATACGGTGGGTTAGCCTTCCAGCTCAGCCCAACGCTCGACCAATTGCTCCAGTTCCAGCTGCACGGCCTGCAGCTTCGCCAACACTTCGGCGGTTTTTTCTGCCGGCTGCTGATAGAAGCTCGGCGAGCCGATCTGCTCCTGCAAGCTGGCAACCTGGCCTTCCAGCAGATCAATCTGCCCTGGGATGGCTTCGAGCTCGCGCTGCAGCTTGTAGCTGAGTTTTTTCTTGCTCACCTCGGCCACAACAGGCTCCGCTGAAACGGTTGCCGGAACCACTGCTGAGGCTAGTTCAGGCTTACCGGCTTTGCTCTCTCCGACGCCAAGCAAGCGCGGCGAACCGCCCTGCCGCAGCCAATCCTGATACCCCCCCACGTATTCGCGCACCAGCCCTTCACCCTCAAACACCAGGGTGCTGGTTACCACGTTGTCGAGAAATGCCCGGTCGTGACTGACCATCAGCACGGTGCCTGGGAAGGTCAGCAACACTTCCTCAAGCAATTCCAGGGTTTCCACATCGAGGTCGTTGGTCGGTTCGTCCAGCACCAGCAAGTTGGCCGGCTTGCTGAACAGCTTGGCGAGCAAGAGACGTGCCCGCTCACCACCGGACAACGCTTTGACCGGCGTGCGCGCACGCTGCGGGCTGAACAAGAAGTCGCCCAGGTAGCTCAGGACATGGCGGTTCTGCCCGTCGATCTCGATAAAGTCGCGGCCTTCGGCGACGTTGTCGATCACGGTCTTTTCCAGGTCAAGCTGGTGACGCAATTGGTCAAAATAAGCCACATCAATGCGCGTGCCTTCGGCCACTTCACCGCTGGTGGGCTGCAAGCCGCCAAGCATCAGCTTGAGCAAGGTGGTTTTGCCGGTGCCGTTGGCGCCGAGCAGACCAATGCGGTCGCCGCGCTGCAGCACCATGGAGAAGTCCTTGATCAGGAACGGCCCACCTGGATGCGCAAAACTGACGTTTTCCAGCACCATCACCTGCTTGCCGGATTTCTCGGCGGTTTCCAGCTGGATATTGGCCTTGCCAGTGCGCTCACGGCGTTCGCTGCGCTCAACCCGCAAGGCTTTCAGGGCGCGTACACGGCCTTCGTTGCGGGTGCGGCGAGCCTTAATACCCTGTCGAATCCACACCTCTTCCTGGGCCAGGCGCTTGTCGAACAGCGCGTTGGCCGTCTCTTCAGCGGCCAATGCGGCTTCCTTGTGCACCAGAAAGCTCGCGTAGTCGCCGTTCCAATCGATCAGGCCGCCACGGTCCAATTCAAGGATGCGTGTGGCCAGGTTCTGCAGGAAAGAACGGTCGTGGGTGATAAACAGGACTGCGCCCTGGAAATCCGCCAAGGCTTCTTCCAGCCAGGCAATCGCGCCGATATCCAGGTGGTTGGTTGGCTCATCGAGCAGCAGCAGATCAGGCTCGGAAACCAACGCTTGAGCCAGCAGGACGCGGCGACGCCAGCCGCCAGAGAGCTCGGCCAGCGTCTTGTCAGCCGGCAGCTGCAAGCGGCTCAAGGTGCTATCGACCAGTTGCTGCAAGCGCCAGCCGTCACGGGCTTCGAGGTCTTGCTGCACATGCATCAACTTGTCCAGATCAGCTTCAGTGACACAGTTCTGCGCCAGGTGGTGGTACTGCGCAAGTAACTCGCCCACGCCGTCCAGACCCTGAGCGACCACATCAAATACGGTGCGATCGTCAGCCACAGGCAATTCCTGCGGTAACTCACCAATTTTCAGCCCGGGAGCACGCCAAACAGCGCCGTCATCCGCCTTCTGGTCGCCCTTGACCAGCTTCATCATGCTCGACTTGCCGGTGCCGTTGCGGCCGATGATGCACACCCGCTCGCCACGGGCGATCTGCCAAGACACCTTGTCCAAGAGCGGCATTGCGCCGTAAGCCAGGGAAATATCGGTGAACTTGAGCAGGGTCATGGCACGCCTCAACAAAAAACGACGGGTGAAAGCCGGTTTAACCGCAACCGAGCAACGGGCTTCGTTGCATCCAGGGCACAGCGGCAACCTGAAACACCCAAAAAATCATCTATGGCTGCCGGAAGCACCCACAAAACAGGGCGCGCATTCTAACCGAGAAGCGCATCGACCAAGCAGGCAATTTCAACGGTGCACGCAGTAAATTCCGCTGCGATTCCTGGCGCACCTGGCGCCAAGCCCTCTAGCACGCTTACCCAGGCTAAAACAGCGGTGCGCGCGATCAATTACGCGTTGAAACGCATTGCACCTTCACCGCCCATAGGCAAACGACTAAGCTAGGGCCATACGCACTATTTGCCTGGAAGTGTCATGCGCGGTCCCCTGTTCAGCTTGCTGTCCTGCCTGTTGGTTTCCACCTTGAGCGTCTCTGCAGCGCAGGCCGCTACCCTGACGCAACAACGTCAATATTACGATCAAGCCAAAGCTGCACTGGCCAAAGGCGACAAAGGCCCTTACCAGCGCTATGCCAGTGCTCTACGTGATTATCCGCTGGAGCCTTACCTGGCGTATGACGAGCTGACCGCCCGGCTGAAGTGGGCCAGCAATGACGAAATTGAGAAATTCCTCGCCGAACACGGCGATCTGCCGCAAATCAGCTGGATGAAGCTGCGCTGGCTGCGCTGGCTGGCTGAACGTGGCGAGTGGCAAACCTTCATTAATTACTACGACCCGAAGCTGAATTTCACTGAGCTTGACTGTTTGTATGGCCAGTACCAGCTGAGCCACGGCATGCGCGCCGAAGGCAACGCCACCGCCGAGAAACTCTGGCTGGTCGGCAAATCACAGCCCAATGCTTGTGATCCGTTGTTCGCACTGTGGGCCGCAGAAGGCCAACTCACCGAACAGAAGCGTTGGCAGCGCGCCAAGCTGGCGGCCGAAGCACGTAACTACGGCCTGGTCACCCACCTGATCAAGACGATGCCAACCTTGGGCAACCAAGGCCAGCGCTTACTAGAAGTGGTGCAGAAGCCTGAGTTGCTGAAGCAGACCTCGCGTTTTACCCAGACCGACCCGGCCATGGCCGATGTAGTTGGCCTCGGCCTGCGCCGCCTGGCCCGCCAGGACCCGGAAAGCGCACTCAAGCTGCTCGATGGCTACGCCCAACGGATGAAGTTCTCCAGCGACGAGCAGGTGGCTATTGCCCGCGAAATCGGCCTGACCCTGGCCAAGCGCTTCGACTCCCGCGCTCTACAGGTCATGGCCAAGTACGACCCCGAGTTACGGGACAACACCGTCAGCGAATGGCGCGCCCGCCTGCTGCTGCGCCTGGGCCGTTGGGATGAGGCTAACCAGCTGACGCGCCGGATGCCTGCGGAACTGGGTAATACCAACCGCTGGCGTTACTGGCAGGCGCGCAGCCTGCAACTGGCGCAGCCCAACAGCCAAGAACCGAAAGCGCTGTACCAGGCACTGGCCAAGGAACGTGACTTCTACGGCTTTATGGCCGCCGACCAGGTGCAGGCGCCCTATCAACTGAACAATAAGCCACTGGCCCTGAGCCCACAGACCATCCAGAAGGTGCGTAATTCGGCAGCGATTCGCCGTGCCCTGGAGTTCCACGCCCGGGGTCAGGTCGCCGATGGCCGGCGCGAGTGGTACAACGTCAGCCGCTTGTTCAGCCGCGATGAGATGGTTGCCCAGGCGCGCCTGGCCTATGAGATGGGCTGGTACTTCCCGGCCATCCGCACCATCAGCCAGGCACAGTATTGGGACGATTTGGACGTACGCTTCCCCATGGCGCACCGCGAACACTTGGTGCGTGAAGCGAAAAACCGCGACATCCATTCCAGCTGGGTATTTGCCGTCACCCGCCAGGAAAGCGCCTTTATGGCCGATGCCAAATCCCACGTCGGCGCCATGGGTTTGATGCAGCTGATGCCAGCCACTGCCAAGGAAACCGCCAAACGTTTTGGCATTCCGCTGTCATCGCCACAGCTGGCCTACCGTCCGGAAGTCAATATCCAACTGGGTGCAGCCTACCTGAGCCAGATATACGGCCAGTTCAACGGTAACCGCGTGCTCGCCTCTGCGGCCTACAACGCCGGCCCAGGGCGCGTGCGCCAGTGGCTGCGCGGCGCGGATCATCTGTCGTATGACGTGTGGATCGAGAACATCCCGTTTGATGAAACCCGCCAGTACGTACAGAACGTGCTGTCCTACTCGGTGATCTACGGCGAGAAGCTCAACGCGCCGCAGCCACTGGTGGCATGGCACGAGCGTTACTTCGACCAGTAACGGCTAAATTGGCACGCTCAACTGCAACGGTTGAGCGTGCATTTCCCGCTTACTCCAGCACCTGCACCGGCATATCCAGACGTAGCTGCCCTTCGCCACAGGCGATCAGGTTCTGCCCGAAATACACCTCGCCTTCACGCTCACGGTAGGTTTTCAGGGTAGCCAGCGGTTCGCGATCGGCGCTGCGCTCGCCCGTCTGCGGGTCGAGGGTGGTCATGATGCAGCGCGAGCAGCCCTTGACCACCCGAAACTCCAGCTCACCAATACGGATGCGCTTCCAACTGTCTTCGGCATAGGGCTCACTGCCACTGACCACCAGATTCGGGCGAAAACGCAGCATCGGCAACGGTCGACCGACGCGCGCCGAGAGGTCATCCAACGACGCCTGACCGATCAGCAGTAGAGGAAAGCCATCGGCAAACGCCACCTTGTCGCCCGCCTCGGCATACGCCGTATCGACCTGCCGCGCCAGCGATTCTGAGACCTGAACCAGACGGCAGGCACGGCCAAGCAATTGGCTAAGCCAATGCGCCGCCTGATCACCGGCGTCCGGCACCTGCAGGCTGTCGCGCCAGATGGTCACACCGCGCAGCGGCGCACTGTCATCCGGCACTGCTACCTGCAGATCAGCAATGCCCGGTGCACTCAGTTGCAGGTGCGTGCTGCCCACCCAGCGCGCCTGCAACTGAGTCATCTGCGCCAGCAAGCGTTGCGTAAGGAAGCGCCCGGATTCAGCATCGACTACCATCCAGCGACGATCACCCTGCACGCCCAAAGCGTCCAGCATCGTTTCGCGCAGGGCTTCGCCCGCCGCCGACTTCAGTGGATAACGGTACAACCCGGAGAGATGCAACATGAGTCCAGCTTCCGTTTGGCAAAACGCACTTATACGAGCAACCCGACGTACCTACAAGCCCGCTTTAGCCCTGCCGCTACTGGTGTTGCTAAGCGCTTGCAGCGGTACTGCGCCGGATAACCTGGGCATCCATGATGGACAACTGAGCGCCTGCCCAGACTCACCGAACTGCGTAAACAGCCAGGCCAGCGATGCGCGACACGCCATTGAACCGCTGCCACTGAGAGGTACCGCCGAAGAAACCCAGGCACGCCTCAAGGCGTTACTCAGTGCAGAGCCACGCGTGAGCGTGGTGGAGGAGGCTCCGGGGTATTTGCGCGCCGAATTCAGCAGCAGGCTGATGCGCTTTGTCGATGATGTGGAATTTATGATCGGCGCGGCCGGGGTGGATGTGCGCTCGGCATCGCGCCTGGGCTACGCGGATTTCGACGTTAACCGCGAGCGCATTGAACACCTGCGCCAGCGGCTAAGCGAATAAACAGAAGGTGCATGCCAGCCTGACGCCCGCGTCAGGCTTATTCCTCGGGGTGCAGCAGGGCCAAACGCTGGTGCACCACATCCACCAGTTTGTCCGGCTGAAACTTGGAGAGGAAGTTGTCGCAGCCGACCTTCTTAACCATGGCCTCGTTGAAACTGCCTGAAAGCGAGGTGTGCAGCACCACGTACAAGTCCTTGAGACGTGAGTCGTTGCGAATTTCGGTGGTCAGCCGGTAGCCGTCCATCTCCGGCATTTCCGCATCGGTGATCACCATCAACAACTTTTCATGCACATCGACGCCGGCATCAGCCCAGCTCTTCAGCAGGTTAAGGGCACGCAAGCCATCGCTGGCGGCATGGCAACGGATATCCAATTGCGCCATGGTGCCCTTGAGCTGACTCATGGCCACGTTGGAGTCATCCACCAGCAGCACTTCGCGTCCTTTGGCATGCTCCAGCAACGGATCGGCGAGTTTTTCCGGAGAGACCTTGGTACTCATCGGGCTGATTTCCGCCAAGACTTTTTCCACGTCGATCACTTCGACGATCTGGTCTTCAACCTTGGTGATGGCGGTCAGGTAATGCTGACGCCCGGCGCCACCGGGTGGCGGCAAGATGGATTCCCAATTGAGGTTGAGGATGCGTTCAACCCCACCGACCAGAAAAGCCTGCACAGAGCGGTTGTACTCAGTGACGATAATGGTGCTGCGCTCATCCGGCACAATCGGGCGCATGCCGATGGCCTGGGACAGATCGATCACTGGCAACGTCTGCCCACGCAGGTTGACCACCCCACAGACAAAACGATGGCGCTGCGGCATCAGCGTCAGCTTGGGCATTTGCAGGACTTCCTGCACCTTGAAGACGTTGATCGCAAACAGCTGCCGACCCGCCAGGCGGAACATGAGAATTTCCAAGCGGTTCTCACCCACCAGCTGGGTGCGTTGGTTCACTGAGTCGAGAATGCCGGCCATCATGCGCTCCTGTTCACTTATCGATCTAGCCTAGCTCAAATAGCCATACCCGGGTGTATCGGCCATCTGCCGTGCATCTGAAGGCAGATGGCGCAGCGCCATCATGCGATAAGCGCGGCGACTAGGCCAGTCAGGCGGCAGAAGCCGCTCGACTTATTCAACCAGCAGCGGCGAGTCTTCCGGCAAATGCACACGTAACGCCTTCGGCCTGGCCGCGAACCGCAGTTTGCGGCTTTCCATCGGCTCACCATCCAGATTGAGATCCAGGCCTTCGGGGGCTTCGACTTTCAGCCAAGGCAGCCGTGCGCTGAGGGCTACACTCTGCAGGCCATTGATTCCGCCAGACAGCAGCGTACCGAGGGTGCCTACCACATCCGCTGCCGCCGGCACGATGCAGACATCCAACAAACCATCGTTGACTCGCGCCTGCGGGCATAGCACATGCCCACCGCCGGCCTGTCGGCCATTGCCGATGCCGAGCGCGAGAAACTCGCCTTCCCACTGAAAATCCGGTCCGGTAAAGCGGCCAAACGACGATTGCACTTCGGCAAAACGGGTCAAGCCCGTCAAAAAATAAGCCGCACCGCCGAGCATGCGTTTGAGGTCTTCCGACGTGTTGGCGGTGACGTTAGAGCCAAAACCGCCCGTGGCCATATTCAGGAACACCTGACCATCCACTTCGCCCAGATCGATCGGCTGCGCCGGTATATCCAACAAGCTCAAAGCAGCCAGTGGCTCGAGCGGAATACCGGCCGCACGCGCAAAATCATTGGCTGTACCCAACGGCAACAGCGCCAGACTGGCCTTGGTTTTTGCCAACGCCATAGCTTCAGCCACGTCACGCAGAGTGCCATCACCACCGCCGGCAATAAGGGTTGGGTAGCCCGCCTGCAATGCCTCATTGACCAGACGCTGTGCATCGCCCCCCTCCCAGGTGACCCGCACATCCACGTGCCAGCCCTCTTCACGACGCGCCTGCACCGCAGCACGCACCTCTGCATTGAGAGCTTGCTTACCATGCAGAATCAGCAGCGCTTTACGTTCTTGCATTCACAGCATCCTTTCACGTTTCAACACAAAGATTGAGCGACAGGGCTTGAGGTTGCACCAACCGGCAAGTGACGAAATAAACATCAACTAAATAGATTATTAGGCTCAATATTTACGCATTTTTAATCGCATTAATTTATTAGATCATCCTTACATCGCCAATGAACACCGCCGCTGAAAGCCGGTGCTCCTTAAATGAGGATATGCAGATGATCGACGTACGCCCCTTCGCCGAGCTCGGCGGTGCCCATCACGGTTGGCTGAATGCCCGCCATCATTTTTCCTTTGCCGAATACTATGACCCAGCGCGCATAAACTGGGGGCCGCTGCGGGTCTGGAACGATGATGAAATCGCGCCGCACACCGGCTTCCCGACCCACCCACACCGCGACATGGAAATCATCACCTATGTACGCCAAGGGGCAATCACCCACAAGGACAACTTGGGTAACCATGGCCGTACCGAAGCCGGTGATGTGCAAGTGATGAGCGCCGGTACCGGGATTGCCCACAGCGAATACAACCTGGAAGACACCACCACCAAGATCTTCCAGATCTGGATTCAACCCAACCAGTCGGGCCTACCGCCGTCCTGGGGCGCCAAGCCGTTCCCCAAAGGTGAGCGCGCGGGCACCTTCGTCACCCTGGCCAGCGGCTTTGCTGAAGATCAGGACGCCCTGTCGATCCGTACCAATGCACGGATGGCCGCAGCCACCCTGCAAGCGGGCCAAAGCACCGAGTATCCGATTGGTGCTTCTCGCAAGGCTTATCTGGTGGCCGCCAGCGGCAGCATTGAGGTCAACGGCGTTAGCGCCCAGGCTCGTGATGGTGTGGCAGTCAGCGATGTAGAAGTGATCCGGGTGACGGCCATCGAAGACAGCGAAATCATCCTGGTGGATGTGGCATAACCAGCAGAGATGGCTTAGCGGCGCAGCAGAACCTGTGCGCCGCTAAGCGGCTTTACGCCGGATACCCAGTAATCTTGCGAATGGTCTGATACAGCGGCTTCAGCTGCTTGTACATGCGCTGATAAACCTGAGTGTACAGCTGCTGATAGGTGCGCTGCGCCTCCGCATTAGGCTCGAACACCTGGCCCACCCGGGTCATCGCGGCAATGGCTGTTGGGTAATCCGGGTAAAGACCAAGCCCCACCGCACAATTGATCGCCGCGCCCAGGCCGCTGGTTTCATACAGATGCGGGCGCTCGGCAGGCAGGCCGAAGATATCGGCCGTCAGCTGCATCGCCGCATCGCTCTGTGAACCACCACCAGAAACGCGCAGGCGGGTGATGCGCGTGCCCGAACGCTTCTCGATCTTCTCCTTGCCCTGGCGCAGGGCATAAGCCAGGCCTTCAAGAATCGCCCGGTAGATGTGCGCGCGGGTGTGCACGTCACCAAAGCCGATGATCGAGCCTTTGGCCTCCAGCCCCGGTTCGCGGATGCCCGGCGACCAGTAGGGTTGCAGCATCAGGCCCATAGAGCCGGCCGGCACGCTGTTGACCAGCTCATCGAACAGCGCCTCGGGCTCTACGCCCAGCTCCTTAGCCCGCTGCATTTCTCGTAGACCAAATTCTTTTTTGAACCAACTGACCATCCAGAAACCGCGATAAATCATCACCTCGGTGTTGAAGTGATCAGGAATCGCCGACGGGTATGGCGGGATCAGCGGGATGGTTTCCAGGTACTTACTGCGGGTGGTGTTGATCGTCGCCGTGGTGCCGTAGGACAAGCACGCCATGGTCGGCTCTACGCCGCCCGCGCCAAGCACCTCACAGGCCTTGTCGGCACCCGCTGCAATCAGCGGCAGGCCTTCAGGAATCCCGGTATGTCGGCTGGCAGCCGCCGTGATGTGGCCGAGCAATTCGCCAGGCTTGCACAGCTCCGGTAACTGCTCGCGACGCACCGGCATGGCCTGCCATTTCCAGTCGCCGGGCTTGGCCCACTGCAGGCGTTTGTAGTCGAATGGCAGATAAGCCACGCAACTGGTCAGCGAGTCGACAAACTGGCCGCACAGCCGGTGAGTAAGAAACCCTGAAAGCAGCAGCACCTTGTGCGTCTTGGCCCAGATGTCCGGCTGGTTCTGGGCGATCCAGTTAACCTCGGCCTGAGCGCGGAAGTAATCCACCGTGGCTTGCACCCCAGCGATCTTGAACAGCCACCCCCAAGGCCCGGTGATCCGCCCTTCGACCTTGGCCTGACGCTGATCGAGCCATAGCATCGCGGGTCTCAGCGGTTGGCCTTGCGAGTCAACATTGATCAGGGTGCCACGCTGGGTGGTGAGTGACACACCCTTGATCAGGCTACGGTCGATATCCACTTGCTGCCATAGCTGTGCGCAGGCTTCACCGAGGCTGGCCCAGTAGTATTCCGGATCCTGCTCGGCCCAGCCGGGTTGCTTGGAGTAGTAAGCCTCAAGTTCCACCTTGCCCTTGGCGAGCAGATTGCCCTGAAGATCAAACAACAGCGCCCGAATGCTCTGGGTGCCATTGTCGATAGCCAGCAGATAACTTTTCTCGCTCAAGACGCCGTCCTTACTCGTGATCCATCTTCCGCCGGCAGGCTGTAGCAACGCTGCCAAAGTTGCCGATACGCCTGTTCTTCCTCTTGCCAGCGCGCGTCATCCCACCCCAGGCGGGCCTGACACAGCGCACGGATACGCGGCAGTTCGGCCGCCGCGCCGCACGCCAACAACAGGCCCAAACGGGTGCGGCGCAGCAGCAGGTCATCCAGGTGCAGCACCAGCTCCTGTTCGGCCGCCCAGGCCAGTTCGGCCCACAGCGTGTCCGTGCCGGAAACCTGCTCGACACCCAGCTCATCGAACAACGCCAGTACTCGCGGCAGCGCCCGACCATAACGACCAATCAGGCGCTTCTGCTGAGCCGGGCTTAACTGCGGCATCGGCTGCTGCGGTACGACAGCAAAGGTCGCCGCGCCCTGATCATCCAGCGTACGGCCAACCATCGGCGCGCAAGCCTGCAGCACTTCCAGCGCCAACAGGCGGAAAGTGGTCAGCTTGCCGCCGGCCAGGGTCACGCAACCGGGCTCAACCCACAGCGCATGTTCGCGTTTTTCATCCGAAGGTTTGCGCCCTTCACTGCCATCCGTGACCACCGGGCGCACTCCGGCCCAGGTCGACAGCACATCCGCCGCGTTGATCGCGGCAGCAGGAAACTGCTGGCCACAGGCGGCCAGCAGGTAGTCAACTTCATCCGGGCTGATTCGCGCTTCTTCGGCTAATGGCGCCGGGTGATCCAGGTCGGTGGTGCCAATCACGGTCGCGCCTTCCCAGGGGAAGACAAACACCGGACGCTTGTCCGCCGCATGCATAAAGCTAAACGCATGTGCCACCGGAAGGCGCCAGGCCGGCACCAGCAGGTGGCTGCCGCGCAGCGGACGGATATGCTCCAGCCCGGTTTTCTGCCGCAGCTGATCGGCCCAAGCACCTGTGGCCTGCGCCACCGCGCGGGTCTTGAAGCGATACTGCAGGCCGCTTTCGCTGTCTTCGGCGAGCAGGCCAGTAACGCGCCCGTCTTCGCGCCGCAACTCGACTACGCGCATGCCGTTGAGCGCTTCGCCGCCCTCGGCGCGGGCCTCACCCAGCACGCGCTGTACCAGGCGCGCATCATCGGTGACCGCATCGAAAAAGCGCGTACCACCAAGCAGACCGTCTTCCTTCAGACCTGGGGCCAGATAAAGCAGTTGCTGCAACGGGTAGTACAGGTGATTGCGCTTGCCGGCCAGGGCGTCATAGACCGCCAGCAGCCCGCCGAACACTCGCGGGCCGGGAAAGCCGCCCTGGTAATGCGCCATGATAAAACTCAAGGGGTCGACCAACCCCGGCGCTTCCTGCAGCAAGCGCTCGCGCTCGCGCACCGAATCGCGGGTCAGGCCGAACTGGCCCTTGGCGATATAGCGCAATCCGCCATGCACCATCTTCGAGGAGCGACTGGACGTGCCCCAGGCGAAGTCGCGCTGCTCCAGCAGCAGGCATTTCCAACCGCGCCGCGCCGCTTCACGCAAAATTCCGGCACCGCTGATGCCGCCGCCGACGACGATCAGGTCCCAGTCGCGTGCAGCCAGCTCAGGCAAGGCCTGTTCACGCCAGGCGGCGTTCCACTGGCTCATCATCAATCCTGCAGCAACACGCCGGGAGCCAGGCGCTGCTCAGGGTCGAAATGCCCAGCCAGCGCCTTGAGGGTGGCCATACCCAGCTCGCCCTTCTCCACCGGCAGGTAAGGCGCATGATCGCGGCCGACACCGTGCTGATGACTGATGGTGCCGCGGTTCTCGGCGATAGTCAGGCTGGCGGCATGCTTGAGCTTCTGCCAGCGCGCCATGGCCTCGGCGTAGTTCGCACCTGGGCGGAACACGTAAGTGGTGTAGATGCTCGAGCCTTCGTTGTAGACGTGGGACAGGTGGGTAAACACATGCACCTGCTCGCCCTCCTCACTCAGGCCTGAGCGCAGGCTCGTTTCGACCTTGTTCAGCAGGTTATCGACATTGCTCCAGTCGGTGGCGGTTTCCAGGGTATCCACCGCGTAGCCGGCGGCCCACAGGCCGTGGCGCAAGTAGGGGAAACGGAAGCGGTTTTCTGCCCATTTCTTGCCCAGCAAGGTGCCGGTAAATACGCCACCAAAGCTCTTCAGCAACTTCTTCGCCTGCTTCAGCGAGGCGGCATTCTGCGTACGGCTGCCGGTAACGCCGAAGGTCAGCATGCACTTGCCCTCGCGGGCGCCGCGCAGGGCCAGGTATTTCTCCAGCCAGGCGATCTGCTGCGGATGGCCGGCCAGGGCCAGCTGGGTTTTGGTTTCAATGGCGTTGGACAGGCGCAGCATCGACAACGGCACCCGCGCCTGGGCCAGGCTGCGAATGGCGCTCAGCGCCTGCTGCCAGTTGGGCAAAAATACCGCGTAGAAATTTTCCTGCTCGGCCAGGCGGGTGATGCGTACCTTGACCTCGGAGATGATGCCGAAGCGCCCTTCCGAACCCATGAGGATTTCGCGCAGGTCTGGCCCCGCGGCAGAGGCCGGGAAGGTCGGAATTTCCAGGGTGCCAGCGAAGGTCTCGACCTTGCCGCCGGCAAACAGCTGCTCGATACGTCCGTAGCGCAGCGATTGCTGCCCGCTGGAACGGCTGGCGACCCAGCCACCCAATGTCGAAAGCTCCCAGGACTGCGGGAAATGGCCCAAGGTGTAGCCCTGAGCGCGCAGCTGGCTTTCCACTTGCGGACCATTGGCGCCAGGGCCGAAGGTGGCAATCAGGCTGTCGTGGTCGATCTCGATTAGCTTGCTCATGCGCGCCAGCGACAGGGTCAGCACCGGTTTGTTGCTGGCCTGTGGGTTGATATGACCGGCCACCGAGGTGCCACCGCCGTAAGGAATGACGATCAGGTCATGCTGGCTGGCCCAGGCCAGCAACTCGCGGATCTGCGCAGCGCTTTCCGGGTAGGCCACGCCATCGGGAAACACGCCAAAATCGCCGGAACGCATCGCCAGCCAGTCCGGCAGGCTCTGGCCGCGGGCGTGACGCACGCGGTCTTCGGCATTCAGGCAAATCAGCGGGTGGGCCTGCAGACGCGAGGCCGGCACCTGTGCCAGAACCTGCTCCAGGCTGGCATCGGCCAGCAACTGACCCGAGCCGACCAGTTCGGCAAGAAAAGCCTCGCCATGGGCCGGCAGTTCCACCACTGTTGCGTCATCACCCCAGCCGTTCCAACGTCGCATCTGTATCTCCCGGATATTTCAGTCACCCTCGATGGCTGCCTATACTAGCTGGCCGTTTCAAGGCGTCACTGTCGTATCGAGCCAGGCGATATCGCCAATCAAGACATTCAGAATAAGAACAGTTCATGGAAAACCTCGGTTATACCTCTGTCCCTTCCCTGCTCAAGTACCTGCGCCACGCCGAGCAATTGGGCCTGGATATCGACCAGGCGTTGGCGGCCGCCGGCATCAAAACCGAGGACCTGGCCGACAACAGCAAACGCATCCCCAGTGAAACCCATGAGCGCCTGCTCGATCACTTGCTCAAGGTGTCGGCTGACCCGCTGTTTGGCCTGCACTGCGCGCGCTTTGTGCAGCCGGGTTCGTGGAGCGTGCTGGGCTATATCACCATGAACTGTGCAACCCTCGGTGAGGCCATGAGCCGCATCGTGCCTTACGAGAAACTGGTGGGGGACATGGGTGTCAGCCGGGTCGAGGCCGGCGCAGACCACGTTCGCCTGATCTGGACCTGTCGCCATCAGGCTGAGCCGATCCGCCGGCATATGGTGGAAAACGTACTGGCTTCGTGGTTGCTGTATGCGCGCTGGATCTCCGACTCAGATAGCTCGCCACGGGAGGTGTGGTTCGAGCACGCCCTACCTGAGGGCGCCGATAGTGCCGAGTACCAGACGATTTTCGGCTGCCCGATCCGCTTCGAGCAAAGCTGCAATGCGCTGATCGTGCCGCTGGAATACCTCGCTGTGCCGCTGCGTCAGGCCGATGCCAACCTGCTGCGCACCCTGGAAGAACACGCCCTGACCCTGATGGCTGGACTGGACGACAACGAGCCACTGCCGCAGCGGGTAAAAAACGCCCTGCGCCTGCTGCTCAAGGATGGCCTGCCACGTAAGGAACGCGTGGCGGAGAAATTCAACATGACGGTGCGCACCCTGCAGCGTCACCTTCAATTGGCCGGCACCAGCTACCAGCAGATTCTCGATGAACTACGCCAGGAACTGGCCGAACATTACCTGCTGCGCAGCGACCTGGCGATTCAGGATATCGCCAGCTATCTAGGGTTTACCGAGTCGCGCTCGTTCCACCGCAGCTTCAAGACCTGGACCGGGCAGACCCCAGGCGAATTTCGCGAGAGCCGGCGCAATAGCTGACTACCTTGGTGGATGGGTAAAGCGCCATCCCCCACAAGGAGGCAGCAAGTACGCTGACCTACCCGAGGATCTCGCTGAGCGGAATAAACCTCAGGCTGTCGCCCTCGGCAAGCGTGGTGCCCTCCAGCACTTCGGCAAAGCCCTCAGCCCAGGCAGCGCTGCGTAGCACCCCGGAGCTTTGATTTGGATAAGGCACCACGCGTCCGTTTTCCAGACGCGCGCGCAGGTATTCGCGGCGATTGCCCGGCTTGCTCCAGGTGAAACCCGCCGGCATCGGAAAGCCCAGCGGCTCGACCCGCTGCACACCTAAACGGCGCAGCAGATAAGGCCGCGCGAGCAGGCCGAAAGTCACCAGCGTCGAAGCCGGATTACCCGGCAGGCCGATCACCGGTACGCCGCGAAACTGCCCGCAGGTCAGCGGTTTGCCCGGTTTGATTGCCAACTTCCACAGCGCCAGCTCGCCTTCTTCACGCAAGGCCATACCCAGGAAATCCGCCTCGCCCACCGATACGCCGCCGGTGGAGAGAATCAGGTCAACGTCGCTCAACGCAGCCAGCGCTGCGCGGGTCTGCTCCAGGTCATCGAGCAGAATGCCGCCATCCACGACTTCGCAGCCCAGTCGCTGCAGCCAAGCGATCAGCACGCGGCGATTGCTGTTGTAGATTTGCCCGGGCCCAAGCGGCTGACCCGGTTCGACCAGCTCATCCCCCGTGGACAGCACCGCCACCCGAGGTCGGCGGCGTACATTCAATTCAGCGCAACCCAAGGACGCCGCCAAGCCCAGCTCAATCGGACCTAGACGCGTGCCGGCGGGTAGAACGCTATCGCCAACACGGGTTTCCTGGCCCTGAGCGCGCACGTTCTGCCCGCGCTTGAGCGGCTCGCTAAAGGCAACGCGGCCGTCCTCACCGAGCACGGCGTTTTCCTGCATTTCCACAGTATCAGCGCCGGCTGGCAGCGGCGCGCCGGTAAAGATCCGCGCACAGGTGCCGGGCTGCAACGGCTGCGGCGCACTGCCGGCCTGAATGCGTTGGCTGACGACCAGCGGCTGGCCATTCCAATCGGCCAAGCGCAGGGCGTAGCCATCCATGGCGCTGTTGTCCCAGGGCGGCAGATCCAACTCGGCCAGCAACGGCTCGGCCAACACCCGGCCTGCGGCGTCGCTCAGGTTGACCCGCTCGCATTCAACAATCGCGCTGGCCTCGGCCTGCGCCAGCAACCGCGCCAGCGCCGCCTCAACGGGCATCAATCCCGGCTTGTCACAGCAGCTCATCCACGGCTCTCGCAGGCGGCCACCGATTTGAGGTGCGGAACGAAATTGCATGGGCGGTGGCGGTTATCCAGCTGCTCACCCAGGATGCCATCCCAGGCGGTGCGGCAGGCGTTGGTCGAGCCCGGCAGGCAGCAGACCAGGGTGCCATTGGCCAGGCCTGCCAGAGCGCGGGACTGAATGGTGGAGGTGCCGATATCAGGCACAGAAATCTGCCGGAACAGCTCACCAAAACCATCGACCTGCTTGTCCAGCAAACAGCTCACCGCTTCCGGTGTGCTATCACGACCAGTAAAGCCGGTACCGCCGGTAATCAGCACCACCTGCACCTGATCCTCGGCAATCCAGGTGGCGACCTGGGCGCGAATCTTGTACAGATCGTCTTTGAGCAAAACCCGGGCGGCAAGCTGATGGCCGGCCGCCTGCAGGCGGTCAACAAACAGCTGGCCGGAGGTATCGGTTTCCAGGCTGCGGGTGTCGCTGACGGTCAACACCGCGATATTCAAGGGCACGAAATGTGCCTCGGCCTTGTGGTTCATGGCAGGCTTCCAGTTATGGGCGATAATGCCGGCCGTTATATCACAGGCCCGCTTTCGGAGACTGCGCATGCCCGCTCCCACGACCCTGCCCCGCTGTTCTGTTTTGCTGCTTGCGGGCGGCCGTGGGCAACGCATGGGCGGCGCCGACAAGGGCCTGCTCGACTGGCAAGGCCGCCCGCTAATCGCCTGGCTGCACGAGCTGGTGAGGCCGCTAACCGATGACCTGCTTATCTCCTGCAACCGCAACGCCGAGCGCTATGCCCCCTTCGCGGATCGCTTGGTCAGTGATGACGAGGCGGACTTTCAAGGCCCGCTGGCGGGCATTCGCGCCGGCCTGCGCGCCGCACGCCAGGCGAATGTATTGATCCTGCCGTGTGATGCCCCGCAACTCGACAGACCGCTGCTGGAGGCGCTACTGAGCCTGGCCGGTGAGCGCGCAGTTGTAGTGCGTCAGGGCGAGTTTCTCGAACCGCTGTTCAGCGTCTTTCCCCGTGCACTGCATGCTGACCTGGAGCAGGCCTGGCAAGCCGGCGAACGCAGCCCGCAACGCTGGTTGCGCAGCCTTAATCCATTGACAGTGGAGTGCCCACTCGGTGACCCTCGCCTGGCCAACTTCAACACGCCCGACTTGTTGACGACACGCGGATAAACATCGGCAAGGGAACTTGACCGGCAAAGTTTCGTCACAAGCAGGGTAAAAACATCTATCCAATCAAGGAGAAACCCATGTCTCAGCGGATTATTCCAGCATTGCTGCTTACCTTGGGCCTGGTCGCGCTGACTGGTTGCGCGTCGCCAACGGTAATCACCCTCAATGATGGCCGCGAAATTCAGACCATCGACGAGCCGAATTTTGACGAGGATTCGGGCTTCTACGAGTTCGAACAACTCGATGGCAAACGCGCCAAGGTCAACAAGGATCAAGTGCGTACCGTCAAAGAGCTGTAAGCCGATAACCCAGGCGTTGCCACGTACTACTTGCTCAGCGCCTGGGCTCTGATCGATATATTCAAAGCGCTTGGCCAATAGAAAAAATTAAAACCTAAGCCCTTGTGCGGTAAAACTTTCTCAGTAAAATTTCGACCCATTCGGAGTGTAGCGCAGCTTGGTAGCGCGTCTCGTTCGGGACGAGAAGGTCGCAGGTTCGAATCCTGTCTCTCCGACCACTTGCTTGTTTCACCATGTACCAGCATGTTTCGAAACACCAATAAAGCCGGCCTCTGTAGCCGGCTTTGTTGTTTCAGATAATCCCATCTTGTTTCAGCTTATCCCTAACAATTTGGTATGCCGATTGGTATGCTGCCGATTCAATAGAACACGGCATACCAAACAGGCATGAAAAGAGCGGATATCAAGCGCCGGCCGATGGCCGACAGCACCCTCGCCGGCCTTGAGCCAGAGGATAAAACCTACCGTGAACACGACGGCCAGGGCCTGTACTTTCGGGTCAAACCGTCCGGCCAGAAGCTGTGGGAACTTCGCTACTCGAAACCAGGATCGAAAGCCCGATCCTGGCTTGGCTTAGGCCCCTACCCCAGCGTCAGCGCTGCCGCCGCACGCGAGAAAGCGCAAGCGGCCAGGACGCTCATTGCCCAAGGCGTTGATCCATCAACCCAGCGCAAGGCAGACGAAGCCACGGAAAAGGCCAAAATCGAAAACACCTTCGAGCTACTGGCACGCGAGTGGTATGCCACGCGCAAAACTGGCTGGGGCGATGGGTATTCCAAGCGGGTGATCGGCGCCCTAGATCTGCATGTATTCCCGAAGCTAGGCAAACGCTCCTATCTCGATATCACTTCCATGGAGTGGATGGATCTGTTCCGTGGCATGGAGAAGAAAGGCATCCTCGATCAGCTGGGCAATGTGCGCCGTTACTGCAAAGAGATTTACGACCTAGCCAGGGTCACCGGCCGCGCAGTAAACAACCCGGTCGACGGGCTCGATAAGTTCCTACAGACCAAGCAATCTGAAAACTATGCCCACGTCAGCGAGGAACGCCTACCCGAGCTGCTGCGTGCAGTGACTGCCTACAGCGGCGCGCGTGCGGTGAAGCTAGGCCTGCGCCTGCTGATCATCAACGGCATGCGCCCGAGCGAAGTGCGCGAGGCCCACTGGAGTGAGTTTGATCTGGACGGCGCCTTGTGGACGGTACCTGCCGAGCGCATGAAGAAAGCCCGCGAGCATCTGGTGCCACTGTCTACCCAATCACTGGCCATCCTGCAGGAGCTAAAACAGCTGTCCGGAGGCTACGGCTTACTGTTCCCCGGGCGTAACGATCGCACCAAGCCGCTCAGCAATATGGTGTTCAACATGGCGCTGCGCCGCATGGGATACCAGGGCGAACAAACCGGCCACGGCTTCCGCCACATTGCCAGCACCTTGCTGAACGAAAAGGGCTTCGACGAAAACCACATCGAGGCCCAGCTATCCCACAAGAAGAAAGGCACGGCCGGCGTTTACAACAAAGCCAAGTACTTGGAGCATCGCCGCGCCATGATGCAGTGGTATGCCGATCACCTCGATGCCCTGGAGAAAGGCAACGTAGTGATAGGTGATTTCAGCAAAAGGGCCTGAACAGGCCCTCGCCGCCACCTACCCCACAGCCCTAAACTGGTTCTTCAATTAACGGGAGAACCAGCATGGCTCAGGTCTACATCGGCGGAATCCTTATGGTGCTTGGCATGTTCTCGCTGCTGGCCAATCCCGTGCTGGGCGGTATCGTCCTTGCAGTGGGTTACGGCCTGTTCGCCACCACTAAAAAGTCTACCCGCGCCGCTGCCGAATCTACCTTCTGGGGCCTTGCCCTGCTCTGCGGCGCCATCGTTACGGTCGTTGCCATCCTTGGCATGATCCTCTAGAAGTCCTTTCCAGCCAGTCGCACAACCCGCTCGGCAATCTGATTCGAGCGCAGCTGCAGCTCGGTCAACCGCTGACGCTTAGCATCACCATCCATCTGCGCATCCCGATACACAGCGTCCATCTGCCGGCGCACAGCACCCAACTGCTGACGTGCCAAGCCCAGTGCCGCACGGTGCTTGAGTTTGTCGCTGCTGCTTTCCAGCAGTTTCGCAGCGGCCTCGACCTTCCCTTCATCCCGGTATGCCTTGACCGTGCGGTGCAGCTGATCGGCTTCCTGCATCATGTCGTAGAACTGCGACTGATACTGAGTCGAACGCACTGCGTCACCCTGGTAGAGCACCTTCAGCACAGGCAGATCACTGGCGCGGGCTGTTGGGCTATCCACCCCATCAAAGGCGCTGGCGATCAGGCTCGACATCCCCAGCACATAACCACCAAGGGTACCGGTGTAACCCTGCACCAGATGGTCAAGTTGCTTGGGTGACAGCCCAAGTGTCGGCCCGGTGACCTGGCCAAGTACCCGGCCCAGTGCACTGGTGCGTTCATCAAAGCGCGCTTCTGGCAGCTTGCCCTCGTCGCTCATATCCTCGATCGGCGAATCGCGGAAGAAGTTGCGGTTAGCCTGCAGCTCGCGGATCGGCTGATAGAACTGCGGTACCGGGTTGAATGCCAGGGTCTGGAACACGCCCTGCGAAACGGCCTTGGCCAAGTCGCCACCATCCTGGGTGCCAGTCAGCGTGTGCAGCAGACGCTCAGGCACGGTACCGAAGATCAGCCCCAGCTCGAACGGCTTGGGAATGCGGAAGTGCTGGTCACCTAAGAAGATGTGCCAATGCATATCCTTGTCCCAGTCCATCAGCGCCTGGTAGCGCTCATCGTCATCATTCAGCCCGGCGAGCATCAGCGAGAACAGCGCGATATAGCCGCCCTTCATGGCCACCTCCTTGGCGATCAGAGTCTTGTCACCCCTAACCGCCCGACCCAGCTTGTACAGGCCCTGCATGCGCGCATTGAGGAATGGCACCACGTCGGTAAACCACTGCGCCGCGGCGAAGTTGCCGCGCAGGCTGTAGTCCATCAGATCCTTCGCCTCATAAGCGGCCTGGCGCGGTGACTTGCCGGCGGCCAGTGCTGCCTTGTAGGTGCTCAACCGGTTGGCGTTCTCCACCTTGTCGCCCAGCGTGCGGTAAGCCTGCCAGCCTTTACCCAACATGCCCGCCACCTTGGCCGGGGTATTCACCAGGCTGCCCATGTAGGCGCTCTGCTGCTCGCTAGTTAAGCCTTTCTTCTCTAGCGCGCGACGGATGATCTGCGCCGAGGCCTCAGGGTCGGTACCGTGAACATAACCGCCCTGGAAACTGCCGCCGGCAAACATCAAATCGCGATAGTCCTGATCCTCACGCAGCGCGTCGCGCATACCCTTGATCGAGTCCTTGCCCAGCACAAAGCCATCTTTGTTGATCATCCAGGCATGCGCCGCATCGCGGATAAAGTTGCGCAGGATAAAATCAGGCGAGGCCGTAACACCCGTGGTCAGCAGGCGCTTAAACGTCCGACCGATGCGGGTGATCGGGTCATTGAACACACTGCCTTCCATAAACTTCAGGCCGCGCAGCAGGCTCTCATCGTTGACGCGGTAGTACTCATTCTTTCCGCCACGCTGCAGCCGGATGATGTCCGGATCAGTCGGCGCCACCCGCGTCCAAAGCTGCTCAAAGCCCTCGTTTTCTGGCTTCATTAGCTGGTTTGCCACCTTGAGGAACTTACTCTCGGCCGGCAGCCCCAGCATTTCAGCGGCCATGGCCAGCGCTTTCCGATCCTTGCGGATCTGGTCGGCAATCTGGCTGCGGGATATAAGCACCTGCTGGTAGCGCGGGCTCTCGTCCGTCAGATACTCGCTGCCCTGCAGGTTATCGACCACCTCCATCAGCGCCTTGTTCTTCATCGAGGCGTCAATGCGCTTGGTCCAGCCCTGCAGCATGTTGGTCAGCAGATCATTGGTCGGCAGTGTGCCGCCCTTCAACGCTTTGATCGCGGCCGACTGGTGGGAAAGGCCTTTTTTCGAGCGCGGGCCACTGAACAGGCCTTCGCTCTCATCAACACGGTAAAACGGCACGTAGTACTCGGTCGCCCACTTCGCCCGGGCGCTCTGGTCAATCAGCCCCGCCTGCTCAGCCAGGTCCAGCACCGCCTCGTTTACCTTGGCATAGTCCTGGTACACCTTTTCGAACAGTACTTCCTTGCCATTACCCATTGCGATCAGCTCGGCGATATCGGCATCGGTCAGGTTGTTCTCACGCCCTTGCGCTTTGAGCATCTGCGCACGCTTACCGCCCAGCCAGGCCAACCAAGGGGTCAGGTTGTCCTGCCCCAGATCACCCAGTATCTCCAGCACGCCGCGAGTGTCCGCTTTGCCAGCAATCACGCCATTGCGCCACTCGGGTGCAGCGTAATGCAGTACGCCATGCATCACGTCAGCAATACCGCTAGCCATCCGTGCGGATACATAACCCTGATTGTTGGCGTCCGTAACGCCTACAGCCTCTTCAGCAAGGCGAATACCGGCCAGTCCATCGAACAAGCCTTCCTCAGAGCGGGTAGACCATTCGCTAAGCTTCGCCTGCAGGCCGCCCAGCGTCATGTTGCGGATCTGCTCGACTACGCCATCAGCATCCTTGCCGCCCAGGCCAAGCTTGCGCAGCGCTTCGGTGGTGGCCGCGTCATCGTTCAGGCTGTAGCGGATATCGGGGTTGGCTGGGTCGAAGTCGCCGTTGTTGCCGGTGGCTGACTTAATCTGCTCAGAGCGGAAAGCAACATACTCTTTGGCTCCGTCGCGATGAGTGAACTCAACCCCGTCGTAGCCTTTCGACTCCAATAGACTCGAAATGTCTTCGAAGCCCATATCATCACCCAGAGCATCCTGCACTTCTGGCGAAAGCATCACCTGATTCGTTGCTGGATTCTTGATGCTAAGAAACACCGGCATCACATTGCCACCGTCACCACTCGCATAGCCATTGGCTGCGTCGGCACGATCGGTGAAGTAGAAACCCTCACCCCAATCAAGGCGCCCATCACCATCACCAAAAAACTCACTGGAAAACGCAGAAAAATCACCAGTAGTTCCGTGATACACCACCAGCGGCCGTCCATCGGCATCTACCACCTTCGAGACGTTATCCGGGTTGACTCGCTCCAGCTCTCGGCGTACAAAGTTCGTGGTCCCAGTATTGGCCGATGTGGCGCGTTCCCCAGCAATGGGGGTATCCCGCGGAGATGCTACTGGGGCTTTTTTTTGCCCGTCATTCAGGGTCACCGCGTTGTAGAACTGCTGCCCATTGCGCAGGGTTTCCACTGTCAGCACCGCCACCATTTCCTGGCCATCGACATTCACCCGCGCAAGCAACTTGTCGTAGCCCATCACATTTGGCTTGCCTTCTGCCGGTTTGGATGATGCGTAGATACTGCCCTCGAAAGCCTTACGCAGATCGCCCAGAACCAGCAACTTCGCCGGGTCTGCACTAGCAGACAGTGCCTTACTGATACCGCGCTTCACAATTCTGACTTCGCCAATCTCAGGGTGCTGCAGCGGCTTATTGGAGTCGCCAAGCGCTTCTAGTGAAGCCTCAACACGACGACGCAGATCCGCCAACGGCAGACCACTCCACTCTGCAGGTGTGCGGATGGTGATGGGCTTCATAGCATCCAGCCTGGCTTCGGCACGGGCGGCCTGCCAATCACCAAACCAACGCACAAACGCTGGGGTTTTGGTCTGGTCGTTGACGTTGTATCGAGCACTGGCGCTTTCGTTGAAGGTTCCAGCATTGCGCTTGGCCTTGATGTTCTTTCCTTCAAACACAACCGGCCAGGCCAGGCCCTGGATGTACATGCCGTCATAGCCTTGGTCCATCAGGGTCTTGCGGTAGGCCTTCACCTTGGTCAGCGACCAATCGCCCATAGCCTCGAACTGGTCTTGGGTGACGACCTTCGGCTTGGCCATGCGGATATAGAACTGCTCAACTACCGGGCCGTAGCGATCGACATTGCCCACATCCTTACGCGCCAGGAAGTGCCCGAGCGTTGCAGTCGGTGTGCCAGTATTTTTGCCAAGGTCGGCATCATTGAAGGTATCGCGCTCGCCGTAGCTGCGGTGCACAAAGACAATCGGCTGCCCCTGTTTGTCGACCATTCGACTCTTACCAAACCAGCGCTGGAAGAATGGCGAATCAGTGCCGCGCGCCTTATAGATTGCTCGAGCAAAGGAGCTGGCCTGCTGATCGCTCAGACTTTCAACAAACTCGGCCTCGCTGGCCTCGGATACATCAGGCAATGCAGCCAGAGCTTCTGCAGCAGCAGATTGGCGGTACCGGGCATCCGCACCACCAGTGCCAGCAGCCTGCCGCGCCTGGGCCAATAACTGCACCAGGTCGTTGCGGCTCCACTTCAGTGCAGCCGAATCGCCGAAAGTCGAGCGGATAAACTGGCGCAACATGGCCACCAGTCGATCAATGATCCCGTTCTTCGGGTCTGTCTCGGCCAGGTGCGCCACATACTCTTCAGCGATCAGCACCTGGGCATCCAAAGTGTTCATGCCTGCAGTTTGCCCGGCATACCGGCGCTCCAGCTCACGCTTCATCGCCGCCGGCATATCACGGTAGATCCCGCGCATCACCGGGTTGATCCGGTTGCCCAGCACGGCTTTCACACCACCATGGCCTACGGCCTCATGCAGCACAGTACTCATGGCGTGTTTCGTGTCGCGCACGTTGCTGGCGATCAGGTAGGAGGTACCGTTGTGGTAAACCCCGGCCACGCGCCCACTCACGCCGTCGCGCTTGATCTGCGCCTGCACCGCCGCCGGCAAGCCTGCCTCATTGGCTACCGTTTCAACCTGCAGGCCGGTGGCTTTGCTGATCTTGTTAGCGATGGCGCGAGCACTGAACAGCGGGATACCTGCTGCCTGGCTTGAACTCAGCCGATACAGGGCTACATTGCCCCCCTCAGTCTCACGGGTCTGAATCACGCCTATCAGCTTGTCGAAGGCGCGATTAATCGACTGCCGCTCTTCACCTGCCGGGAATGGTCGCTTCCACCCCCACGGCGTAAGGATTCCCACATTCTCCGGGCCGAAGTTCAGGAATGGGCTCTGACCGCCACGCTCAGCGACCTTATCTTCCACATACCCCTGGAAAGCTCGCGCTGCCATTTCATGCGGCGTGGTCCAGTAGTCGGTGCCTCGCCCCTGATCCAGCTCTTTGGCGTCCATCGCAAACTGGGTTGGCACCTTCTTGACCTTTTCCTCGCCGTTCTGCGCATCAGCAAGCAGCTTGAGGCGGGATGAATACGCGCTCATGGTCTGGCGCAGCCGATCGAATACACCGTTGTTTTCTGCGTTAAACCCTGTACGACCACGCACCGCTTTGTAGATTTCGCTCATCTTCTCCAGCGCGTCATTGGTCCAACGCATGCTGGTTAGAACAGAGCGTGATTTGCCTGGGGTTGGGCGCAGCTCGGTACTTAGTGCAGTGCCATCGCGCACAAGCTGGGCAACGGTATCGAACTCGGCAAGCTGCTCAGCGCTAGCCGGTTTGTTGTTCCGCTTCCAGTACTTTGGATCTTTCTGCTCGGTCAGGTCACGGCGAATTTCATCAAGACGGTCGGTCAACTCCTTACGTGAGCGCCCCACAAACTCGTCAACGCGAGCCGTGTCCTCAACATAGGTTTCGCCCTTGCTGAACATGGTTTTCATCAAGTCGGTGTACGAATCGCGCAGCACCTCGCGCACACCAGAGTTGTTACGCAAAAAGCCCGAGCTGGCCGCATCGTTCTCGAAGTTGCTCGTAATCTTCAGCGACCGCGTGCCGTCCTTATCAACCGCCCATGCGGACGATGACTTTCCATCCTGACGGGCAAAGTAGTGATCAAGCGCATGGAACCACTCATGCGCCAGCGAGCCGGCGCCGTTCAGCTTGGTCAGGTTGATCACTACCTTACCAGGCTCATAGTGCGCTCTGGCGCCACTCAGGCCTTGACCCCGTGCGCCGAATGCCAGCGCCAAGTCACCATTCAAACTGATGGCGCGCGGCGGGATACCCATCACTTCAGCCAGATCCATCAGGCCATCGTAGGCATCATCCAGAAGCTGCTGACGCTCTTCCTGGTTGTTCCAATTACCGAACTCCACACCACGGAAACCAAAGGCCTCGGTAAATGCACTGTCCTTCACCGGGCCGGTACGGCGCTCAGCACCCTTGCGCACAGTGCTATCCGGCCGCGGCAAGTCAGCCTCACCGAACGTGGTGTTGGTTTCGATGATTGCCTTGGCGTTCCTGGCCATGTATTCCATCCCGGCTTCTCTGGACGGGAATACCTGATCAACAACCTTCACGCGCTTGCGGTCAGTAACATCCCGCCAGATTTCAAAGCCGGTACCATCACCGTCGCGAACAGACAGAACACGATGCTTCTGCGCCACCGCGATTACCGGCAGCATTTGCATGGCTTCTTCTTCGGTCGCGTAGTTACCGCGCAGCTGCTTTGGCTGCTTCTTCCAGTCGAGTTTGCGCGTATCACTGATTACCCAGCGCCCCGCCTCTCCAGGCACAGTGCTGGTGACCACCTGAGTGACCTCGTAGCGGCGCTGCCAGGCTGGGCGGCTGTCCGCTTCCTTGGCTGCCTTCTTCTTGCCTGGGGTAGACGTGTCCTTTCTAGCACCACCGATCTTCTCGCCAAAGTCCTCTACCTTGGCAGCTGAGGCTTTCGGCGCGCTGCTGGCGGCCGGCGCACTGGCTTCGTCGACGGTGGCGCTGGGAAACTCGGCGACCGTGTCCAGCAACTGGCGGATAGGCGCATCCAGGCGGATCACCTTCACATCCTGGCCGGCATCACGCTTGGCCAACCACTGGTGGTGGCCGTCCAGCACATGCCCATCGCCGGAAATCAGAATGGAGCGATCGCCGCCCTCGAAAGCTTTGGCTGCCTCAACCTTCTTGGTCGAGTACTCAGCCTGGGTTGGCTTCAGCTGATCGGCCGCAATGATTTCCTCGGCATGCGCCACACCGCGCGCATTAAGGAAATTGACCATCGCACCGCGGTGCTCGGCCTTGATTTGCGGCATTTCTGCCCGGGGAATATTGAGGGTGCCAGAGTTGGCCGGGAAGCTGACCCATTCGGCCTTAGCCTGGCCACGGGTCGGCGGCGCGAACATATCGTTCTGGCCGCGCGCAGCGGCCATATCAGATACGCGATCAGATCCAGTAAGGGTGAAGTCGCTGCGGTCTTTATCGGCCTGGACCTTGTCCTGCTCGGCTTTTACTGTCGCAGCTTCAGCAGCGCGCGCAGTCGCCTGAGCGTCGGCCTGCTGGGCTAGCTCTTGCTCGGTTTGGCTTCTGAGTTCCAAGGCAGGGGCAACTTGATCTTCGCCTTCTGCTCGGGCGTCAGAGCGTCGTAACGCGCCTTGTTCTCGCGCTCCAGCGCTTCGACTCGATTCAGCTTCAGCGCGTTGTGTTTCTGCAGAGCTGCTATCTCCGCTTTGCGTGCTGGCGACAGGTTCATTGCTGTTGTCCTCAAAGAGCGCATCGAGTTCGGCGGCAAATGCAGCCGCACGGGTCGCGCGTATTTCCAGAATATCCGAATCATCAAGCAAATCCGACTTGATTGATTCCGCCGAATCAAAATCGCCGGCCGCCTCTTCCTGCGCAGCTATATCAGCCTGACGCCGCGCCTCAGCCTGGAGCGCTATTTCTTCCTGCAGCTTAGACCCTGGCGCAGCATGCTTCCTAATACCGCCAGCTTCATCGCGTAAAGCTGCCTGTAGCCAACTCACACCGCCATCGCGCTGCATTTCGCCGGCAGGCACATATCCACGCTGGTCCAACAGCGAAGCCATATCGTCCAAACTGGTGCCGGTTTTATCGCTCCAGAGCGCACCCACACCTGGCACAAATTTATTGCCTTTGCTGTCGCCGGTTGTGTCCTGGCGCCACTCGGTTTTTATCCCGCCCAGGCGGATGGCGGCCTGCATTACAGAGTCACGGTCGCGGTTCACTGGTTTGCGCTTGGGCTGCTGCTTAGACCTAACCTCAAACTGCTTTGGCCCAACCTGAACAGCCTCCAACACATCAGCCTTACCAGACTTTTGAATGGCGTTCTTTGCAGCCAGAGGGTTGCTGTACTTCTTGCCGATTGGCGTTTGCTGGTCCATACCGCGACCGCCCGGTACATAGTCGGCTGGGCGTGGGGTTGGAATTCTGCCGGGTACCGCATTGCCTTCAGCATCCACGGTGATCGAGCTTTCGCGCAGATCAGGAATGCCCTGGCGCTCAGGCTGAGCATCAAAGGTCCGTGGCTCTGCACTGCCCTGCACTGGCGCATTTGGCTGTGCAGCTGGCATCAGCTCACCAGCGACCGGCACAGTGCCGCGCTCAACTTGCTGATCCATCCCCGGGCCAAAGTCACGCACCGACTGTTCACGCCCTGGTACTGGCCGCTGCTCACGGTCCACGTCACGCGCCGTGCCTTGCTCGCTGACATTGCCCTGCTCATCGGCGTACAGGGTCTGGTCTGGCGCCGGCAGTGCCAGGCGCTCAGGAGCTGGCAGTAGTGCCTGTTCGCTATCAACAGCAGTGACTGCAGCTGCAGAAAGCGGTCCAGCATTCGGGTCGAGGCCCATTTCTTCCGAGCGCTTGCGAGGCATCACGTTCACGCCGGCACCGATAGCCGAACCGGCAAGGGTTCCTTCAACTGCAGCCCGCGCCAGACCCTCAGTCAGATCCTTCTCTTCGGCCCAGTTCTGGATCACGGTTTCAGCAGCGGACTGCGGCAGCTCTTCAAGCACGCCCTCGGTCAGCGCACCACCAGCAACACGCCGCGCCAGACCTGGCGCCTCACCGGCAACCTGACCAGCACCACCAGCAATCGCGCTCTCCGCGTCCAGCACGCCCAGGCGCTGCGCTGCTTTTGCGCCCAGCACGCCAAGCGCAGCACCAGCAACGCCAGCACCAGCAGCTGCTGCAGCCGCCCGGCGAGGATCTACATCGTCGCTAATCTGATCCATGGTGCCGCCGGCAATTACAGCACCCTCACCAACACCACCAGCGATCGCACCCTGAGTGGCGGCCTGCGCGGCAGTAGCAGGCGCACCAATAACACCAGTCACGCGGCCAGCAGCCAAGGCACCACGGCCAAGCACACCGCCTGCCAGCATCTGAGGCAGCGATTCAGCAACCAGCCCGGCAACATTCCCAGGATTAGAGGCATACGCGCCGGCCACATCCATAGCGCTGCCATCTTCCCAAGCCTGATCGATTTCAGCGCTGCCCGCCTGGCGCTCTGGGCTGTATTCGTCCCGCGCCTCTTCCGCCCACTGGCTTGGCTGGAAGCCAGTGACTTCCCCTAGCTTGTCGGCGGTTTCGTCAACAAAACGCTTGTTGGTAATGGCAGCAACGGGGATATCGGCAAGGCCGGTGGCAATACCTGGCAGTTTTTGCACACCGCGCTTTAGGTCAGTGCCTAGGTCGCCGGCCAGCGAGGTGTTTTGAATCGGGGCTTTCAGGTCGTCGAACAACCCTTGCTTTCTCGGCGCACCACCCGGGGCGACGTCTTTCAGGTCATCAAACAAACCAGCCATCATCCACCCTCCAAAAAGAAAACCCGCCGTAGCGGGTCAAGTCTCTTGGGGTGGTACTGGAAAGGCGAACCCTACAGGGGGTGACGAGGGACGGAATCGTATACGTCAGAAATGAAAAGCCCCGCATTAGCGGGGCTCAGAAGAACAGGGTCTGGTAGCTGATGCTGTCTCGCAATTCAGCCCATGGCGCAGAGTTTCCATCTTCAAAGTGGGTTTGCACCAATCCTGACAACATGTCGGCAAACTGGATCTGAGAGCACTGCGAGCTATCGCATGGAAGAGTCGTGATCACAGCCTCACTCTTATGCTCAAACCAAAGCTGCGTCTGAAGGTAGTCATGAAGGCTATTACCGCTTTTAACCTTCACGCTTCGCGGATCCGGAACAAAATGAACCTCAGCATGCCGGCTCATTTCGTTCAGCAGCGCCTTAGCGATCATGTAGTTGTAGAGCTTGTTTTCATCTCGACGAATGTGATCCCGCACGTTTTCTTTCTTCACCGTAATGGAGATAAAGCGAAAATGCCCGGGATTATCAGCAAGCAAGCGCTTTGTTGTGCTAGCAAACGCCAATCTCTCGTCAGCAGACATGCCAGACCATTTCTTCTCCTCGCCGGTAGGCCAGTTGAATTTCTGGTAAAGCTTTTTGATTAGCCTTTTGGCAAGATGACGCTTTTCTTCGCTCGCAACCAACGCTGCGATGGTGAGATACCTGCTGGAACCGCCCCGCCTATATGGGGCATCGAACTTCCAGCCAAGGTCGCCGCTTTCGTCTAAATAGATGAATATCTTTGTCATTAGGAAAGCGGTTTGGGGAATTGGTGGCGCAACCCCTAGGCCCGACGCTCTTACAGAGCGCTTACGATACTTACGCGTCGCGGGTTCCCTAGGCTTTACTTGCGCACGCCGCAAATTATAGGGACACAACATATGGTAGTCAACAGCACGCCCGGGCGGATCGCCTAGCGATGGCTAAGTGGTGTAGCCTGATCTGGCTGGCAATTTAATCAAGGAAAGGCCGCGACCTCATCATGAAAAAGCACCTAGCCATCATCGCCCTGCTCGTATGCCCTTCCCTGGCTATGGCGGACAACTACGCAGAATGCCTGCTGAGCGCACTGCCTGGCGTACACAACGACACCACCGCATATGCTGCCGCAAAAGTCTGCCGTGCTGAGTACCCCGGCGGCTATGAATCGATCGCTCAAGGATCAGGCCGTGGGCTCTTTTCATATAAGTCAGGTGCTGAATGTGCACTAGATAAGGCAGCAAAAACCCAAAGCAACACGGCAGCAGGCATGATGCGAGTCGCCTGCAACCGCCTTTACAACAAGCCTGTTGGCTTATTCGATGACTTAAAGCCAGTCGAATAACTTAGATCGGCTCCAACCCCCATTGTTGCAGCCGCTGGTTGATTGCATCTCTGCTCACACCTGAATCAACAGCAGCACGCGCCTCAGCCAACGCAGACTCCCTGGTTACACCCGCTGGCATATTCCCAACCGGCTGCCCACCCGCTACCGGGCGCCCGGTAGTCACATCGATCAGCTGCGTACCACGAATATCTTTACCGCTCTCATCACGGCCCAGGATCACGTCCTGCGACTGGTAACGGTCTTTCGCCTGGGTGCTCAGCGCGGTATAGGCCTCACGGGCGCTGGTGCGCTCTTCCTCGCTCAGGGCTGGGTCGACCATGCGCGCTTGCAACTCTGCGATGCGCTGGCGGTCCTGCACGCTGTATTGGCCAGTAGCCAGATCCTGTTGGAGCTTCTGCTGCTCCAGCTGCGCGGTTGTCATCCGCTGACTGGACTCAGCGCCACTCTGCTGGGTTTGAGATTGCAGTGCTGCTGTCTGGGCCTGACGGCCTTCAAGTTTAGCCCGCTGGACTTCGGCCAAGGTTGGCGCCCGCGAGCTATCCGCCACAACTGTCACCCGGCCACCACCTTCGCCAAGCTCACCGCGACGGCTGATATCGATCATTTTGTCGCGCTCGGTAATAGCCCGCTCGTTGCGGCCGTATGCCAACTGAGCATCACCGGCATTTGCCTGCGAGAACGTACCGACGCCATTACCAACACGGCCGACTCCCAGTCGCGGCAGCTCTTGAGCCCCGGCAACAGCAGATTGATCGTTGCTGAACTCAGGCACCCCACCAGCACCTGCACGGGTGGCAATTTCACCACCCTGACGATCAGCTCCAACGCCGGTCTTGTTCCAGCCAGGCACCCCGAGGCGCGGCAACTCTGGCGCAGCAGGACGCGGTATGCCGTTGTAACCCGGCACACCGCCGACAGGCTGAGTTGCAACAGCAGGTTGTGCAGTAGGCTTGGCCAACGGCTTAACGCCCAACGCTTCGCGTCCTGCAGACTGGATCTGCTCAGCAGCACCTGAAGCTTGCTTCCAGCCTTCACTAGCCAGGCTTGTGGCCATATCGCGATATTTCCCAGCGCCACCCTCAAGGGTTGCTGGGTCACCGCCAGCCAACCGCGCAGCACCAGCACGCACACCATCAGCGATCGCTGCTTGTGGCACCAGCGCGGCACCAACTAGCGCCTTAGCACCGCCTGCCAGGCCATCAGTAAACCCAGGCTTCTGAGGCCGTGCGCCAAACCGTGGCAACTTATCAGGATCATCCACCAGTCCGCCGTCAGCAAAGAACTGCTCTTTGCCCTGCCTCTCCTGGTACTGACGGCGCATTTCTGGGCTTACACCCAGGCGCGGCAGGTTTTCCTTTTCCTGCTTGAACCGCTTGAGCGCTTCCAAATCGACGCCGAGTCCAGGCGCCTCTGGCGAATGGGTTGCATCCTTGACCTGATTGAGCGCTTCCACACCAACTGCATGCACCTGCTCTGGCGGCAGTTCGTACTCACCGTTACTCAGGTTCACCGGCACCTTCTTGCCATATCCAGGCACCCCCAGCCGCGGCAATTCGGCCTCCTTTGCGGCCTGTGATTCTTTGTACTTCTTAATCATTTCGGGATTGAGGCCGAGCTTGGCTGTCGAGTCTGCAGGCATGATGTAACTCCCGGTGGGGATCTCTTTTTTGATCGAGTCAGAAGTTCCAGTGCCTGGGCCTTCTACCAGGCCGCCACTGGCCTTCATCGAATAATGGGGAACGCCGTACATGAGGTAATCCCCCTGATGATGTGCTGCGATTGTTTGCGCCACCGGAAACTGATTCAAACCTTACAGGGGGTTGGCTAAATCACCTCAACAGCCAACCGCAGGTTTGTCCAAAACGCTGGCGGTCCCGGTAACGGCTCGAACGAAAGTCCTAGGCCGGCGTAACCCGGATCAATGTAGTAATCGGCAGGGTCTATACCAGGGGCAGCGTTCAGCACGGCGCTACTGTCAGCGATGGGCACTTCCAGAATGCTCTGCGCCGTCAAGTTTGAACCCGAAAGCACACCGCCAATTGTCACAGCCTGAAAGCGCGCAACACTTTCGAAAACATCTACGTGGTAACCCGCCATCAGCGTCTCGCCACCGGACACATAAGGCGAGCCGATTGCCACGCCGAGCATGTGTTTTGTCTGGCCATCAGCAGATCGGTCTGCACTACAGAAGGTGCAGTACTCAAACGCTCCCATAGCGAATGGGAAAAGCCCGGTGTACCAGTTCAGCAGGTAATCCTCAGATACCTGCCAGGGCGCTGGGCCGGCAATACTGCTGCCATAGGACGGTGCTGCTAACAGATTGGCCGTACCACTTAACGGTGCAGAGAGGTCAACAGTGATAACACGCAGGTCACGGGTTGTATTACCGCGTGTCGCATACGCCACGCGTGCAGTATCACCCTGCCGAGACATTGCTACGGGCCGATAATTTACAGTGTTGCTCAGTGTCAGCCTGGTCGAATACCCAGGACTATCCGGTGTTGTGACATATACAAAAATGCCCTGAGCCACCAGAAACTCGCTGTCGTTGAGCGGCAAGCTCAACACCGTTCCGCCTACCGAAGGCAGGCCAAAATTTTGGGCATCGCCCTGGTTGGCTGGCACCGTATCCACATCGAGCAGCCGGGCACCGCTTAACTCGGCTTGCACGCCACGGTTCTGGGCATACCAATCAGCCGTCCCGAAACTTGCAAATGTCTCTACAACCCAACTCTCCGCATATCTCGTCACAACAGCCGGAGAGGCCGAGGATCTGGACATAACGACGTGGTGATCATCACCAATGCCATAGACCTGAAAGACAGCAGCAACCATGGCTCATCACCCCGTTGTTATTTCCGCAAACAATGCAGACTGGGCATTCAACCCGGAAGATGCGACCTCAGTGAATCCACGAACCGTGTCGCTTAATGCACTGGCAGAGCGGTTGCTGGTGAATGCAGCGATCTTGTTACGGTCAATGCCCAAGGCGGCCTCAACATCAGCCTCTGCCGCCCGCAACCGCAACCCTTCGAAGCCAAGTTGCACGTTGTAATAGCTGCTAAGTGCGCCATACAAAGAGGCCTGCGCCTGCGCCTGCACCCTCGCACGCTCAATGTCCTTGTCGGGTAAGCTGACCCAGGTCGTGTAGAAGGCCCGTAGCGCATCCATCACACCGAGTTTCAAGCGCACGGCCTGTTCCTCAGCGAATTTGATCAGCTCTACTTTCAGCTCCAGCATCCTGCCCGTCTGCTGTCGATTTATGTCTGCGATGGCCTGAGTAGCACGCTGCTCGGCCTCAACACCCAGACGAACAGCAACACCTGGTGGCAGCGGGAAACCACGCTCAGCAAACGAAGCATCAATTGAACGCCGCTCACTTGCACCGACGCGATATGCGCGATCGCGCGCCTCATGCCAAAGCAGGTCAAGCACTGCCTTGCTGTCTGCATAAGGATCACTACCCGACAGGATCTTGCAGGCCCAGGCCTCCGGGCTATCGTTCTGCAAAACAGAAAACTCAGGAAAGTAACGCTCAAACCACTTATCAGTTTCAGAGTCCAGGCGTTGCAGCTCCGCGCTGGTGCCGTCTGCCCCCGGAAACAAGTCGCTGAACTTGGGTGGCGGCGCGAGAACCGGGATATTCGCCTCATAGTTAAGCGAAACACCTTGTAGTGGTACCAGCCCCCCGTTCTGAATGCGAGAAGCTGTCTCCCGCGCCGTCCTAAGCACATCACCAACATTGTCCTGCAGGAAGGCTACAACTTGATCTTGATTGGCCATATGGCACCTCGTTGTGGGGTAGGCATGCTCATTCCTTCATGACGGCAGAACCTGCCCTATTTGGCGGCATAAGCGGATTGGCCAGGTAATAAGCGCCAGCTAGTGGCTGTGGAAACGTCAAATACTCCTGCCACGTCCGCCCGCTGTCTCGGCTGATTAGCACTGCGGTTATCGGTTCACCGCTGACAAACAAGACGCCCTCAACAATCACCTCACCCTCTTCGTCGTAGATGGTGCGCTGCATACAGTTCAGGTGAATCTGCCGCTCATACTGCAGCTTTGGGTCATGCATAAAACCCAGCTCAGACCGAACTTCGGCAACACCAGTCTCAGTGTTCAACACCCCAAGTTTTACGGCTGATGGCAGGTCTGGCGAGAAATCCTGCCACTGCTCGTAACAGACAAACCCTATTTCATGGTCACTGAGTGCCACAAACATCGGGTTCATCGACCAGAGCTTGTAGCTACTGGTTGGCGGAAACATGATGTGCATTTCACCGATAGAAAAAAGTCCGGTGGTCGGCCCTTGAATGCCCGCACCCAACTCTTCAAAGAACACTTCGCGAACAACAGGCGCGATCTCATTACCCTCGGCGTCGAGCTTGGTGATGGTGAACTCCAGCCGCCCACTAGATAGATCTGCTGCGAAGAAAGGTCCATTGCCCAAGTTGTAAAGACCGACGCGCTCAGCCTCCATTCTCCAGCGCACCTCAACCAATCCATTCGGCATGGGGAAAGTCGCCAAAGGGTTGACCCCGTAGACAACATCTTCATCGAGGATGCCGGCTACCCACACGTCATATGGGCGTTTTCTGTCGGGGTAGTCGGCCACGCAATCCCATACCTCATGCTGAACCTCTTGGGCCTCAAACCCGCCATCAAGGTCTATCTCGAAACGCATGTGAGCGCTGCCGCCTGCATCGATGTACGAGTAATCCCAACCCAGGCCAAAGTCTGACAAGGCGGCATTTAGCGCACACAACCGGACGTTGACGACAAACCGACCGTTGAACCAACACATAGACATTGCATCGGTCCAATTGGGCCTTGATCCACCTGCGGGTAGCGGCTTGCTACCGGACGACCAGTTTTCCCAGAAAGTCGACCACGACTCTTGCGGGTTTGTGAACGGGGAACCAATAGGGCTACTCGGCTCGGCAACCCAAGGGCCGTTGTGGAAGAAATCAACACTGTGCTCATCTGGAAGCCACAGTCGGCTCCAAAACACGGTAGATACCCCATCCTCGACCGACTTCTCATAGTTCAACAGCGCAAACAGTATGCCGCTATGCCCCCAATGCACCGCCTCACCTGGATCTAGGTTCTTCACCACAGGGATCGCCATCAGTGTCCAGCCATCGCCAGCATAAGCGCTGCATGGCTGCATCCCCTGGTACTGAAAAGTCATGTAGCCAAGATCCGTTCGGCACATCAGCTGATAGCCAGGGGCGTGATCCTCGATCGCGGCCTCAGCCCACCAGTACCCAACCGATGCGCGCACTTTTGGCCGAGTAACCACTCCGGAGAACACTTGCGACCCGTTTGGGACCTGGTCATAGGTGTCATAGGGATAACCCACACCCTCAGGTCCAGCCACTCTCAACGAGTGGGTTCGCAATAAGTCCTTGTTGGTCGGGATCAGGTCACGCCAAAGGAATGCACGATTCCAGGCACTGGACGGGTTGGTCTCATTCGGATCAAACCCCAACCCGACAAACTCTGTCTGGTCATTGACCGGCGTAATGTCCTCGTAACCAAACGGCCCATTCATCATGCCTGTGCGGCTATCGAACATATCCCGGCTCCCGACGGGATAGGCTCGCCCTCTTGAGTCCAACAAGGAACCGAACAATATCAACTGTCCTGGCGGGTCCATAACGACCCCAATTGCAGTGTTACCGTTGCGCGTAGCCCTAATCAGGTACCCATCTATGGCCATCGTTTTCGAGCGAGTCTTGAACCGCAGTAGGTTCTGCGCCATACGCTTGGCGCGCTCGATCAGATAGGCACCAGATGCCGTGAGCGAACGCCCGATCACCGTCCCCATTACCGGAGTCTCCGGGTGGTCACGCCAACGGATAACTCAACGCTGTCCAGTTCTGCCTGACTGGCTTCATATACTTTGAGACAGAGCCTCCACGCCTTCCCGGTGACACCCTTGGCGGTAACGGCCCTCATCATTGGCTCACGCTTCACCACCGTGTAAGACTGCTCTTTGCCATCATCAGCCTTCAGCACGGCCAAGACCTGGCCATCCGTGGTCAACCCGAAGTAAACCGACTCGACACGCTTACTGAGGTTGGTGCCGAACTCATTAGCACCAAAGTCGACCATCAGGTCTATGCCTTCACCATCGTCACCGCCGCGGCCAATTCGATACACGCCATCCTCACGAACACCTATGGCCCCATATGGAGTACTGGCAATCGCTAAGAAGTCGAAGCCGCTGTAGCGCGTGATTGCCCCGGTCTGGATGTTTGTTGCGTACTGGATTCCCTCGAGCTGCGGAATGTTTGTCTGAGTGGTGAGCGCGACCCGATCTGCAAAGTCGGCATACCGATCGCCGTTCTCAGCGAAAGAGCTATTCGCGAGAATCGAATCGAACCACTCAAACCCATCGCTAACTTCGAGTTCAAGCAGTAGGCCATCGACGATATCGATCGCAGAAATGAATGTGGCGAACATCTCAGCGGATAGCTGAAAACTGTCCTGGGCGATGATCAGTTCATTAAGGTGGAAAGACGATGTGTCCAACCACGGCGCATAAGCTGCGCCGAAATACCGTCCTCTGTAGGTCGCATTCCCAAACGCATACCCATCCTCCCCTGCGGCCCCCTGAGCGGCCGCAATGGTTCCGGAAGCAACCCCGACGCCACCTGAAGGCCCATACCCGAAAGACAAAGCTTTGGGAGCATATGCAGCACCATACGAAAACTCGACCTCTGGAAATCCGCCAGATGCCTGACCGATGTAGCCACCACGGTAAGTGGCCGCGCCAATCGCATAGCCTGCATCTGCAGCCAGGCCAACAGCCGCACCAAGCACACCACTGCCCCTATTGGCCGGCGGCGTGGCACTCCCTGCAACCCCAAGCGCAGCCATCGCCATCGCGTGGTGATTGCTGAAGCCAGCAGCACTTACCTTTATGCCAGCAGCACCGCTGGCCGCGGCATACAACGCATCGCCTGCACGCCCCTGGGCACGACCTGAAACGCCAGCACGGCCTATCGCCCTGGCGCGCTGGTCAATAAAGGCCGTGACACCTGCATAACCTACCGCCGCCCCAGAAATGAAACTCCCCAGTAGCGGGCTGTCGACGTAGTCGCCTGCCATATAGAGCGAGGCATCAAGCCGCGCATACCCGGCGCTTGGCTTGAGACTGGTGTGAATAACCTCACCATTGACCAGGTACCGAACAACCCCATTGCTGCGAGCAATCCGCAAGACAGGTAGCCCTGCCAAGCCGCCAGGCACGGACATGACCAGCGCTCCTGACTCGAATATGTCCAGGCTGCCAGTGCGTCCGTAGAACGCATGCGAGCTATCCCCGGGACTAACCGTATCGGAGCCAGTATTGATACCTACGATCACGCCGATCGAGGCGGGTCCTATCTTGAACTCGACATAGCCATCAACAGCAAAGCCGGCCTGCGAAAGCCCACCACTGTCCCAGCCAGGCTTTGCGCTGTAGGTGATTTGTGGCGGTATTGCAGGCTTGCCAGGAGAGCTTGGATAACATTTCCTGAGGTAATACGCGACGAAAGCACTGGATCCGATTGCTCCACCCGTAAACATCTGGGTCAGCTCGGGGTCAATCGTCTGTATCGCCACTGCCGACTGGTTTTCGACAAACCTGTAATAGACCTGGCCAATGCTTCTGCCTTTCGTAGACCTCGTCAGATCTGCAATCCTCTGCAGATTCGATACCGTCCCATAGTCAGCAAAGACAGGCTCGTCTACACAGAATGCCGGCGATGGCGGCACGCCCGGTACACCTGGGGTGCTACGCGACGCCGGAGCTTTAGAAAGCCGGTTGGCCATTTACCGCTCCCTTAAAACTCGGGCAGAGTGATCGCGTAGGCTTCCAGTTTCTGGATGGCACCAATGACCAAGGCGGTATTACTCAAATTCAGATCCGCGCCAACAATGCCCACGTTGCCCTGAATCCGCGGCGCTGTGGTCGAAGCAACACCGGTATCGGAGGGCAATACAAAGCGGTAGAACGTGGCAGCACCGGCAGCAACAACCGTACCCTGCCAAATCTCCGAAAGATTCTTCGTCAGAGTTCCACCTGGCGCAGCAGCCTCGAATGTCAAACCGCCATCAACATCGGTCCTGATCGTTACCAGCAGCAGGTTCGACGGGCTGATGGCCGAATCAACACTGGCCGGCTCAGGCCCCGAGTAAATACGAATCTCGCCGCTTGCAAGCGCAGATCTTAAAGAGCCGGTGGCCAGCATTGCAGCACGAATAGCGGTACTCAGTTTCAAGCTCATGTCATTCTCCGCGGACGACAATGTCGTTGATGGCAAAGGTGATGACTGTCCCTGCAACCACAGGCAATCCACTGCCATTAACCTGCAAAACAGCCAGGCAGTTTCCTGCAGTCAGCGCATCCCAAATGCAGATGTAAGTGACGGTGTACGTGGCGCCTACGGCGGCAGCGTTGAAAACGATGTCCGCACTGTTGCGACCTCGATAAATTGCGCCATCCAACGACTTCACAAGGGTCACAGCCTTACGGGCATAGTTCGCGTCATCGCCGGTAGTGATTTCGTTTGCACCGGCCGCGCCCGGGCTACCGTCGTGCAACGACACGTACTTGCCAGCCCCGGTAAAAAGCAGGTCAATGATTTGCTCACTGGAATATGTAGTGGTCATGGCCGCCTCAGACGATATTGGTCGGAATCAGGTTGAGTTCAGCGCGCACGCGAAGAACCATGCCGGCCTCCACATCGCGTGGAGTGTCGAATCGAGCGACAGACAGCAGTAGCCCGGTGACACCAGCCTTCTCCGATGACGAAACCAGGAAACCGCCATAAAGACGTTTCGACGCAGTCACCGTGAACGCAGCACGGCTTGCGATATTGGTAATCAATCCGTTGGTATTGACCCGGTTCCAGATAGGCCTGGTGCCTTCGCTGTACCCGGTGAACTCGCCAATAGTTGCTGGCAGGTCCGACGAAAGCGCCCCCGGCACAGGCAGGTAGTTGTTCTCAAACAGACCAACGTAGAAAGTGCCGATCGGCGCTATATCGCCGAATAGCGCCGCTGCCATGTAGTTCACGCCAGCCTGAGGAACGATGTTCACCTGTTCCCAGGAGTCGACAACCACACCATCGCGCTCAAGCTCAAACTCATAAACAAATTGAAGAGGAACGCCTTCGGCTTTCTCCAGATTTGGGCTTTGCATCAGTCAATCTCCAGGCCGAATGAGTCTTCGACGCCAAGGGAATTGGGGCCTGTGGCCCCCTTCATAGTGGTCACCAGCATCTGCACGCCGTTGCTCTCGACAAGTCCGACCGAGGCATTCTGAGCAAGTGACGGGGCATATTTCTTGAGTTGCGGCAGCTCTACTGAACCGTCCGCAGAACCAATGGCTTGCCCGTAGCGAGTCATCCAGGCCGCCTGGCCGTTCGGCAGGGTCACGCCGCTGCCACTGACCGCGCCATGCTCAAGCACGGTAGGGCTGGTGCTGTCTTCTGCGCCGGGATTCGTCAGGAAATAGGTTTTCTGGCCAGCCGCGACAAACACACCACCATCGGTAACGGCAACCATATCGATGGGCGCACCGTAGTGGATGAATCCATAGGCGGGATTTACCAGGTGCGGAGCATACGGCTCGGTTACCCATAGCGCGGCGCCTGCGACCAGAAGCAGTCGGCCTTTGTAGGCATGTACCTTGGTAGCAACTGGGGGCTGCACCAGGTGCGCAGTCAGCAGTCTGGCGCTATCGTCGGCAACGGATACCAAAGTAAAACCGGTATCAGTTCCTGCGTACTGCTGATAAAGCGTTTCACCGTCAGCTGCACTGGCGTACACACGACACTCAACAGCACCTGCAGGGGCCGACCAAAGCAGGTCAATAGCGCCAGGCTCGCTCAGCGTAATGATAAGCGGCGCCGCACCAGACTCAGCGCCAAACGAATCCATTGCGGTGACAGCAACACGGTAAATACCGGCTGGCAGGCTTCCAGGTCCAACTGTGGCGCGAGGGTAAATTTCAGGAAGCCCCCACTCGCCAACCCGATCACCGCGAACACGTATCGAACCGATAGGAGTGCACAGGAAGGCGTCACCGTTCACCTCAGCGCCACAAATACCGCCAGCTGCAGGTGCGCTACCAATCCGGCGCGCTTCGTTGGTCGCTGCGTCATAACGCAACAAGTCACCGCCGGCCGCAATCAACAGCCCGGCAAGATATGGCACCGCACCATGTACGCCTGAAATCTCAGCGACACGGTTGCGCCCTGCACGCTTATGCAAACCGCCACCGCCCACAGGGTCAAAATTCAGCAGATCCCGCACCTGGCCTTCCGGCAAGCGATCGACCTGATCGAGATTATTCATCCCACCAGACCAGGTATCACTTCGAATAGGTTCGGGCATGGCAACCTCACTCCCAGCACCCGGAATACCCGCGTGCTTATGGGGCTGAAGTGTCCATATCGGAAAAAGGAAAGGCGAACCCTACAGGGGGTCAGGCCAGATAGCGCGATGTTAGTTCGCGCCCATAGATTGGGTGGATGACCGTTTTAACCACACTTATAGTGTTCACCCGAACCTAAAAAAGGATGCACGCCCGTGGAAGAACTTCGCTTTGCTGAAACACGCTCAATGAAATCGCTATTTCGGAACATGGATGAGCAGTGGTACGAAATTCAGTCAGGTTTTCTGAGACACCTCAATCGCTGGCAAGAAATCGCAAAGGATCTGGGCCAGAATTTCGAGGTAATCGACGAGCCTAGTAGACACGGCAAAGGCACCATTTTCGGCAAAGAATACGTTGTAAAATTGGGCCTAACAGTTCGTAGCCCTAGCTCACCCGAGGCTTTAGGGATTATTCGTGTAGTAGCAAACCATGCTGTATCTGGGGAGGCTTTAGAGGTTGAATCCTACCTCATGACCCAAGGTCTAAATTTCTTCAGCACAGGCAATATGACCCCCATTGTCATGGACAATTCTGTACGTGCTGAGTACCAAATCATTTGCGAAAGCATATATGCAGTAGCAGCATCTTCTGATGTTTGATTGAGGTAGATATGCACAGCAAATTCCCCAGCAAGGTGCTGGCAAAAGCACTGGCTAACCGGTTTGCAGCCGGGGCCCTCGCCGAGTTCGAGCTAACCCCGGCCGACCTGGCTGATGAACCGCTAACAGCGGAAGAACGAGTGGCGGTATATGCCGAGATCCGCGCAATCTCTGAACGCCTACAGCAGGAAGCCGAGCGGCTGTATTCCCTGGTTTAGGGAACCACCAGGCAACAAAAAGCCCGCACTGGGCGGGCATGGTCTAGGCTGTGGATTGCGCGCAAGGCGCACTCACTTACTTACGCAAGGATGCTATGGATGGGACTGATCATCGCCCGCCGTATTGACGAAGAGTTCGTGCTATTTGCTTCTGAGGATGCCAACCCTGAAAGGCTCGCCGAGCAACTGAAGGAAGGCATCACCATACGCATGCATGATGTCGATCGAGGAAAAGCCTGGCTCGACATCAGCGCGCCGTATGAAATCACCATTCTTCGCAGCGAGCTGATCAAGCCCTGACAAGCAGTCGGCGCAACCTGCCTAGAAGAACGGAAACGACACGCTTACAGGCTGGTCATCACGCGGTTGCCAGTGCCAGTGTTGGCCACGGCGACAAACTTATTCAGTGATGGGGCCCATGATACCCCGCCCCAGTTATTGTTGGCAGCACTGGTTCTTATTGTCCAGTTGACTCCATCAGGTGAAGTCATCACGCGGTTGCCAGTGCCCGAAATTGCGGTTGCTACAAAAAGGGACCGTTCTGGCGACCAACAAACTGCGCGCCAGTCGTTGTTGGCAGCACTGGTTCTTATCGTCCAGTTGATTCCATCAGGTGAAGTCATCACGCGGTTTCCAGTGCCCGTAGCGCCGACTGCTACAAACAAAGAAAGCTCAGGCGACCAACACACTGCTTGCCAGTCGTTGTTGGCGGCACTGGTTCTCGCTGTCCACGTTACTCCATTTGGAGACGTCATCACGCGGTTGCCAGTGCCCGTATCGCCGACTGCTACAAACAAAGAAAGCTCAGGCGACCAACACACGCCTCTTAGCTGGTTGGTAACTGGTGCATCGCTGATTGACCAATCCACACCATTGCTAGACCGCATTATTTGGTTTGAAGTGCTGTACCCGACTGCTACCGCAAGTCCAAGCGCAGGTGACCAGCATACCGAGTTCCAGCTGCTATTCGCCGCGCTGGTTTGAGCTGTCCACGTTACTCCGTCCGGCGAGGTCATCACGCGGTTGCCGGCGCCACTTAGAGCCACTGCAATCAGTTTTCCTATGCCAGCGGCCCAGCAAACAGACCGCCATACGTTTGCGTTGGGTGTTGGCGTGTTATCCCAAGTAACCCCGTCAGTTGAGGTCATCGCGCCGTTACTTGTAGCGCTATATCCGACTGAAACGAGCAACGACAACTCGGGCGCCCAGCATACCCCCGCCCAGCTGTCATCTGCGGGGCTGGTTCTTATCGTCCAGACGACTCCGATGTCCAGATCAAGCCCGCCACCACCTGCAGCTCTACGCTGCGCCAAAATACCCGGAATAATCATGCTGCCACCAATCGGCCGATCAGGCTCCAAGTGTTGGATGCGCGCCAAAGCGCTGTTGCTGCTGCGCCGGCCCCTGCCAACACGTTCGTGTCACTGGCGTGCAGCGTCACGCTGAAGCCGGCCCCAGTGACCGTCACAGCGCCCGCACCAACCTGCAGAACATGGAACATCGGCAGGATGCCGGAAGTGGTCCAGGCGGCTGTTGCCTCGGCGCCGATGGTCAACGTGATGGGCGTTGCGCTGGTACAGATCAGCCACTTACCAGCATCAGCTGGGGTAACAGCGCCGCTGGCGGTGATTGTTCGCGATGGTAGGCCCGCCACCAAAGCGCGAGCTGTCAGCGCAGCCTGCAGGTCGGTCTGATCGGCGAGCGTGCCGCCGATGTCGCCCCAGTCAGAACCGGCGCCGCCGCTTACGACCAGATCGCCGCTACCCAGCAGGCTGCTGCCGTTCACGGTCTTGATGTTGGTGCCGCTGACCAGCGTGGCCTGCTTGCCCGCTACCACTGTAGTCAGGTCGGTGATCTGCTTCTGTAACTTACCGATGGCCACCTGAATCGAATCGGTGTTCACCACAGCGCTACCGGTTACCAGGCTTAGCCCGCCCAGCACTGCGTCGAGCACACGCGCAACCGTGAACCACTTGTTGGTTGTCCCCTCGCTCAAGCTGTCTGTGTCGGCGTTCGCTGTTGCGCCAGCAGCAATGCCAGCCAGCTTGGTTTTCTCTGCGTCGGTGTAGGCGTTGGTATCAGCGTTGCTTTCGTACAGCGTTTTGACCTGGGCGGCCGTAATCGGATCTGCGCTGCCAGCTTGCGCGACCCACTCGCCGTCGCTGTCATCCCAGATGTATCGCTGCACTGGGTCGGCGGTACCGGCGTCTACGTCTGCGTAGTCACCAGCCGATGCAGTCGGCAAGGCTGTCTGCAGGGCGGTCAGATTCAGATAGGTGCCACGGTAGTGAGACCCTTCGAGCCCCGCGAGCTTTGCTTTCTCGGCGGCGGTGTAGTTCTCCTGGCTCAGGCCGTACCCTGCGATCTTGTCGACCTTGAGGTCGAGCTGCACAGTCAGTGCAGCGGGCTGTACCGCAGTGTCTGCCAGCGCGCCCTGCGCTGACGTGGCAGCGCCTATATCACCAGGTGCTGCCGGAATGAATGGCGCGCCCGACAGGTCGGCATAGGCACCACTGAGCGCAACAGCAGCCAGCGATGGCCGACCCGACAGATCCGCGTACGCACCGCTAAACGCCACACCGGCCAGGCTGGCATTGTTGGCAGGCGTGTACGAGAGTGCACCAGTCACATCGGCGCCGGTCAGGGTTACGATCCCAGTGCGGGTGTTGAAGCTGCTAACCCCAGCGCTACCGCCACCACCAGCACCTGGCGCACCACGCAAGCCGGCGGCAATCACCGCGCGACGAAACCCATGCTTGACCACGATTACGCTGCTCACGCGGTCACCTCATCTTCTACTGTCACAGAGCTGATAGCTGTGAGCGGATACACCTCGCCGCCCGGGGCGATCGCTTCGGCGTCGTAAAGGCCGCGCTTCCAATCCAGATCCTTGGCCGTGTCGGCATCCATCTTCAGGAAGAACGCCCCGAGCGCCACATCCACAACAGCTTCACCATCAGGGTTCTCTGCTGGGTCGCTGTGCCAGCTGAACAGGACGTTGCCGCCCACCTTGTCACGCACCTGGGCGCGGCAGGACCAGCCAGTAAGATCAACCGGCGGCCGAGTGATCAGCACGCCAGGCCCAGAAAAGGCCTTCCAGCACGACGCCACTACTCCTGGCACCTCGATCGTGTCCGCATCGATCACCTTTAGGAAGTATGGGTTGGCGCTCATCACCTCATTGGCATCATCAGAATCAACACCGGTATTCAGCTCGGCCGGCGACTTCACACACGACACCCAGAACGGCCAACCATCAGGCAGCCCATGGCCAACCACAGTCAGATGCAGCGGAACCTGGCTCGGCATACCAGTGATCAGCACCTGGCGCGGCTCATCATCGGCATACAGAAAGCCGAACTCGAAGGTCCTGCCGCGGGTGATGGTGATATCGATCTGCTCGGCCATTGCGGGCTCCTTACTCGCGGCTCTCAGCAGCGCGAGTGGTACGCGGCGGGAAAATCAGCGGGACATTGGCTGGATTGGCAAGCACCACCGTGCTGTGATCCAACTCGACCGGAATGCCATCGATCTTCACGACAGCGCCCTTTTCAAGGAAAACGCGCACGCATTGATCCTGCTCGTTCGCCAGGTCGACACCTACAGCGGGCTTTCCTGCAAGCTGGCTTTCCAGAGCCTCGGTTTTCGCAGCTTGGCCCTTCTGATAATCCATCCATGCTGCATAGAAGCTACCCAGCGGAACCGTATCGCCCCCTTGGATCAACTGCACACTGCACACGTCGAACTGCAGGCCGTTTTGATCCCAGACAGTGAGGTTCACCATTTTGTCGCTATGGACATAGGCAATCACGGCAGCGAGAGGCTGTGATGGATCGCCGAACGCCAGCTTGCGGCTCGCCATGTATTGCGTGGACGGGAAGAAATGCAGAACACGGCCAACGGTTGGTTTGATGGTGGTGGTCATTCGGCGCTCCGGTTTACGGTTGCTGTTACGGTTCGTGCTGCTCCTGCAGCATGGTCAGGTAGTCGAGCAACATTGCCCGGACAGCCCTTTCATCCATGGCAGTGAAGGGCTTCCGTCCCTCAATCACCGCCTCAACTAGCGCTACCGGTACGATGTGCAAAGACCGGTCAGCGGCGGCCAGCACAAGGCGTGGCCGGTATTCATCCATCTGTACAACGCGGCTCACTCGCCCCCGATCTTGCACTTGCTGTGCAGTTCAAAAAGGGTCTTCTGCAGTCGCTTTATCTGGGCTCGCTGGTCTTTGATCCCTTGCTGTAGGGCTGAAAAATCCCATCCAGCAGCGGCTGTAAGTTCTGGGGCTCCTGCATCAGATCCTGTGGCAGCGGTGGCGGATCGTCCCACTCGCACGCTGGGGCAGGTGGCATTGACTCGCACCCCGCAAGTGCCATCAGCAAGACAGCGGCGCTGGCGATCGGCCTCATCTTGGGCATCAGTCTTCTCCTTCTGGTATTCCGCTTCGGCGGCCTGGTAGCCGGTGATCAGCTCGCGACTGATGCGCATGGTGACGCGCAGTGACGCAGCCTTAGCGTCACTCACCGTCACAGCGTCACGCGCAACGTCACGCGCAGTGGTGACGGTATCGATGCGCCACAAAGCGAGGATCAGCGCCAAGCCCAGGCCGGCAATCAGATAGCGGGTCATGGCTGTGCATCCATGCACTGCGCGTGGCGCTGCAGCTGCCGCTCCCACACCCCCCAGCAACGCTTGTTCGGCTTGCCGTTGATCGTGGTCGAACAGTCGTATTTGGCGGCGTATCGCCAGTTGAGCAGCGCCTTGCACGCACCGATGTAGTCGCCCTTCAGCAACCAGGTGCGCGGTGACTTCGGCTTGCGCCAGTTGCCAATGCCGTACTGGCCGGTGAAGTCGACGTAGAGGTCGTATTCCTCTTGGAAAAGCTCAACACCAGGGATCGAGGCGCGGAAACGCTGCTCTTCTTCTTCGTGCAGCGCCCTGGCTAGCTCCACGGCACGCTGCCTGGTGATCGGAGGATCTGCGAGCGTCACCCGTGTGCCGTCTTCGTAGCGGGTAGAGCCATGGCCAATGGTCGGCACGTCGCCCTTGGTCGGGATGTGCGGCGCCAGCAACTCAACGCCACCCTGCTTGACCACGGGGCTTTCGCCCTCGCTGGCCTGCCAGGCGCTAAACCCCGCAACACTTAGGCTCAACGCAACAGCGAGCACTCTGTTGCGCATGCTCATGGCTGACGACCATCAATACGGCATTGCTCACGGTAAGCCGCTATACGGGCAGCGCTCTCGGCCTGCTCGCGCATATCGCGGCGGTGCTGGAAGTAGTAATTCAGCGCCAGGCCTGCCAGCGCGATCAGCACGCCCGCCAGGCCTATCCAGTTGACCTGTGCCAGCCAGCCCAAGAAACCGGCAGCAGCACCACCGAACGTGGCCTTGTTGGCGACAGAAGCGCCGATCGCCTCGACAACCCCTTCATGTACCTGCTGCGCCATAACGTGCTCCCGTGCTGGCTAATTCGCTTTGGTCGTATGCTATGGAGCAGGCGCGTTCGGCACGAACCCTACAGGGGGTCAGGGAAAGAACACCTTGTTGGTGTGCGTCTCGTCCTCGCGGGTAATACGACGCAGATCACTGTCAGGGCGCGAGCCGAAGTAATCGGTAAAGGCACGCTCTGCATCGGCAGCTCTGCCCAGATCCAGGGTTTCCGAATCAGGCAGACCGAATGCACGGTGCAGCGCCCACTTAACCAGGTGCCGGTGATGGGCCTGCTGTATCTCTGGCTTGGAACTGGGTGAATCAGCCAACGACTTCAGCGGTAACCGATAACCCTCAAGCAGCAGCGTTCCTGCTGCGTCCGGGGTCGGCACCAGGCGAATTGAGGTGTCTGTCTGGATGGCGTACCGCACGCACCCGGTAAGGTCGCGCCAATCGCACACCGTGCGGTCCAGCTCTTCAGTGGACATAAGCCGAACCGGCTCACGCCGCGAAGCACCAGTTGCCCGAAAGGCAATATGCGTAATCTCGTAGAGCGATTCATGCAGCGGGTACACCGCCTCGCCCACCGATACATCGATCTGGCAAACCTGCTCTTTCTGAGACTCATGCAGCAGGCGGCCACGAATGGCCGCCTCTTGTTCCGCTTCCGCCAACCACTGCGCCACCCACTTAGTTTCAAAGAGGAATGGCGCCACCAGGTCCTGGGTAACAGAGCGGAAGTCTGCAATCAGCTCGTCGCGGGTCATTACACAACCCCAAACCGATCGATAAAGCCGGTGACCTCAACACGCAGATCGCCAACTGATTTGCGCGCGTCCAGCTTCTGGTTGTATTTGGTCATGGCGAACTCTTCCAGACCCTTCTTGGTCATGCTCGCGATCTGATCGCGCACATCCTGCAGTTGGTTTTGCTCCAGGGTCTGTTCGTCCTGCAGCTTTTTGGCTTTCGCCAAGGCCTGGGCAGTTTCATCAGTGGTCTCGGTATCAGCGACGGTCGCTGGCTCACCTACTGCAGCTTCTTCGAACTGGTCGGCATGGCGCAGGAACTTGCGAGCCAATACACCAGGGAATACACGCACCTGGCCCTGCTCAAAGCTCAGGCCGGTACCGAACAAGCGATCCACGAAAATCTCACGCCGGCCGATGTACTTCACGCCGACTTCACCCACGCCAACAACGACCACAGGTTGCGCAGCGCGTGCAGTAGCCTGCGGCTCTGGCTCCTTGGCAACTGCATCCGGCTCATCACGCAGAGCATGCACAACAGCACGGAACAGATAATTCTTGGCCTTCTGCTCGGGCGACAGTTCGGCAAACGGCAGGCAGCAAGGGTGAGTCTTGGCGTCGGCGTCCTTAACGTCGCCGTACACCCAGCCATCGGCGACCTTTTGCGCAAGCCATGATTCATGCGACTGCTCAGGGGTGGCATCTGGGTTCGCCAGGTGCATGTCTACACCCGCCATGGCGCTCTGCTTCTGCCAATCAGGGGCATCAGCCCAAGCAGGCTGCGAGGTGTCACCAAGCGATGCGCAGTACGCCAGATTGATCTGGTGCGCCACTTTGGCAATAGATTCACGATTCATATGCTGGGTGTCCTGTGAAAAAGCGGGAGAGCCCGAAGGCCCTCCCTAACGGGTGGCGAGCAATCAGAGCGAGCCGAGCAGCTCGCCCATCACCAGCACGTCGATCTGGCTGGCCTTCGCGTTAGCAGCAACCGCGGTGGTCAGGATCAGGCGCGCAGGCTTCGGCAATACAACCGGAGCCTTGGCTGCAGCAGCACGCAGGCGCGCAGCGGTTGCCAGGTTCAGGCCGGTACCGAAATACGCCGCGTCTTGCGGCACTGCGGTGTCATCCACACCGTCTTCGTAGGCAAAGCCCAGAGAACCGGTGATGGTGGCGGTCATGCCGGTGCTGATCAGAATCGACGCGTCATCCAAAGACATGCCGGTCGGCAGCGGGCCAAGGTCGACCACGTCACCAATGCCAATGGCCGCAGCAGAGTCAGCGCCAATGGCGCCGCCGTTTGCCGCAGTCACCAACTGGTAACGCAGAGTGGTGGTATTGCCGTATGCGCCTGCAGCACCGCCGAACTGGCGGCGACCGTAGGACTTGAGGGTTACTTTCGCCATGATGGGCTACTCCTGAAAGGGTTCACGAAAGGCGGGCCGGTCTCCCGGCCCTCCCATCACTTACGCTCGCCGATGATCGGCACAGCGGTGTCGAACACCGTCACGCCGTAATCGGTGAACTGGCGACCATCGCCATGCTCGATGTCGAAGCGGATCTTCGACACACCGCGAATCATGCCGAGCAGCAGCTCAACCTTGTCGCCGTGGTCGAGTTCCTTCTCGCTCCAGAAGAACGGAATCTTCGACTTCTCGCTTGCGGCCCACGCCTCGGCCACGGCCTGGCCACCCAGCAGGATGGCGCGGTCGACAGCGTGAGTAGTGCCGAAACCGGACGGCACAGTGCAGGTAGTCTCGGTTTCCGAGGTGTAGCTGGCGCAGTAGCGGATGGTGTCGCCGGCATAGAAGCGGATCGGTTTCGGCATCTTGATGATCAAAATGCCGTTCCACAGGCCAGCGTCACCCAGGAACAGCGGGTGACGGTTAGCCTGGTTAGCACGGGCCATCGCGCTCGCCTGGAACTGACGGAAACTCGGGTCCTTGGCGAAGTCGGTGTACTGCGCTGGGGATACCAGCAGCACGCGGATGGGGCTGTCGGTGGCGGCTTCATCGCCTTCGAAAATGACCGGAGGTGGCGGCAATGCGATCTGCTCCATGTAGGAGCGGATGCCGTCAACAGTGTCCATCTTCAGCAGGTCGGTGGTAGCCAGGTCCACTTCGCCGGCATTCACGGTGAAAGGCTTAACGCCATTCGAGCCGTCAGCGATGAAGTGGCGGTTCTTGGTCGGCGCCTTAACCGGGTTGACCATGATGCTCGCAAACTTCGGATGGCCTGCCACTGGCACACGCCATTCGATGTTGTCGTGGTAACCACGGGCACCAGCCATATGCACCAGCAGCGACTGATCCACATAGGCATCAGCCTGAGACTGAGCCATAGGACGTGCCAGCTTGCGGAAGTCCGCAGGGCTACGGATGCTGGTCATGGTGTTGCCGGCGTCGATCGGGAAACGCGCCTGGTTCACGCGCAGCTTATCTTCCGACAGGTTCATGCCAACGCCGCGGCCTTCGGCATGCTCGCTACCCATGATCGGGTAACCGCCTGCAGGGTTGAGCAGGTGGAAGGTGACTTCGTCGCCCTTCATCTTGCCCAGGTCCTGACACTTCACGATTGGCATGTGCTGGGTAGTCTGCTTGCGCAGGGTAGCCTCAGCACCGGCCTCGCCCTTCGGCATCTTGCCGGTCAGGCGGCTCATGGTGGTGTTACGTTGGGTGTGGTATGCGAACAGGCCTACCGCCTGCTGCACCTGAGTGGCGGGATCGCCGTACTGCATATTGGTTTTGCTTGGCACGATAGGCCTCCTTGATCTTTAAGGTGCCGTTACAGCTGGCTGTTCAGCCAGCGCTCACGCTGTTCAAGCGGGAGCTGTGCAACGGCATCGATCTGCTCATGTGGCGGTAAGTTGGCGATCGCTTCGAACGCATTGGCAGGCCCAACGCGGCCACCCGGAATATCCGAGAGACTGGCGGGTACTGCTGGTTGCGCTTTGGCGATGGCCGCCTGTGCAGCGGCTTTCACGTCCACTTTCGGAGCTGGCGTGTCAGCTGCCGGACCTTTCCCAGTGGCTGCCTTAAACGTGTCGAAAAACTCTATGACTTCCGGCGCCGAGCCCGATTTCATGGTGCTTTCAAAGCCCACACGAACGTAGCCAGGCTGGCTCGCCAACCATTCCTCCAACTCTTTGCTATCCAGAATCGAGTCGATGTCAGGGTGCTTTTCATAGATCGAGTCAAAGTGCGAAGAACGCAGGTCGGATTCCTGCTTCTGCTCATGCGGCTGCAATGCCTGCTTCACCTGCGCTTCAACCAGAGCCGGTAAGCTCTGTGCGATCAGGGTCTGCACTCCCTTGGCAATGGCTTCTTCGGAGAAATCGCCGAATATCTCAGGGTTGATCCCAGCATCGATTGCGGCCTGAGCCGCTGCGACCTGGTTGTCGGTCTGGGTAGGTGCAATCCCTGCATCTGCCCGCTGTTGAGCCTGAGCTTTAAGGTCAGCCAGTTCCTGTTGTGCCGCTGTAGCCGTGTCGCGCCATGTCTTCTCAGCTTCGCGAGCTTCCATCAGCCTTTTGTAAGGGATGGTGTGCTTGCCGTCCTTAGCCAGAATCACCGCGTTATCGTCGTTGAGCTCTGCGTCGCTGGTTTTCGATACGTCGTTTGCTACCTGCTCGCCGGTTGGCTTGTCCTCAGTTGCAGCGGTAGTGTCGGGCTCACCACCATTTTCCAAGGCTGCGTTTGCAGCTCCGGTATCGCCCTCGCCCAACTCCAAAAGCTGGGCAGCCTGCTCTGCGGTCATTTCACCGTTCGGTGCGTGCTGCTGGATAAAGTCGTCTTGTTGGGTACTCATGCCTGTCCCGCCACATATCGCCGTGGCCGCATAGGGGCTCAGCAATGCAGGTCGTTGCCTTCCTGCGCGTCGCTGTGCGCTGTGCGCTCAACTTGCTGGGAAGTGTCAACGGGAGGCCTAAAAACAAAAAACCCTACAGGGGGTCAGCCCTGCAGGGTTCTGGTGGACAAGAGCAATCAGCCCAAGTTGTCAGTCGGCGCGGGCGTCTCAATGCCTTCCATGGGTGATGCGCCTTCCTGCGGTACTGGCGGGAATGCCGGGCTGGTGTTCTGCTCCACATCAGCACCCTGAATGTAGGGTGACTTGATGTTCATCGCTGCCGTTTGGTCAGCTACCGGGAAGTTCGGATCATCACCAGGCTGATGCTTGTAGCCTGCACCTTTCATGATTTCATCGGCGATCGGCGCAATCATCGGCATCTGCGCCACCTGTGCACCAGCCTGCATCGCGCTGTACGCGGCTTGCACGCCGATCTGCACCGCCTCGCGCCGGATCTTCTCGATTTCAGCCTCGGTTTTGCCCTCTTTCATTGCCAGCTCACGCAGCTTCAACTCAGCACCCGACTTGGCCAGGGCGTCCTGCACCGCCTGCTGGATGCGCTTCTCGATCGCCTCCGGAGTTTCCTGCTCGCCAGCGGCGCGAATGGCTTCGACCACATCGCGTTTGAACGGCACATCCATGAGGCTGACCATAAACGGCAGCATGGCCGCCTGGTACTGCTGCGGCAGGCTCTTGACCGCTTCCGACATGGCGTTGAGTTGCTGGCCGCGGTAGCTGGCAGTACTCGGCACATCCTCAAGGGCTACCTTCAGACGAGTACGCTGCAGGTCGTTGGACAGGTATGTGAAGCCGGCGGCGTCCTGCTCGGGCTTGTTGATCACCACTGCGCGATCCTCGCGCACTGCGTCACCCTCGATGATGATGGTCTTCTCCTGATCACCCAGATCCTCGACGATCATCGACAGCAACAGCTCACCCACCATCGACCGGCCGGCGCGGAAATTATCCATGATGCGGGCTAGGCTCTGGTTGCTCTGCTCAACCTGGGTCTGCTCCTGCAGGCCGCTGCGCGCTGTACCTTCCTTGCCCATAAAACCGCTAGTCACAGCGCTTACACGCTGAATCGAGCTGCGGCTGTCGTTGATCAACTGAAAGTGCTGGGCATTCAGCTGAAAATCACGACTAACAGCAAAGCGTGCGCCTGGCTTTGACATGTGATCGGCATCAAGGACGATATCGGCATCGACACGCCCAACCTGCCGGCGGAACTGCGCGTCAGTCATGGCCACAGCACCCTTGGTGCGCTCAGTGCGAACAACAGCCATGCCCCAACGCAGCTTACTGATGCCACTGTTGAGCGCGTCCTGCGGGTAGATCATGCCGCGCACATAGCCATAGGGCACCTTGGTTGCATCCTCACGGAAGCCCCAGAACGGCACGTACGGGAAGTGGGTGTGGCTGTAAGGGCTCGGGCCATCATGCAAGCAGTGCGGACCCAGCCAGTAACTACGGCGCATCCGAGCGACAACTGCCACAGAGTACTGCGCGGCACCACTGGCAATCGCCAGGTTGTGCTTGTCGTTGTTCTCGTCGTACTCAACCACGCGACCATCCGGCGTTTTGATCACTGGCACGCTTACCCAGCGGCGGTACCAGACCTCAGCCAGGCAGACTTCCTTGCTGGTCGGGTTGTACCAGCGCTCTTCCTGCACGGTCCAGCCGCGAGCCTCGGCCCAAGCATTGTTGAGCCCAGTTGACGATCCGCCATCACTCAGCTCAATGGCCTGCTCTGCCCACCAGGAAGGACCATTCTTGCCGATCGCCTTTACCAGATCCTTGTGCTGCGGGAAAACCAGCGCGATTCGATCAGGCGTCAACCACCGCTGCCGGCGCAGCCAGCGCGCATCGCTCAGATCCTTCTCAACCGCGGCGAAGTCCCAGTGAATTTCGCGGCGATTCACCTCAACGCAGCGATAAGGGAACTTGAACGGGTCAGACTCGCGCTTCACTTCCACCCAACCAAGGCCAATGGCGATCTGCGGGCGGAAAGCATCAGAGCACGCAGCATCTGCATGCGACTCACGCTCAGCCTGGTTGAGCTGGTAATTCAGCGCATCAGCCACATCCTGGCCACCGGTACCGCCGTTCGGGGTCACACGCCAGTCAGTTCGAATGGTCGCCTCATAACCCTGGATAGACAGCAAAGCTGGGCCTACCAGATCCTCGACAGCAGGCGGAATGCCCAATTCTCGCTGTCGCTGCAGCAGCTCGCTATCCAGCTGGTTGCCGTCGGCATAGTCCATTTCCTTGTCAGCCGTACTGCGCCAGTGCGGCTGCTCTTCAATCTCGCGCATCAGCTCGGCGTATTCATCGCGCGTTAATGCCAGTTCATCCACCGGCTCATCTTCAGGGTATTTGATCGCTGCGGCGTCCATGGTGTGTCCTCAAGTGCGCCAGTCTGGCGGTGGGGCTTCTTCGTAGTCGCGCGGCGCTTCGTTCACCATCAGGTCAATTGCCTGACCGACGTAACGGAACATATCTGCGCCGTGGCTATATTCGTCATGCAGCGGCCCCATGGGCTCGCCGGTCTTGGTGTGGATATCGCGCTTGTAGCGCTTCAAGCACTCAAGCAGGCGCGTGGCCTTGTTTAAATCGAAGTAGCAGCGCGGAAACAGCATGCGGACAGCCTTGATACCTTCCTCAACGCTGGCCTGCGGCAGGCAGTTGGGATAAGGATTGCGGCCCATAGCGCGCAGATGCTCTTCGGTGCTTTTGCCTGTCAGGAAGTTTCTGGTGCGACCGTCGTGTGGCAAAAAGTCAGTACCCCAGCGGTATGGCAGCTTCTCCAGCTTGGCGACGTACCAGTCCAGGGTACGGTGGCTGTCCTCGATGTAGCCGATGATCCGCACATCCATTGGCCCTTTCTGCACCAGGCCGATCGTCATCGAGTCGTTCCAGCCCAAATCCCACACGGTGTGAACAGGCAGCGTCGGGTCATACGGCACAGGGCATACGCGGCCGTCTTCATATACCGCTTCAATTTCATGCTTATAGATCGCGCCAGCAGCAACACGCCGGGCCTTGCCTTCCCAGATGTGCTCGTAGTCCTCTTCGCTCATCGAGCGCTTGGCCTTCTTACGCTCTTCATTGAGCACTTCCGGAAACCAAGGGTTATCGCGCCAGTTGATCTGGCAAACCCAGGTGTCAGGGCTCGGCGTGGCGATGAATCGGCTGTAGGTGTCGTCAGTTTCCATATCCGGGTTGAGGGTCAGCCAAATCTCGCTGCCCTCTTTCCGGATCGTTGGTATCAACACGTCCCAGCTCTTCTTGCTGACGCCATGGGCCTCTTCGACCCAGACGATATCGACACCCTCAAACGACTTGATCGAGTCGACCGTATGCGCCTGCAGGCCAGAAAACAGGATCAGCGTGCCGTTCTTGCCGCGAATCTCGGTGTCGAGAACGTCGTAGAACGCTGTCAGGCCCAACTTGACGATGTAGTCCTTCAGCAGCCGGTGAACCGAATCACGCATCGACTTCTGGATTTCACGGGCGCACAGGATGCGCAGCGGTGTTCGAGCGCCGAGGTCGAGCAGCACCTGGGCGACGCCATGCGACTTACCGCCACCGCGGCCGCCGTGCATCACCTTATAGCGGCAAGCCTCATACAGCGGCGACAGCTTGAACGGCAGCGTCAGGTTGAGGTTGATCGGCGCGACGAAGGCAGTCACTGATCGTCCTCCCCGCGCTCTGGTGGCCGAACGAAGGTCACGGTGCTATTCACCGCTATCGCACCACCGTTCGCACCGGTCAGCTCAGTCTGCAGCTTGTCGCCATATTTCTTGGGAGCCATCTTGCTGGCCAGCCACTTGCGTGCGTCCACACGCAGCTTGGAACGTGCAATGACATCATGATCGACCTTCACCTGGCCTTCATCGTCCACGTAGGTGTCATTCAGCCCGTAGTCGGCAATTTCCAGTATCTGCTCGGCTAGCAAATCAGCCTGAGCCTCGCGCGCGTGCGCGTACTGGTCTCGAAACGCCACCTTCGAATCATCAGCCAGCCAGCGCATCACTGTTGCAGTACTCGGCATGCCTGGCTGTTTGCACACATTGCGCAGACTCATACCGTCAGCGATGTACGCACACAGCTTGGCCGCTACCAGGTCTGAGTAGACTGTTGGCCGCCCTACTGTCTTCGCCGTATTACGCGCACGCACAGTCGAGCCAGCGGCCTTCTGGGCTACTGGCTTCTTCTTCGCTTTCGGGGTGGCGGGCTTCTGGGCCGCTTGCTCTGTCTTCATGCCGCGAGTGTTCACGGGAGACAGAACGGGTGTCGAACCCTACAGGGGGGCTGGTACTATCAATTCAAATAAACCAGAGGGGCCACGATGGTTGAGAACGAATTTCGCCTTGATGATTATCATCTAGTCGAAGCTGGCCTTACTGGTAGCGGGCACAAGCACTACATAGGGCCTAGATATATCTGCAGATTCTGTGGGCGTGATCGTTCGACTGCGACGTTCAAGCACAAAGCGCACGCGATACCAGAATTCCTAGGCAACCACGCGCTGATCCTCAACTCAGAATGCGACGATTGCAATTCGCACTTCGGAAGCACCATCGAGCCTCACCTTGAGAAGTACACGCGCCCCTTTCGAGCTCTCAACGGCATAACTAACAAGGCGCGAAAAACACCCAAGCACCGAGATGAGCAGATTGAACTGCTGCACATGGATCGTCATACCCGCAATTTAACGATTAAGCTGAGGAATGATGACTCCGTTAAAATGGACGAGGATGGCAAGTCTGTTTCATGGTCCATGAGCCGCGAACCGTTCATACCTTCGCTCGCCCACAAAGCACTCTGCAAAATAGCCGTATCAATTGCGAGCGAACACCACCTACCGTTATTCGAGCCCACAATAAACTGGCTCAATCCTAGATCAGAGGCAGGCCTACGCGTTGTTCCGACACTAGTGGTAGAGACAACAACACCTGGCACCCAATACAGGGGCTGCGCTTACCGACTCTACCTACGGAACACCAACACATTCCCACACTGTCTTTTTTGGATCGCCTTCGGAAGCTACAGCCTACTGACATTCGTTCCAACTCAGCTCGACCGTAATCCTGGGGTAAAGCTGACATCAGAAATCCCATTTGTCCCAGACCAACGCTCGCCTGAGTTAATTGAGGAATTTGGACCTCAAACGCATGAGGAAAGGGACTTATCACCAGACACGCTCACAACCTTTCCACACCGCGTTCAAGTCCATTTTGAAAAAATGGAGCAACACGGCCCACCAACTAGCTAGTACAACAAAGCCCGCACTGGCGGGCTTGTTGACACCGTTACAACGTATCCCGAAGAGGCACAGACTTCTTCCCGGCAACTCTTTCACGACGCTCAAGAATCAATGCATCAGCAATCTTGGCTGAGATGCTAGCCGCGTCATTTCCGTTAATTGGCCGTGACACCAGCACAGATGGCAATGCAGCAGATGCGAACTGATCCCACACGGTTTTCTCTTCATCCGTCAGTACAAGCGTCATACAGGCAACTCCTAGTGGTTGGACCTAAAGCCTACATGCTTGGGAAAAATAAACACAATGTGCAGAAAGCCCGCACTCGGCGGGCTTTCTTTCGTCGCAGGATCGCTCAGGAAGGGGCCGTACTCTCAGACGCAATCACGTCGACGGTACCGTTGAACACAAACCCTGCACTGGCTACACGCATATCACTGCGCAGCAACGGGCTTCGGTAGGCGTCCAGGCTTGGCAGCTGCAGCTGTGGGCCGGCCACCTGGGCCGACACCGCAGCGTCACAGTGCTGAGCCAAAGCCTGGCAATTGTCATAACGATCCAGCGCTACAGCGATCGACTCAGGCGCAGCAAACGCACTACACGCAAACAGCAGGGATGCAGCAATTGAGAGAAAGTACTTCTTCATCAGGTATGCCTCATACAGGGTGAGTGATTGGCATACCGAGTGTTCACGGGAGAGGTGGCGCAGCTCAAACCTTACAGGGGGTCAGCAGCGATGATTAACCACAAGAAGCGGTAACACCGCCGGCTTGATCCTACTTTCCCTTTTTTGGCGCTGGAGGTGGTGCTTTTGGCGGAGTGGCCGGCCGTTGACTTGTCGTCTCTTTGCTCACACCACCTGTTACTGATTTACCAGGCTTCTTAACAGTCTTATCTGTCATTTAGACCTCACTTCTTTTTGGCTGCTGGTGGCGCTGCTGGTGGCGCTGCTGGCCGAGCAATCACAGCCTTCGGTGCAGGGCTAATTCCATCTTGAGCAATAGCTCTACTTGGATCTTTGATTCCTCGCTTTTCACTAGTCATAGATATGCCTCGGAACTAACGACTCGGTGGAGGTGGTGGTGCACTAGGAGGACTCGCAGGTCGCGGGTTAGAAGGCTTGCTATTTCCGCCACCACTTGGCCCGCGCGGTGGCGGAGAAATTCCTCTTTCCTCATACATCGGACACCTCTACTTACTAGGGGCCTTCGGTGGTGCGGGCGGAGGAACTGGCGGGCGCATGTTTGATGGCGCTGGCGGGCTCACATTCATACCCTCATTGACTTGATGACGCTGACTAATCAGCCGTTCAGTTTCGTTACTTTCCTTCGTCATGCTGACTCTCCTACTCTATGAACTCGACCAAATAAACATCTGCGTTAGAGATGAGATAGCTTTCAATCCCGGGCATATCTACCCATTTATTATCTTCATCCATCCAGCAAGGCTGTGTAACCAAAAAATGACCATCCTTCGGGTCGGTTGGCCAGACTGCTGGGTAGCCGAATAACCTCCGACCATCCAGCAGAGTAAGCACCACGCATTTCCCCTCACGCTTGCGGAATGCATATATCCATTCAGGGTAAGATGAGCGCGACGTCAGGGTCCACTTTCTGGCGATGCCGTATAGATAATCGTGGTTTGAAGCGAAAGCGAGCCACAGCCCAAGCAAAACTGCCAGCGTGATACCCCATGCACTCTCAACCTGTTGCGTCCAGTTACCCCAAAGAAACCAATGGCTACCGATGTACTTAAGTACTATCTCTATGCCTGCGACAACCATGGTGATTAACGCTGTGCCTATCAGGGCCTGCACTGTACGCTCGAACTGGCTTGGTTTTTTTACATCTGCTAACCAGTAGAAGATCATCGTCGTTATAAATCCAGGAATGAGCATCTGGACTAACGGAATAATCTTCGTTGCAAGGTCTTCCATAACCACTTCACCACATGCTGTCGTATAGCCAGCAATATAGCCGCATTAAGTTGATTCACAAACCTGCTGCGCCACTCTGCTAGCCATCTAAATCAGTCAACCTTGTAAAAATCCGCTCCAAACGATTCAGCCTTCTGCTCAGTTCTCCGCCCTGCAGGCCAGATTGATGCCCTACTTCAATCGCAGCAGTCTGCATAACAACCCCCGCCATTAGCTGTGCCAACATCCGATCCTCTTTCGGCGTGAGAGTCAGCACCTGGTCGCCGATATCGATCTTCACTGTCCCGTCTGGCAGCAGCATCTTGCTGATAACCCTTGCTGGTGGATGAGTCTCAGCCGGCACGTATACCCCGCGCTGCACACGTACCACCAGCCCATCGTCGACAAGTGCGCCAAGACGATCGTCGATGATGGAGAGTTTGAGTCCGGTCAGCGCATTCAGTGTTTCCCGGGTAACGACCTGCTCCTGGGCGTGCAAGTCCTGCACAGCCTCAAGAATGATCTGCGTCGATGATCGTTTCGTTGTCATGCCCTTTCCCCCACTCAACGTATCAACCCCTGCTCACGCAATATTCGGTACTGCTCGGCCAGCCAGGCCTGGAACACTGGATCTTTCACTGCTCGCCACCCTTCCACTCAAGCGCCTGAGCACTCTCCAGCGCAGCCTGGACGCTGCAGGCTGCATCGTGCTGGTCGACTGACACACAGCTGTCCTCGTCCTCTATCTCGTCGCGCATATAGCTGTCGCGGTAGACGCGAATGGCATCGCGGAGAGTGCGCAGGGCTTCAAGTTCGGCGTATAGGCCGGCAGGGATGCGGTTTGGCTGGGTGGCCTGCCGCTTTTCCTGCTTGGCAATGGCCGCAAGGTATTGATCCCGCATTTCGTCGTGCTCGATGGTGTCAGTCACTTCCAATTCTCCACGCCGTCGCGCTCTGCGCTTTTTGCCCACTCACTGCCGAAGACCTGCATGTCGCCCTCGAAACACGGTGGCTCTGATTTACTCTTGAAGCCGGCCAGCCAGAAGCAACCGCTGTGCTGGGTGGCGCCGCAGTGGTCGCACTGCATCCAGGCGCCGAAGCCGGTGGCGCTCTGGCGCCGGTAGTGGTGCTGTCTCACTCCATCACGCATATTGAAATTTCAGATACTTGCCCTGCGGCAGCGGTATCCAGATCCAGCCGTAATAGTCGTCGCCGGCTGGGCATCCGCCGCTACGCTGGTCGATGTAGATGTAACGGAACGCGGTACCAGACTCGTCCTGGCGTCCGCCGCCATGCGTTTCGGTCAGTTCGAAATCGCACACGAAGCTGTCGGCGCAGTAGTCAATGAACTTCTCGATGCTGGCCAGCTTTCGCGGGCTCACCAGCAACGCGACCTGCGCCATAACCTCGCGCCTGTTCTGCTCAAGTTCGGCATAGTGCTTATGCATTGCGGCGGCGTAGTCGGCTTCGATATCGGCCCCGGTTATCGTCGATTCAGACATGGCTGGCCTCCTGTTGTTTTTTCAGCTCGCGCAGCTTCAGCCGGTACAAGGCCGCTATCTGCTTCAGATCCTCGATGCTGTATTTCTTGGGTTCGTGCGGACCTTCCAGCCAGGCCAGCGCCTCGGCGCCGATCTTCTTCACCAGTCGAATGCGGTACTCGACGATGTTTCCTGACTTCTCCAAATTGCAGTTCTTGTTGCACTGGCGATGCACGTTCAGCGGCTCGAAACGCAGCTCGGGGCAGGCGCCGACGGTGCGGTAGTGCCCGGCGCAGTACTGAACATCGGCGGTGGTGCCGCACGAGATGCAGGGCTGGCCAGCGTCACGCGCTCGGATGTATGCGTTGAAAGCGTCCTGAGCCGTTTTGGCGTAATCGCCTCGGCCTTTCAGCTTTTCCTTGCGCACCTTTATTTCCCGGCGATCGCGCTGCTCAATAGCCATACGGGCCTTCTTCTGGTTGCCAGGCTGATCAGCAACGGCCAGGCCGCACTTCCAGCAGCAGACCTTCTGCCCGAGCTGGGTTGGCGTGAATTTGGTTTTGCAGGCATCGTTTTCGCAGGTCTTCTGGCGCGGTTTGCGCTCAGTGATGCCGCTGGCCTTGGCCTTGAGCGGCGTCGATCGCTTCAGCTCGGTGCGCTTCACGCCGGCACCTCACTAGATTTCTGGAACTCTGGCGCGAAGTCGCCGCGCAGGGGCATGAGCCGGCGCTCTTGAAAGCAGGCATGACCATAAGTGGAAATGATGGTCCCGTCGGGTTTGCGAGATAGCCCACGCACCCTGCCTTGAACAAGCCAGCACTCAGCATCTGCGTACCTTTCAATGCGATCAGGCGCTAGATACTCCTCGTCTTTCCGAAGATGCTGAATCAGCTCAACAACGCAGCCGACGTTCTCCGGAACCAACTTGCACTCAATGACCAAAGCCAGGTCACCAACCTTGAACGGACTCACTGCGCACGCTCCCCTGGCATGAGGTCGGTCATTGCCTCGATCGCCTCTTCGGTAAGGGTCGGCCAATAGTGCTCGATAAGGTGCTGGCAGATGCCACGCCAGAACTCGCGAAAGCGTTCCTCTGGCATGTAGTCAAAGCTGATTGATTCAGGAATCAGGCGCATCACCCGGCCCAGGTCGGGAATGTCGAACGCCTCATAGGTGCAGCAAACTCCGGCATCAAGCTGCAGCTTTTTGATCGTGGTGTGAGCGTCCAGGCCCTGAAACTTGTCGATCTGCTCACTCACCAGGCGGCCGAGGGCGTGCACCAGGCGATGGAATTTGATGTTGCGGGCTTTCTTGATTTCGCAGCGCACCTGGTCGCCGACGCGGTATTCGCGTTCCTTGCATAGATAGCGATCGATGCTGCTGTCAGCCACCAGGGCTTTAATCAGTTCGCCCGTTTCCTGATCAACCACCGGGCGCCAAACCATGTAAATCGGACGGCCTGCGCGCTTCTTGGCCGCTGTCTTGGCTTTCTCTGCCTGGGGCTTTGTCGGTGTTGTTGCTGTCGCTGTGTCAGCCATGGCCCACCTCCCGCTCCATCAGCTCGAGAATCTCGGATACACCACGGGCAAAGCTCGGCGGCTTGCCCACCGCACAGCGGCGCAGCTTGTCCAGCACATCCAGCCGGCCTTTCTGGTGGTTCAGTGAGTGGCCAGCACTGCGCACTATTTCCGTGGCGTGCCGGCGGCCTTCGAGGAAACCGAGCCGGTCGAAGTGGCCGACGACTTCTGCCTGTACCGCCACGGGCACAGGATTAATCGGCGCGGCCGGCTGCACTGCAGTAGCCGGTACCGGTACCGCACCTTTGGCCATTGCCCTGGCCAGTGCTTGTTCAGCAATCGGGTTCACTGAGCACCATCCTTGGCCCAGCCCATCACCTTGTACTTGAGGAAATCGCCAGCGCGTGCAGCCACATCGCAATGCGCCTTGGTTACGCCGTAGGTTGTGACATGCTCGCCATGCGGTTCTGGTGCGTCACCGACCTTACGGGCAACGATGATCACCTGGTCATAGCCGAACTCTTTAGCGATACGCTCGGCTGCTGAAATTGGAATCGGAATCACTGCGCACCTCCCCGGCCGATCACGGCCAAACGTCCGTCGGCCACCAGCACTCGGCGAGTGCCACGGCTTAGCAAAAGCAGATCACCCTCGCGGCACAGCACGTAACCGCGACCGATCAGCCAGTCGATATCGCTCCGCAGGGAGTCCTGCAGGCGGCGTTCAAGATTCATGGGGGGCACCTCGCTTCACGCGCATCTTGGTCAGCAGCTGCTGGCGGGCCTGCTCACCGGTTACAACGTCCAGGCCCTGGCGGCGCATCAACTCCTGCACCACACGCTCGCCACGGCGATCGGCCTGCTCTGGGGTCAATTCACGGCCTTCGCTCTGGTCTTCAATGCCCTGGCGGGGTTCTTCCAGTGGCAGCCCCATCGATAGCCGGCGTCGCAGCTGGTAGTACGCATGGCCGAAACGCTTGCGTAGGGTTTCTTCAGGAATGCTGCTGCATCGCAGGTTGAACCACCCCACAGAAGATCCTGCGAGGCGCACAGCCTCATGGCTCCATGCGTGGTGGCCAGGGTTCGCGCATTTGCGCACCACCTCACGCCAGGCCACTTCCTCGTCGGGCAGGCCAAGATCCTCGGCAGTCGGTACACACAGCTTCACGAACTTGCCAACGCTTGGCGCAAAGTCGGTTTCGAGTGCGCGGCAGGCTTCGATGCCGTACCGCAGCTGGTCGATGGTGTTGATCCCCGAGCGCATGAACCCTTTCACCCAGGAACGCTTGGCGCGATTCTCTGCGGCATCGTTCGGCCAGGCCTGGCGCCACGCAGGGAAGATGCTCTTCAGCTCGTCAAACAGCTTGTTGACGATCTGGGCAGTCTCCGCAGTCGGCTTGCGCGCGCGAATGTCCTGCACCTGCTCAGTTGGCAGGTTGGGCAAAGTATTCAGCACTTCGGTCGCGGGTTTCATACACCGTCGTCCTCTTCAATCCAGGTCGTATCGTTCGGGTCTTTCTTCACCGGCTTGGCCATGCCACGCCTTTCCAGATCGTCCTGTGCACGCCGCATCCAGTTGCGCCAGGTGGCTGGCCAATCGGCCTTGGGCTCACCAGTGCCCTTGAAGTGATCGCTAAACCGCTCGGTCTCACGGTCAAGGTTCACGGCCGGCGCCTTTTCACCGGCCCATGCCAGCATTTCGCTCGTCATCAGAAATGGCAGTTGCAGAGCGTGCTTAGGCTTTGCCCGTGTCGGTTTCTCAGCAGGCGCAGCAGGCTTTACCGGTTTCGTAGGCTTGGCCGGTTTCGCAGCAGGGGGGATAGGGGGGTTATTACTCTTATCTCCTCTACTCTTATCTGAGGCGTCACCGTGCGTCACACCTGCGTCACCAGTCGTCACGCCTGCGGGCTGCTTTTTCCTCTCTCGCCACTCCCGAGTCCGCGCCGTACTTGAGTCTTCGCGTTTTGGCTGGCGTTCATCCCAGCGCGCAATCCGCTGATCCTCGATCAACCCACGGTCAACCAACGCCGCAAAAATCTGCGAGGTTTTCCCGTCGGCAAAGCCCAACAGCACGTCGTGGTCGTCACAGTCGAACCCAACCACATCACCGCGAGTCACCGGCCTGTCACCCTGCGTCACACCTGCGTCACCAGCCGTCACAGAACTGGCCCGCTCAAGCACACAAGCCCACACAGCAATCACCTCACCCACCGTCGCGCCGGCCATACGGGCCACGCGCTGCAGCTTCGGGTCGGTCACTGAGCCGTGCCACCAACGGAACCAATCCATCAGATCGCCTCGGCTTTCATGGCCCGCTCAACGATCTGCACCACGGCCGCTTCCGGTGTGATGCCCAGGCTGGCGGCGTACCGCTCCAGCCTGGCGCGCTCCGGTACCGACATTTCGCTCAGCGACTGCTGCACCAGCGTCTCGCCGTCTTCAGGTGTTCGCATCGTTTTCAACAGGGCCTCCCCAGGGCCTTCAGGCCGCATTGCTAATTGCCTTACGCTCTTCTGCATCCAGCCAGGCCTCGACGGCCAGGCGCACCAGCACTGCACGGCGCAACTTGCGCTGACGGCACTGGGCCAAGATCCGATCCAAGGTTTCATCGTCGAATCGCGCCTTGATTTCGTTCTCTTTCACAAAAACCGGTAGATCGCTGCTCATGGTGAATCCCTATGCCGCTTCATCCCCGGAGACCTCAGCTTTGAAGCGATCCGGGTACAGGATGTGGAGCTCGGTAAGCTCCCCGTCGAAAACCTTGCAGAGCTTTTCTGCCAGGGCTGTCGACGCCTGCTGTTTTTCGTTCTCGATTCGCGAAAGGTTGCCGGTGTCTATGTCGCAATCGACCGCCCGGAGGCGATCAACTAGATCGGCAAGACGCCAGCCTTTGGCTTTTCTGGCTTGCTTCAACGGAGTCATTTCAGGGCCTCTGGTGTGTTCTCCCAATAACATTCTGCAAATTTCGCAGAAGCATAGCAAGAAATTCTGCAAATTCCGCTTTGCGTGAAATGCAGAAGGTTCAGAAAATGGAATCTATGAATATCGGTGAAGCCATACGCGCAGCGCGCAAGAACAAGGGTTGGACTCTGGAGAAGCTTGCCCAGGAGGCAGGCACTGACACCGGTAACCTTTCCCGGCTTGAACGCGGCCTACAGCAAGTTAATGAACACCTGATGCAAAAGCTGATGGGGCTTCTCAACGTCTCCGTTTCAGTGAGCGCACCAGGTGTGTCCAGCAATATCGTGGACGGCCCATCCATACGCGGCATGGTTCCGCTAATTTCCTGGGTGCAGGCCGGCAGCTGGTGTGAGGTGTCGGATATCTACGCCGTTGGCGATGCCGAGCAGTGGCTGCCCTGCCCTGTAACTCACGGCCCACGGACCTATGCTGTCCGCATCCGCGGCGAGTCGATGAATAACCCGCATGAGCGCGTGTCATTCCAAGATGGCGATATCGTCTTCGTTGACCCCGATCGCGACGCAATGCACCGGTCGTTTGTGGTGGCCAAGCTCACCGACACCCAAGAAGCCACCTTCAAGCAGCTGATCATCGAAGGCACTGAAAAATACCTGAAGGCGCTCAACCCTTCCTGGCCTGAACCGTTTATCAGAGTGAACGGCAATGCCGAGTTCGCTGGTGTGGCAATTGCCAAGCACGTCCCCCTGATCTAAGCCCCCGCCCGAACAGAAGCCCGCCGTTGTGCGGGCTTTTTTTTGCCTCTTTTTCAAATCTGCACTTGACGCATATTGAATTCTGCGAATAATGCAATCCATGAATCTGCAAATATCGCAGAAACGAGGCGACCAATATGCAAGCACATCAAATCAGCAACTCAGGCTCGAAAGAGTCAGGCCACTACCAGGCAATCGCCCAGGACGAACACCGCGCACGCTCCATGAGCGAAATGCGCAGCCTGGTGCTGACCGATATCGGTTATGCCGACCCGCAGACCTGCAGCGCCTTCGCTGACTTCTGCGCCGAGCGCCTGACTAGTGAACTCACCATGGCCCTGTGCCTGGCGAAGATCCACGGCGATGGCGGCCTTCTCTCCCAGGCTCTTTCTGACCTTGGTGAGCACGTTAAAGGCTGCCGCAAAGCGTTCTGCGAGCAAGAGGTAGACCGCCGCATCGCCGCTGCCCAGGTTGCCAACGAAGCCATGCTGGAGCGCGCCCATGTCTAGCACTGGCTTGCACCTCATCCGTCGCGCTATCGCCGACCTGCAGCGCAGTACCAGCGGCACTGTCTTCGAGCGCGCCGTAAACACCGCATATGCCAAAGGAATGATCGAACTGGCCTATGCCGAAAGCCTGCTCAACGACACCCAGTACGACGATTTTAACCGCCAGGTAAACGACGTGAACCAGGTCGATCGCCTGCCAGTGGTTGACACCAGCGCTTGGCAGGCATGCAACCCAGCTTGCGACCCCGAATTTGACGGTGCAAAGAGCCGCTTCTGCATGTGCGCGCCAGCCAAGGCAGCAATGCAGCTCGCTGCTAAGCCGCAGGAGGTGGCAAGTGCTTAAGCGATTCACCGGTACTCGCATCAACGACGCACTGCGCAAAGCCATTGCAGCAGGCGTTACCGAGCCTCAGCAAATTCGCAGCACCTGCCGCCGTCACGGCTTCTGGGTACTGCTCTGCGAGGTGTCGGCATGACCCGCTACCAACGTGCAAGGCGCTACGTCTTCTGGCGCGGCCTGGTTATCGCTCTGGTGGTTTTCACCGGCTACATCTTCGCGCTCGGCCTGGCCGACCGCATTACCAACGGGTGAGCCCATGGACACAACAACACCCACAGACACGCTGATCCGCCTGCCAGAAGTAATGGCGCTGACCGGCCTGTCTCGCACCTCGATCTACCGCCGAGTGAAAGACAAGACCTTCCCGAAGTCTTGCCCGCTCAGCGAGTCGGAAGCGCGCAGCGCACCTATTGCCTGGTCCCTCGCTGAAGTGAAGGACTGGATTGAAGAACGTAAGAACGCCCGCACCGCTGAAAAAGTGGCGTAAAGGAGAGCAAACATGGCTCAGGACAAAGCAAATCCGAAAATGGCGGTCTGGAATCAGGTCAGTACCACCCCTGTCCAGTACACCGAAACCGTTCACTTTGACGGCCGCGATATCACTCAGATCGACGGCATGTATGTCGTCATGCGTGCCACCGAGCTGTTTGGCCCAATCGGTAAGGGCTGGGGCTTTGACATCATCGAAGATCGCTTCGACAAAGGGGCGCCACTCCTCGACAAAAACGGCGAAGTGATGGCGTGGGAGCTGATGCATACCCTTCTGCTCAAACTCTGGTACGTGCACGCAGGCAAACGCTGCTACAGCACCCAGTACGGTCACACCCCATTTGTCCGCAAAGGCCAATACGGCCCCTACACCGACTTCGATGCGTGCAAAAAGAGCCTGACTGACGCCATCAAGAAGTGCCTCAGCCTGGCTGGCTTCTGCGCAGACGTATACCTCGGAATGTTCGATGACCCGATCTACGTCGAAGGTCTTGAGCTCAAAAAGCGCCTCGAAGAAGCCGGCGATGCCGACTCGGTACTGGATGAAGCAAAAACCGAGTTCAAGGAATGGCTCTCACGCCAGATCAGCGCCCTGCCGCGCTGCCCAAACCCACGCGCCCTGCACCTCATGTACCAAAAAATCATGCAGCAGGCGCGTGCCAAAGCCGTTGTCGTCAAGTTCAACCCAGATGACGTTGAGGCCCGCATCAACGAGGCCTACGAAGAACGCAAAGCCGAATTAGCCAAAGAATCAAACGGAGCATAACGCCATGACCACCATTGAAAAAGTTGACCTTAAAAAAGGCACCGTCGAGGTAGCCGAGTACACCAAAACCAATGCTGCTCTGGAAATGCTGCGCGAGAAGTACGCAGTTTTGCCGGACGTAAACACCAATGAGGGCTATGAGCTGGTCAAGGCTGGCATCAAAGAACTGACCACCCTCCGCACCACCCTGGAAGCGGCCCGCAAACGTGTGAAAGACCCCTACCTGCAGGCAGGCAAGATCATCGACTCCGAAGCCAAGCGCATAACCAGTGAGTTGGAGAAGCTGGAAGAGCCGATGAAAGCCGCCAAAAAGGAAGTGGACGACCGTGTCGAGCGCGAGCGCCAGGAGCGCATCGCCCGCCTGCAGGTGAAGGTCGACGCCATTAAGGCCATGCCAGGCCAAGTGCGAGGCAAGTCCTCTACTGAAATAGCCGACATGCTCGACCGTGTTGGTGAAATCGACGCTATGCACGACTACTACGACCTCACCAAAGAGGCCGTAGCGGCTCGCGATGCGGCGATGAATGAACTAACTCAGATGCTGACCGACTGCCTTGCTCTCGAAGCAGCAGAAGCTGAGAACAAGCGCATCGAGGCGCAGAACGCCGAGCTGCGCCGCCAGCAAGAAGCCCAGCAGGCCGAGTTGCGCCGCCAGCAAGAAGAGCTGGAGCGCCAACAACAGGAAATCCAGCGCCAGCAGGAAGAAATGCGGCAGCAGCGCGAGGCCCTTGAGCGCGCCCAGGCCGCCCTCAATCAGCCAGCACCAGCAGCTGACCCGGTCGTCATTGACGAACCAGCAGCACCTGTTGCGGTGGCTGCACCTATCGCGACTGCGCCGGCCGAGCAGCCAGCAGCGCCTGCAAGAAAGGCGAAACCAGACAACCGCCAGTGGCGTGCAGTCGTCACCGACAAGAGCGCGCTGATCGCCGCCATCGCCGCCGGCTTCGGTACCGAGGATCTGCTGATCATCGACCAGGCCGCGCTGGACAGCCTGGCCAACGACAAGCGCCAGGCCCTGCAATTGGCCGGCGTAGTCGCTGAGCCGGTACCGGCTTCCCAAGCAGCTTAACCCACCCTGAGTTACCCACCACGCCGGCCATTCGGCGTGGGTTGGGGCTCCTTTTGCCCGAGGAACGTGAAATGCAACCTCTGATCAACGTGTTCGACACCGAAACTTCTGGCATGCCGGACTGGAAAAACCCCAGCGAAGCCGGCCACCAGCCTCACATCGTCGAGATTGCCAGCCTGCTGTGTGACGCCGCCGGCAATGTGATCGACCGCTACCAGGCGATCGTCCGCCCGTCCGGTTGGGAAATCTCCCCGGAAATGACTGCCATTCACGGCATCACCCACGAACAGGCCATGGACGAAGGCATCCCAGAAATCGAAGCCCTCGACGGCTTCCTGGCCCTGCATGCCCGCGCCAGCATCCGCGCCGCCCACAACGCCACTTTCGACGACCGGATCATCCGCATCGCCATGTCGCGCTACCACTCCAAAGAGCTGGCCGACAGCTTCAAGGAAACCACCGAGAAGTACTGCACCTGCTACAGCTCGCGCGTTCCAGTTGGCCTGGGCAAGTTGCCAACCCTGGCTGAAGCCTACAAGCACTTCACCGGCCAGGATCTGGTGGAAGCGCACCGCGCTATGCCCGACACCGAGGCCTGTGCCCGCATTTACTTCGCCCTGCATGGCTTGACCATGCCGGTCGCAGCCTAACCGTTAGCCAGTCGGGAGAGCTGCCATGCACCACCTCACAACACTCAACCTGCCGACCCTGTCATCCAAGGACGCTGATCGCCGCTGGCTGGCAACCATGATGGCCGACGCAGGGGTCGTGCAGGTTATTGAGTCACCTATCGAACCGCGTCCGCTGGCCAACGGCCAGTGGACTGCGGGCGACATGACCGTCATCACCCAGGCACGCCGCGAAGAGCAATCGCAAAAGCAGGCCCGTCGCTCTGGCCGCCCACACGGCACCACTGCCGACGACACCGCCTTGGTGGAGCGCGCCCGTTCCATGGCAACCCTCGGCCTGTCCCGCTTCGCCGCTTCACGCGCACTGAAGATCGGCTGCGACCGCCTCGACCGCATGAGCCGCACCCACAACATCACCTTCAAGAAAGCCGAATAGGAGCATCGCCATGTGGTTCCGTAACCTTCTGGTCTACCGCCTCACCCAGCAAGTAGAAGCACTGCTGCAACGCATTGTCTTCAGCATCACCGACGACGCAGCCGACCCACTTGAGTTCGAGCTGGACAAAGCCCTGGCAGCCAAGCCAGCCCGCGCCTGCGCCACTCAGGAAATGGCCACCTACGGCTTTATCCCGCCATTCGGAAAAGGTGAAGACGCCCCACTGGTGCACTGCAGCAGCGGGTACCTGCTGATCGCCGCCCGCAAGGAAGAACGCATCCTGCCTGGCAGTGTTGTTCGTGACGCCCTCAAAGAGAAGGTCGACGCGATCGAGTCCGAGCAACTGCGCAAGGTCTACAAAAAGGAGCGTGACCAACTCAAGGACGATCTGATTCAAGAGCTGCTGCCACGGGCATTCAGTCGTAAGCGCGTCACCTACGCCGCAATTATGCCCCGCGAAGGTTTGATTCTGATCGACACCACCAGCGCCAAACAGGCCGAGGATCTGCTTTCCACCCTGCGCGAATGCCTGGGCAGCCTGCCGGTGCGCCCGGTCACCGTGAAAATCGCACCGACCGCCACCTTCACCGACTGGCTCAAGCAGCAACAAGCCGCACCAGACTTCCACGTCCTCGACCAGGCATTGCTGCGCGACACCCACGACGACGGCGGCAGCATCACTGCCAAGCACCAGGACCTAACCGGCGACGAGATTCAGGTGCACCTCAGTGCCGGCAAGCAGGTCACCAAACTGGCTGTGGGCTGGCAGGACAAGTTGTCGTTTGTGATCGATGACGGCCTGGCCGTTTCGGGCCTGCGCTTCGATGGCCTGCTGCAGGATCAGGCGGAACAGGACGGCGGCGATGACGCCCTCGCCCAACAAGACGCCAGCTTCGTTCTGATGATGCTCACCTTCACCGACTTTCTGCCGGCGCTGCTCGAAGCGCTGGGCGGCGAAGACATCCCGCAAAGCATCTGACCAGCCATCAGCTAACAGGAAATCACCATGCCTATTCGTCACAGCATCATCCATCTGATCGACAAAAAACCAGACGGCAGCCCGGCCGTGCTGCATACCAGCGAACGTGAACTGTTCGAATCGCAAGCGCGCGACAACCTGCTGACAGATCTGAACGAAAGCTACAACGCCAAGCAGGGCAAGGCTTGGGGCTTCTTCCATGAGGAATCCGGCGCCTACCCTCTCAGCGGCTGGCTGCGCGCCTATCTCGACAACACCCAAGACTTCATCGGCTTCACCTGGCAGGCAACCGAACACCTGCAGAAGCTGATGGAAGAAACGAATCTTTCAGTGGGTGGCCACGTCTTCATCGCCCACTACCAGCAGGGCATGACCGACTACCTAGTGATCGCACTGCTGCATCACAGTGAAGGCGTGACAGTTAGCGCGGCGCTGGATGTGTCCCCGGTCAAGCACTTGGACCTTGGCCAGCTGCACCTGGCCGCCCGCATCAACATCAGCGAATGGCGCAACAACCCGAAGTCTCGCCAGTACATTTCCTTCATCAAGGGCAAGAACGGCCGCCGTATCAACGACTACTTCCGCGACTTCATTGGCTGTCAGGAAGGTATCGACGCACCCAGCGAAACCCGCACCCTACTCAAAGCCTTCAGCGACTTCGTGGAAAGCGAGGATCTTTCCGAAGATCAGGCCCACGAGAAAACCGCCACCCTGGTTGGCTATGCCAGCGCCCAGGCCAAGCATGGCGACCCCATCAGCCTGGAAGAGTTGGCAGCGCTAGTCGACGAAGAGCGCCCGACTGCATTCTTCGACTTTATCCGTAACAAGGACTACGGCCTGTCGCCGGAAATCCCGGCGGATAAGCGCACCCTCAACCAGTTCCGCCGCTTCACCGCGCGCACCGAAGGCCTGTCGATCAGCTTCGAATCGCACCTGCTGGGCAAAAAGGTCGAGTTCGACCAGGCCGGCGGTTCGCTGGTGATTCGCGACCTGCCAACCCAACTCGTAGAACAGTTGAAGCGCGCAGGGGCGTCGTCATGAGCCTGGATCGCCAACCTAAAACTTTTCATGTCAGCTTGGCCGTCAGCTACGTGACCGCCCGAGCGCGCCGTCCGCGTGCCTTGGATGACTTGTTGAACGAGCGCGGTACCGGCCGCCCTATTCCCGGCGAAGAGGTGCTTAGCATCGCCAGGGAGTGCGCAGAGCGCGGATTCACCATGATTCCGTCCTGCGATCACGTCGGGCCAGATGGTGGTTGCCTTGGCCATCCGGTGGAGGCCTCGGCGTGAATCGCGAAGAAGCCTACGACACTGTGGCCAAGATCGCCGCCGAGCATGGCCTGATTCTTCAGGCCTTCGGTGGCGTCATCACCATTGTTCACCCTGATACCCAGCGCCAGCACGGTGTCGAGGCCAAGTGCCTTTACATGGCTGGCATGGGGCCATTCCCCGATGAGTCCAAGCCAGCGCCTGAGCAAAAGTCGACGACGGTAAACGAAGAGCAAATAGACCTCTTCGCCCCGCTCGACGCCGAGCAGCAGGAAGGTGCGGTATGACTGACCGCGCGCCAATAGTTGTCGCCTACGGTGGCGGCACCAACAGCACCGCATTCCTAGTTGAAATGGTGCGCCTGGGCGAACCGTTGGACGCGATTCTGTTCGCTGATACGGGCGGCGAGCGCGCCAGCACCTATGCCTACGTGGCCATGTTTTCGGCGTGGCTGGTAGAGCGTGGTTACCCAGCCATCAATATCGTGAAAAAGGGAGGCCGCCAGGAAACGCTGGAACAGGACTGCCTGCGCAAAGCCATGCTGCCCAGCCTTTCCTATGGCTACAAAGGGTGCAGCCACAAGTACAAGATCGAGCCGCAAGATAAGTTCGTGAACAACTGGCAGCCGGCGCGTGAGGCTTGGGATGCCGGCCTGAAGGTGGTGAAGCTGATCGGCTACGACATGGACGAGCCGCATCGCGCCGCCATTCCAGAAGATCGCAAATACACCTACCGCTACCCGCTGCTTGAGTGGAACTGGGGGCGCCTTGAGTGCGTCGCGGCCATTGCTCGCGCCGGTTTGCCGCAGCCGGGCAAATCGGCCTGCTTCTTCTGCCCATCTATGACCAAGCCCGAAATCCTGCAGCTGCGCAAGGAAGAGCCAGCGCTGCTGATCCGTGCGCTGAACATCGAAAGCACTGCAAAAGACGCCGGAAACCTCAACAGCGTTAAAGGCCTCGGCCGGCGCCTGCACTGGGGTGAGTTCATAGAGCTGGCCGACGAGGCCGAAGCCAACGACCCGTCCGCTTTCTTCCTGCGCCAGCAGGACTTTCCGACTCCACCGCCATGCGGCTGCTACGACGGCAGCCCGGCTGATGCCGACGAACAGGAAAACAACGCATGATCAAGCGAACCCTCAAACACTTCCATATGTGCTGCGGACTGGGCGGCGGCGCCAAGGGTTTCAACCGCGCCAAGCCGGTGGTCGGCAACATGCAGGCCGAGTGGCAGTGTGTCGGCGGCGTCGATGTAGACCCTGCTGGGCTGCGCGACTTCCAGCGCCTTTCCGGCATACCCGGAACCCTGATGGACCTATTCACCCGCGAGCAGTACACCGCCTTTCACGGCGTTGAACCGCCAGCCGGATGGCGTGAGGCAACCGCTGAGGACGTTCGCCGCGCGGCCAACAACCAGGACCCTGATGCTGTATTCATCAGCAGCCCCTGCAAGGGAGCCAGCGGCCTGCTGTCGGAGACCATGAGCCTCACCCCGAAGTACCAGGCACTCAACGAACTGACCCTGCGCTGCGTCTGGCTGATGTGCGAAGCCTGGAAGCACAACCCCGTTTCGCTGATCGTCTTCGAGAACGTACCGCGCCTGGCCACTCGCGGCCGACACCTGCTTGACCAGATCGGCAAGCTGCTGGAGTTCTACGGCTATGCCGTTGCAGAAACCACCCACGACTGCGGCGTCATCGGCGGCCTAGCCCAATCCCGCAAGCGCTTCCTGCTGGTTGCCCGTCATATCGAGAAGGTTCCGCCCTTCCTCTACGAGCCAGAGAAAAAGACCCTGCGCGCCGTTGGCGACATCCTCGGCCGCATGCCGCTGGCCGGCGATATCGAAGCAGCTGGCCCGATGCACCGGGTTCCAGCCCTGCAGTGGAAAACCTGGGTGCGCCTTGCCCTGGTGAAAGCCGGCAAGGACTGGCGCTCGCTGAATGAGCTGGCAATCGAGGACGGCTATCTGCGCGACTTCATCATCGTGCCCGAGGCCTATGCCGGCTACCTTGGCGTGAATGACTGGGGCGATTCCATGGGCACCGTTGCAGGTCGCTCAAGCCCCACCAATGGTGCGTTCTCGGTCGCAGATCCTCGCGCCCGCGAGGGTGCTCTGCAATATCAGCAGTACGGCGTGCGCCGTTGGGATGAAACCAGTGGCGCGGTGATCGGCGTCAAGTCGCCCGGACAAGGCACGTTCAGCGTTGCCGATCCGCGCGACCCGGGCATAGGGCACGCCAAGTACAACGTCGCCCAGTGGGACGGCGTTTCGCGCACTGTTATTTCTGGCAGCACCACCGGCCAGGGCGCATTTGCAGTTCAAGACCCACGCACTGGCGGTGCATCCACACACAAGAATGTTTTCCGCGTAGTCGATTACGACCAGGCTGCCGGCACTATCACATCAGGCCACGGCCCAAGCTCAGGCGGTCAGTCCATCGCTGACCCACGCCCGGGCATGGCCAAGGTCAAAGGCGACCCATACCTGACCGGCGGGCATTACGGCGTTGTGCCGTGGAATGGCCAGGCCGGTGCAGTGTCGGCCAGTGCACGCCAGGACAACGGCCGGTGGTCGGTCGCAGATCCACGCATGCCCGCGGCCAATGAGCGCCTGACCTGCGTTATCCGTTCCCTCGACGGCACCTGGCACCGCCCTTTCACCACCCTGGAACTGGCCGCGCTGCAAAGCCTGGTTGATCCGGAGGAACAACTGGAACTGGACGGCCTGAGCGACCAAGCATGGCGCGAGCGCATCGGCAACGCGGTACCGCCATCTGCAGCCGAAGCGATCGCCCACGTAATGGGCACCACTCTTCTGCTGGCCGGTGCCGGCGAGACATTCATGCTCAGCAACATGCCGGTCTGGGTTCGCCCGGTGGCCGTTGGCTTGAGCGTTTCGCACCAGGACAGCGTATGAGTAAGCGCAAACCCAACAACACCCGCGCACGGCTTGAGCGAACCATGCGCGGCCTGCTGCGCCAGCACAAAGCATGCATCGTCGACGCCAGCGTTTCAGAGGTTCAGGTGATGCTGAACTACGGCAATCTGGGCCAGATCATTAGCCGTCAGGTGGCCAATGCCCTTTGCGACATAGCACACCACTGGACGATCTACCTCCCAGCAATCTGCCAGGACGGCGAGAAGCGCTGGGCGAAGTCGATTGAGTACGAGCTGAGCGGGATACACGTAATCACTCGCATGCCAGACCTGTTCGAACAGCCGATCAAAGACCTGATCGCATCGTGCAACCCGAAGCACGTCATCGGCCATGCATGGATAGCTATTCCCGACAGCGTGTCGCTCGACGAAGAACACGCCCACCGCATCTATGAGCGCGTAGGAGCTTGGGCTGCGCGGGAGGTTGCATGAGCCGGCGCAACCAATTCGACCCAGAAAACAACATGGCAGCCCGCGCCCGGGCCGCAGGTATATCACCGAATACCGTGCGAGCTCGCGTGCGGTCGGGCATGACGGTTGATCAGGCCATCAGCATGGCACGCTGCCGCCAAGCACCGCGCGCCACCCTCGACGTGGCCATCAAGCACCGCATCAACCAGCACACCCTGCAGACCAGGCTCGGTAACGGGATGACGCTCGAAGAAGCGCTATCCACACCGGTCGACGAATCACGCTCGCGCAAGGTGTCACGCGCTCAGGTAATCGAAGAGGAATGGGGCAAGCCGCCGATCGAGGTTGTTCGCGAGCTGCTGGCCGAGAACAAAAGCCAACGCACCATCGCACTCATCCTCGGCGCCTGCCTGAACTGGACGCGCGACCTTATCAAGCAAATTGAGCAGGCAGCGAAACCATGAGCCGAATAGCAGCCTTATTCGGCTCACAACCAGTCCAGCCAGCTCTTCAGGTCGTTGAGCGTGCGACGTATCAGGTCGGCAATCAGGTTGCCGATCACTCGACCCAGAACAGCGATAAGAAGTTGGCGCAAAAAGTCTTTCATGTTGGCTCGGCCCTCAGGGTTGGTCACGCCCAGATTCTGCTGTCACGACTTGAGCAGCGTCCTCTTGGGCTTTTTCCAGACCATTGTTTCAGCGCCAAAAACCACAATTTCTTCATGGTTTCCGATTCTGAAATCCCGTCACGACCAGCCAACCGTCAACCCTCGCCCAGTGGTAACGGCATGGGGCGATTTGCAGCTAAATCCGGCTCAGTCCCAAAGGCCAAGCTGGGTGTGAATCATCGGCCGCTGCTGGCCGGCTGCTCGCTCAGCCTGCAGCCAGTCTCTGGCACGCCGGATGTTGAACACAAATACGTTGGCTCTCATTTCAGCAAGCGCCGAACCGCTGATGCTGTAAGACCCACAAGCCTTGCAGTCCACCAGGTCCGCATCCCGGCCCGATTCAATCGTTTCAGCCTGCTCGTTGCAGATGTAGCACTTCATAAACAAAACCTCGGCCAATGGCGAACTGCCAGCCAGAGAACCTACCCGATAACCCTCGCCCACACCACTGGGCCGGCATTGCTCATGAATACCCCGACCTACTGCAAAGCAACCGGCCGGCGCATCGGCGTGTGCGCTTGCCGGAAATGTGTGCCCGTTCCACCAGCCCCACCAAAGGAGCAGCAGCAATGAAAAACATGAGCCTGGCGGATTTCCACGCCTCACTGAAAGCCCAGGGCGTGCCCCGCGATCACTTAGCGTTTCGCTGCCCTATGTGCCAGACGGTCCAATCAGCCAATGACCTGATCACGGCTGGCGCCGGCAAAGACTTCGAAGAGGTCGATAAATACCTGGGCTTTTCCTGCGTTGGTCGCTTCACAGGTGCTGGCAGCCCGTCCGCCACCAAAGGCAAAGGCATCGGCTGCAACTGGACGCTAGGCGGCCTGTTTCAAATGCATGAACTGGAGGTCATCACCGAGGACGGCAAAAACCATCCTCAGTTTGAGCCTGTCACTCCAGAAGAAGCGCAGGCCCACCAGGTGGCAAAGGCATGAGCACGGCAGCAGCCATCCCGGCCTTACTCAACCAACCAGACCGGCTTGGTTCCTGGCAAAAATGGCTTGGAGAGAAGCTACATGCTCTCTGGGAAGACGTCTTTGAACGGGAGAACACCCACTACTGCTTGGCACTTCAGATCAGCACAAATAATCATGGGGATCGACTGACTAGTACGCTCCACATAGGCATTCGAAACAGCTACAAAATTATCGTGACCGCACTTCGGGCAAGTCGGCCTGAACTCGTCATTCGTCATTTCATCCAGCGACATATCAATCTCCTAGACCCGGCCCCATGCCGGCAATCCGACACTACCCCACAACCACCCATCACGCCAACGGGAGGTATCACCGTGCGCGCTCACACCCTAGACCTGACGATTTTGGAACTAGCCAAGTGCCTACGTGCAGCCCGCGAGCTGCGAAAGGTGCTGAAAAAGGAACCGAAGAAACGCCACCCGTGCCAGTCCGGCCACCTGCGGCGCGCATCCATGGATCTGACCCGAAAGCTCGCCGACTTGCGACAGAACCGTTAGCGCCACCAGCCCGACCACTCCCTGCCTGATGCTCGGCCGGGCCGGTGAAGCGCCAGCAGTATCCCACACCATAGATAAACGCCATGCGGCGAGGTGACAAATGAACAACCCAACTCACCACACCTGCTCCACCTGCGGGCACACCTGGCTCCACGGCCAGCACGGCGGGCACAGCTGCGCCACGCTGATGGCCGTCACCATCGCCGAGAAGGATCAGGAAATTGAGCGGCTGAGCAAACTGGTTGCCGCGGCAGATGGTGTTGCTCAGTTACTGGCAGATACCCGCCAGGCCATGGCGGTGCACTGGAAGCCCAAAAGCATTAACGCCCTGCACATCCGCGCCAGAATGATTGACCGGCTAGATGCAGCTCTATCAGGTACGCCGTCTGGACAGCGCTGGACCTTCATCAGCGAGGGCCTGCCAGCAGCGCCGCTATTCGACTCGCTCGAAGTGATTGTCGCCGTTCAGCGCGCTCACAACGGGAAGGTGTATGTCTTCACCACCGACTATCTAAACCGCTACCCCATCATCCGCATGGATCAAACCGTTCAGGACGATGACAACGCCAGCGATGAAATCACAGGCTGGTACTACCTGAGTGATGACGAAGAAACCTGGCATCGCACCCTGGCCGATGGCGATCGAGTGATTGCTTGGCAGTTGAAGCCGGCAGCCCCTGAAATCCCAGAGCAGGTGATGCCATGACCCAGCGCAAACACAACAGCGGCGGCCTGTACGAATGGGCCAATACCTGCGACCAGTGCTTGAAGCCACGCAGCACCGGCAATCACGCTAAGTGCTCGAAGCTGCGCCAGGCTGCAAACCAGCGGGTGACGCAGGAGGTTTTGCCGGCGAACACCACCATGCGCCGCATCTACATCAGCGGGCCGATGACGGGGCTGCCCGACTTCAACTACCCGGCCTTCAACGCCGAGGCCGCCCGCCTCCGCGCGCTCGGGTACCACGTCGAAAACCCAGCAGAGAACCCGTCCCAGGAAAGCTGGGAGGCCTACATGGACGTGTGCATTCCCCAGCTGCTGACCTGCGACACCATTGCCCTTCTGCCGGGGTGGTCGGAATCACGCGGCGCACTGCGCGAGCGCCAGGTTGCAAGTCATGAGGGAATGACCATCACTGCAGCGGCGCGCATACGCGCCCGGAGTGCCTACCGTGGAAAAAATGACCAATGCCAACGCAGCCCTGAGCAAAGCGATCGACCTGCTGGACCAGGCTCATCGGTACCTCGGTCAGTCCAGCAGCGTCAGGGCAATGGATCTGAGCAGGGAGGTGAAAGAGTTCATAGCCCAACACCGCAGTGCGGTTAATTCAGACAATAGTCCGAAGACATGAATGGCTGGAAGGCCCATTCTAGATAGGGGTTGCATATTTAAGATTGGCTATAGGCTGGTATCCGAACGTGGGAATTGAGCATTTTTTCTGCAAACCGGAAAAAACAGATTCCAGCGCGTTATACCAATAGAGAGAGCTCAGCCTTTAGGAAGCAGTTATGGAATCGCGTGAAGGACTATTGATCAGCATCATCGACACGGCCAGCCATGCAACAACGGGAATGGCTCAGATCGACTTGCTAATTGCCGACCTGCTGGCCGGCGCCGATTTGAACCTGGTCTGCAGTCAGATCCTGCGCATCACCAACGAAACCCGCGCAGCTGTACAATTCGAGCGCAGCCTTGCTGAACGCCAGATGACAGCGGAGGCATGATTACTTGAGCGATCGACACGGAAATGGGAATGGTATGCCAAGAGGTATGCCAGCTTTCAACCAACCTTATAAAACCAATCAATAACAATAGGTTGGAAAGACTGTTCTACTCCTGTCTCTCGACCAGATCACATAAAAAAGCCCGCTTAATCGCGGGCTTTTTTATGCCTGGAGAAAGGCTATTGCAAGCTTTCGAACGCATGCACCAGGGCCTTGCTCAGGTCCACGGTGGAGAACTTGGTCAACACCGCATTGGCGCCCACCGCCTCGGCTTTTTCAGTGTTCATGGTGCTGTCGAGCGAGGTGTGCAGCAGCACATAGAGCTGGCCGATATCCGGCTTTTTACGCAGCGTGCGCACCAAGTCATAGCCATCCATTTCCGGCATTTCGATATCCGACACCAACACCTCGATAGGCTCGCCGGCATCGAATTGACGCTGCAGTAACTCCAGCGCTTCGGCGGCGCTGCGCACCATTTGGCAATCCAGCTCCAGCTTGCGCAGGGTAATCATTGTCTGCTGTAAGGCGACGTGGGAGTCATCCACCACCAGTACACGACGCCCCTTAAGCAGCGCGCGCTCACGCTCGGATAACAGCTGATCATCCAACTCCTCAATACTTATCGGCGCGAGCTCGTGCAGGACTTTTTCAATATCGAGGATCTGCACAATCTTGCCGTCGATCTGCGTCACGCCGGTAATAAAGGCTTTGCTGCCGGACGCGGCCGGCGGCGGACGAACGTCACGGGTGTAGCACTGCACGATGCGCTCGACGCTCTGCACATGCAGGCCCTGCCGAGAGCGACTGAGCTCCGTCACGATCAGACAGCCATCATCATTGCCCGGCACGCCTTGCTCGCCGATCGCCTTACCCAGATCAATCACCGTTAGCGCCGAGCCACGCAAGGTGGCAACGCCACGGACATGAGGATGACGACTGGGCAGTTTGGTCAGCGCCGGGCAGGGAATGATTTCCTGCACTTTCAGGAGATTAATGCCCAATAGACGGCCGCTGTGCAGACGGAATAACAACAGTGACAGTGCGTCACCTAGCACGATGCTCATGCGTATGTGTCCTGTAAAAATGCCATCCGTGCCAACGCACTAACCATGACTATTACGCAAGAATTCAACGATCTGTTCGGCCTCGAACGGCCAGTTCAACTCAGCACCGGTATCAATACGGCGCAGCACTGGAATGCGCAGACCATAGTCCTCAACCCAATGCTCCTGCTCAGCGATATCGACCAGCTCGACCAACAGGCCATGCTCGACAAAAGGCATCAGCAACGCCTCGGCCACCTCACACAGGTGGCAGCCGAGCGTACCGAATAATTGGCATTCCGGGAGCATCTGCGCACCTCCACTGACTACTGGAGGTGCAGTTTAGCACTGCGCCTGACTCAGGCGTCCGAGGACTTGCTGCCGTCTAGGGCGGGGTTGAGCAGGTTCTGCAGGCCATCGAGCAAGCGGCTGTTGAGCTGCTCGGCCTTGTCCAGGCGACCGCTGTCAAAACGCTCATCCAGCGAGAAGCCGCCTTTGAGCATATCCAGCAAGCTGGTTTTTGCGGTGCCTTCTTCAGCCACCTGACTGGCGCTGCGCAATGCGTCGAGCAGGCCCTGGGCGTAGTCAATCAGCGAGCTGTTTACTGCGCTGGCTGCTTGGCCGCCGTCCTGTGCAACGGCGCTATAGGCATCGGTTGCTTGGCGAACGGTGGTTTGAGTGAGGCGCAGGGACATCGACGCTAACTGTTCGCCATCCATGTCCAGCGCCATGGCGCGGTCGAAGGCACCCGACAGATCGCCGGCATAGAACTTGTTGGAGAGGTCCTGGACCTGGCCGAAGAGTTTTTCCAGTGCGGCGCGTTCTTCGTCATCCAGCTCGCCTTCGACGCTGACTTGCCAGACACCGATCTGTAGGCTGCCGGATTGGCTGCTGGCCACAACCGAGCTGCCGTTACCATTGCTGCTGGCAACAACGCCACTCTGCGACCAGTTGGCCGAAGCCTGCGCGATGGAAATCCGCAGGCGGTCACCATCACGGGTGGTCACTTCCATATCGAAGGTTTCCGCTTGCGCAGCAAACCGCTCGCTGTAAGCGGCGATATTGGTTGAGCCCCCAACCAAAGCCGCATCAGGATTAAAGCGTTTATCCAGGTCGCTGAAACCATCCTGGATTTTCTGGTAAGTGTCGTCGATATCGCTCGCCACCTTGCCTTGCAGCACCCCCATGCCGTCGAGAATCTTGCGCGCTTCAGCAAAGCCTTTCTCTACGCCACTGCGGGCCTGCTCAAGCAATCCCTTGAGTTTGCTTGGGTCGGCGCCGGCAGCTTGCTCGCTTTGCAGGCGCTGCTCGATGAAACCGAGAATACGACCGGCGACTTTCTCCGGGGTGTAATCATTGGCCTTGCCGGCCAATGCACCCGGCTCAAGCCCAAGGCGTTCAGCCAAACGGTTGGCCAGTGTCGCCTGCGCGTCAGCAGCATTGCGCACAACCGGCTGAGCAGTGGCGGAGGTAGGACGTGAAGCAGAGGATAAATTTGCGGCCAGAGGGTTCATGGCAAAGTACCTGGGCGGTGTATCTGACTGGTTGGCGGCCGTGCGGGATGAAACTTTAGCCTGATTGCGGATAAACCGATCAACGGCGCATCCAGCAGGCTAGAGCGATTGCAGCGGAGACAGTTGGACGCTGCACCCACACAGAGCGCGCCCGAGCAGACCAAAGTCTAAAAGCCAAGCCTAAGCCCCCATGCTTTATTGCGCCTCGCTGTATCAGATCGGCCACAAGCCGACCCGCACACACGAGGAGCTAACAATAATGACTCAATCTCCCCTCGCTCGCGCTGTGGCATTCGCCACACTGGGCACCTGCCTCACCCTGCCATCGCTGGCCCAGGCAGAGTTTATCAAGGACAGCAAAGCGACCCTTGAGCTACGCAATTTCTATATGAACCGCGACCTGCGTAACAGCACTGCGGTGCAGCAATCCAAACGCGAAGAATGGGCCCAGGGCTTTCTCCTAAAAGCCGAGTCGGGCTTTACCGAAGGCACCGTGGGTTTTGGTCTGGATGCTTACGCAGGGCTGGGTCTGAAACTCGATTCGTCTGATGAACGCGCCGGAACCAACCTACTACCAAACGGTTTTGGCGACGAAGGCCCGGGCCAGTATTCCGAAGCCACCGCAGCAGCCAAGGTACGCCTGTCCAAGACAGTCGGCAAAGTCGGCGGACTGATGCCTAAGTTGCCTATCGTGGCGTCTGGTGATTCGCGCCTGCTGCCACAGGTTTTTAACGGCGCGATGATCACCTCCCAGGAGATCGACGGCCTGACCCTGAACGGCGGCCAGTTGCGCGAGGTGAACTTCCGTAACTCGACCGACAGCCAGGACATCACTGCCACCAACGTCGGCGGTGTGAGTGACCGCTACAACTTCGCCGGCGGCGATTACAAATTCAACGCCGGAAACACCACCGTAGGCTTGTGGTACGGCGAACTGGAAAATATTTACGACCAGAAGCTGTATAACCTAATCCACGTACAACCCATCGGTGACTGGAAGCTGGGTGCCAACCTGGCCTACTTCGACTCCCAGGACAACGGCAGCAAACGTGGCGGAAAGCTGGACAATGACCTGACGTCGTTCAACCTCTGGGCTGGCACAGGTGCACACACATTCCGCCTGGGTTACCAGAAGGTCAGCGGCGACAACGCCTTCCCGTTCCTTACCGAAACCGATCCTTACATCGTCAACTACCTGCAAATTCTCGATTTCACCCGCAAAGACGAGAAATCCTGGCAGGCACGCTATGACATCAACTTTGCCACCTACGGTGTACCCGGTCTGAATGCCTTTGTGCGTTACGTCACCGGCGATGGCTTCGACGGCGCTGGTGGCCGTGATGGCAAGGAGTGGGAACGCGACTTCGATGTCAGCTACACCATTCAGGAAGGGACCTTCAAAAATCTGGCATTCCGCTGGCGTAACGCGATGGTGCGCAGTAACGCCGCTGCAACTGGCGGCGACCTCGACGAAAACCGTCTGATCGTCAGCTACACCCTGCCACTGTTCTAAGCCTCAACACTTAAGCGGTTGCCATAAAAAGGCCCGGATACGCTCCGGGCCTTTTGCTTGATGCTTATCGATCAATCCTGGCTGACAGCGCCAATCTTATGCACCGAGAGGTCAGCACCGTAGTACTCCTCCTCCTGGCTCAGGCGAATACCCACGGTGGCCTTCAGCACACCATAAACCAGTAGGCCGCCAATCAAGGCCACCACCACGCCCAGCGCGGTGCCGACAAACTGGCTGGCCAGGCTGACGCCGCCCAGGCCGCCCAACATCTCTTGGCCGAAGATGCCGCAGGCAATACCGCCCCACACGCCGCACAGACCGTGCAGCGGCCAAACGCCGAGCACGTCGTCGATCTTCCATTTCACCTGGGTCGCGGTAAACGCCCAGACGAACAAAGCACCGGCAATCGCGCCAGTAACCAGAGCGCCAACCGGGTGCATCAGGTCAGAACCGGCACACACCGCCACAAGGCCAGCCAGCGGACCGTTGTGCAGGAAGCCTGGGTCATTACGGCCAACAAGCAAAGCCGCCACCGTACCGCCGACCATCGCCATCAGGGTGTTGACCGCCACCAGACCACTGACGCTGCCCAGGGTCTGTGCGCTCATCACGTTGAAGCCGAACCAGCCGATGATCAGAATCCACGAACCCAGCGCCAGGAACGGAATATTTGACGGGGCAAAAGCAACCAAGCGGCCATCACGGTAACGCCCGTTACGGCGCCCCAGGAGGATCACCGCGCCAAAGGCCAGCCAGCCACCCATCGCGTGTACCACCACCGAGCCGGCAAAGTCATGGAAGGTGGCGCCGAACTGCGCCTCCAGCCAGGCCTGGACGCCGTAGTTGCCGTTCCAGATCATCCCCTCGAAGAAGGGGTAGATAAAGGCCACGATCAGCACAGTGGCGCACAACTGCGGACCGAACTTGGCGCGCTCAGCGATACCACCGGAAATAATCGCCGGGATGGCCGCCGCAAAAGTCAGCAGAAAGAAGAACTTCACCAGCGCATAGCCGTTGCCTTCCGTCAGCACGCTGGCAGGCTCTAGGAAGGTCACGCCGTAGGCAATCCAGTAGCCAACAAAGAAATAGGCCAGGGCCGACACGGCAAAGTCGGAGATGATCTTCGACAAGGCGTTGACTTGGTTCTTCTGCCTGACTGTACCCACTTCAAGAAAGGCAAAGCCGGCGTGCATCGCCAGCACCATCACGGCGCCGAGCAGAATAAACAGGGTATTGGAGCCGTGAATCAGGGTTTCCACAGCACTGTTGATGTTTTCCATCTGCGAAGAAAACTCCGTCGCGGGGAAAAAGCACCAAAGCGGATCACAAACCAATAAATACGCACCATATAGCGGCACTTATCATGATCCAGCTTGCCGAGATCCAGGCTGTACAGCACCAAGCCGGTGCCGACTGAACCTTGCCTCGAAGTACTTATTCCATAGTTATTAATAAGTTATTGATGCACCACGGCGTCCTGGCCAGAACCCTCGCAGCCCCATAAAGGAGCGCATCTGCAAGGGCGCGCACCAGCGCAATGCAAGCGCTGTACCAGCCGATCAGTCGGCAGCATCCGTCCTGCACCGAAGAAAAAAGGAACCACTGCCCCACAGAGGACTCGAACCCCCTACACTGCCCCTCATAAGGAGAGACACCATGGCTCGTAAGACCCCCGTATCGTCCAGCTCGGATCAGTTACTCGACGAATTCCAGGCGCTGGTGCGCGACACCGAAAGCTTGTTGCAGCATTCCGCCAGCCTCGCCGGCGAGCAGGCCGAAGAGCTGCGCGAGCAGATCCGCAGCAGCCTGGGCCGTGCGCGCAGCACCCTGCACAACGCCGAAGACGCACTGCATGCCCGCGGCAAGGCGGCTATTGAAGCCACCGAAGGCTATGTGCAGACTCATCCATGGCAGACCCTCGGTATTGCTGCCGCCATTGGCCTGCTATTGGGCATGCTGATTACCCGGCGCTAAAGAGAAACCTTAATGGATGCAACACCGCCCACCCCGCCAAATCGCGGCAGTTCGCCACGGCGGTTTGCCAGCGCCTTGCTGGGGTTATTGCAGGGCCATATCGAGCTGTTTGGCGAAGAGCTTAAAGAGCAGCAAAGCCACACCCTCAGCCTGCTGGTGCTGACCAGCCTGAGTTTGCTGTTCGGTCTGCTGCTGATCATCGGCCTGTCGGCTGCGTTGCTGGTTGCCTTCTGGGAGACGCACCGCCTGCTGGTTATCAGCGCCCTGTGTGGCTTCTATGCACTGGGCCTGCTGGGCACCCTGTTCACGCTGTTGCAGCGTGTACGCAATGCTCCCGCCCCCTTCAGCGCCAGCCTTGAAGAGCTGGCCCGTGACCGTGAGCAACTGCTGCCATGACTATGCCCGAGCTACCCGCCAAGGCCTCGCGCCGCGAGCTGCGCAAAACCCTGCTGCGCATGCGTCTGCAAATGCACCGCCAGGAACTGCGCCATGAAACCCTGGTGATGCTGCAACCACTGCGGCAGGCACAGTACTGGCGCAACCACTGGCGTGAAGAACTGGGCAATAGCAACGCACCGCTTTGGGTCGCTGGCGGCGCACTGCTGCTGGCCACCGTCGGCATTCGCCGTGGCCACTGGCGCCGCTGGCTGCGTATCGCCCTGATCGCCTTCCCGCTGCTGCGGCGCAATCCGCCGCGACGCCCAGACACATCTGCCGACACGACTAAAGATACCCGCGCAGGGGATTAAACTGGCCACGATCTTGCTTAGTCACCTGGCTTCGCCGCCCAACGGGGCGTCTGCCTGGCTAAGGAACTGCGCAGTGTTCAACGGTCAACCGTTTGCTGTTTTTCAACCTTTTATCGATACCGCCACCGGACGTATTGCCGGTGTCGAAGCACTGGCGCGCCTGCGCAGCGCTGATGGCCAGCTGCACTCGGCAGGCCCATTGTTCAGTGACCCGAAAACCCCACCTACCGCCCTGCGCCGCCTTGATCGCGAAGTCCGCGAACAAGCTCTGAAGCGCTTTCATGAAGCCCCGCAAGACTGGTTTCTTAGCCTGAATATCTCGCCACGCTGGATCAGCCGGCTGCGCCCTGAACAAGCCTTGCCCAGCCTCAAACAGCTGCAACGTATTGGCATCGACCCTGCACGTATCGTCTTTGAAATCACCGAACTGGGCGGCGCCAGCTCACGCCTTCCGGGCGTGGTGGAACGCTACCGAGAAGCCGGCGCACGCATCGCCATCGACGATTTCGGTGCCGGCTACTCGCAGCTCGACCGCGTACTGGCCCTGCAGCCGGACATCCTCAAGCTGGACATGCGCCTGTTTCAGCAAGCCGCCCGTGGCGGGCCAAGCAGCGAGATCGTCAAGGCGCTGGCGCAGATGGCAGAAAAGACCGGCTGCTGGATCATTGCCGAAGGCGTGGAGACCGAGGCAGAGCTGGATTTCGCCCTGGAGTGCGGCGCGCGTTATGTGCAGGGCTATCTGTTTGCCAAACCCGAAGAGGCCTTTTTCAGCAGCAGCGCATTCGTCAAACGCTTTGCCCAGCTGCGCGACCACTATGTGCAGCAAAAACTCGCCGAACGCGCGCGACTGATGACCCTGCGCCAGCAGCTCGGTGAGCTGATGAACAGCTTCAAGACCTGGATCGAAAGCGGCTCAAAGCCCGATCAGCTACCGCAACCGCACGCCTACCCATGGCTGCTGCGCATCTACCAATGCGACCGCCACGGCACCCAGCTGACCGCCAACCTGGAGTGGCGCGAGCACAGCTGGCACAGCGATGCGCGTTACGTCGGGCATAACTGGTCATGGCGCCCCTACTTCTATCAACTGCTGGCCGAAGGCTGGGAAGAACGCCGGCTGATTCTCTCCAGCACCTACCGTGATGCCACCACCAACCAGTACTGCCTGACCGCTGGGCAATTCATCGACAACGGCAAACGGCTGCTGCTGATCGATATCGACGCTGCGGGGTTTTGACTGTATGGGCCGCACGCCTTGCATCATCGGCTTAGAACCCCGAAGCTAACTGCCACAGCCAGGTAACGGCGAGGACAACCCTTGGATTGGCAAACCCTGCTCAACCGTGAACGACTCGGCAAGCCGACGCACAGCGTCGCCGAACTGGGCCGCACCCCGTTTCACAAAGACCATGACCGCATCATCTTCTCCGGCGCCTTCCGCCGCCTGGGCCGCAAGACTCAGGTGCACCCGGTTTCCAGTAACGACCATATCCACACCCGCCTGACCCACTCGCTGGAAGTCAGCTGCGTGGGCCGCTCGCTGGGCATGCGCGTTGGCGAGATGATCCGCGATGCCCTGCCGGACTGGTGCGAGCCAAGCGACCTGGGCATGGTCGTGCAGTCCGCCTGCCTGGCCCACGACATCGGCAATCCACCTTTCGGCCACTCTGGCGAAGACGCCATCCGCCACTGGTTCCAGCAGGCCGCCGGACGCGGCTGGTTGGACTCGATGAGCGCGGCCGAACGTGGAGACTTTCTCAGTTTCGAGGGCAATGCCCAGGGCTTTCGCGTACTCACCCAGCTGGAATACCACCAGTTCGACGGTGGCACCCGGCTGACTTACGCGACGCTCGGCACCTACCTGAAATACCCCTGGACCGCACGTCACGCCGAAGCGCTGGGCTACAAGAAACACAAGTTCGGCTGCTACCAGAGCGAGTTGCCGTTGCTTGAGCAGATCGCCAGTAAACTCGGCCTGCCACAACTGGAAGAACAGCGCTGGGCGCGTCATCCACTGGTCTATCTGATGGAGGCAGCAGATGACATCTGCTACGGCCTGATTGACCTGGAAGACGGTCTGGAAATGGAGCTGCTCGATTACAGCGAAGTCGAGGCGCTGCTGCTCGACCTGGTCGGCGATGACCTGCCGGAAACCTACCGTCAACTCGGCCCCGACGATTCTCGGCGGCGTAAGCTGGCGATTCTGCGCGGCAAAGCCATCGAACACCTGACCAATGCCGCCGCCGAAGCGTTTGTCGAACAGCAGGATGCCCTGCTCGCCGGCACCTTGCAGGGTGATCTGGTCGAGCACATGCACGGCACCGCCAAGCGCTGTGTGCAAAGCGCCAAGGACATGGCCCGACGGAAAATCTTTCAGGACAAGCGCAAAACCCTGCATGAGATCGGCGCCTACACCACCCTGGAAATCCTGCTGAATGCATTCTGCGGCGCAGCGTTGGAGCAGCATGGCGGACGCACACCGTCGTTCAAGAACCGACGCATCCTTGACCTGCTCGGTAAAAACGCGCCCGACCCAAGCTGGCCGCTGTACCGCTCATTCCTGCGGATGATCGACTTTATCGCCGGCATGACTGACAGCTACGCTACTGAAATGGCCCGCGAGATGACGGGCCGCTCAAGCCCGGTATAAGCCATGACAAGCCTACTGCGACAAACCTTCAGCTGGCATGCCGGGCCGCCCGCCTGGGGCCCCGCGATGGTTGCCGGCTTCGGCTGTGCACTGCCGTTGCTGCTCGGGCTGTTCAGCGCTCACCCAGGCTTTCTCTGGGCATCGGCAGGTGCCTTCCAGGCTGCCCAGGCCAACCCGCTGCACCGCCTGGGCATGCTGCGCATGTTGATGCTCTGCGGCCTGGGCGCCTGTAGCGCCGGGTTGGGCTTCTGGTCAGCCAGCCATCCGTATGCCAGCTTGCTGGTGTTCGCGGTGTTTGGTTTCTTGCTCGCCTGGCTGCAGCGCTTTGGCAGCGAAGCCGGCAAGCTGGGCATCGGCCTGGCCATCTGTCTGTGCCTCGGCCACGGTCAGCAGGGCCTGGGCTCGCTAAACAACCCGTATGCCATTGCCATGCTGTTCATCCTCGGTGGACTCTGGGTGATGCTGCTGGCCTTCGGCCTGCGCGGTATGCATGGCTTGCGCATGTGGCCGTATATGCCGCGTTTTATCAGCATCTTCAAGGTACTCAAACGCCACGCCAAGCGCCTGCCACAGCAAAAGTGGCGCCTGCATGCACTGGGTTGCACCTTGGCGTTTGCCCTCTCCGGGCTGATCGTCAACCTGGCTGAGTTGCACCGTGGCTACTGGCTGACACTGACTGTAGTGACCACCCTGCAGCTGGACTTCCAGGGCAGTCTGGTAAGGGCCGTGCAATCGATCCTCGCCAGTCTGGGCGCCGCAGCACTGCTGATACTGCTCGGTCACAGCATGCAAAACCCGGCACTGATGGTCGCCACACTGCTACCGCTGATCGCTCTTAGCCGTGCCCTGCAGGCCAACCATTACGCCCTGTTTGTGCTGCAAACGACGGTGTGCTTCGTGTTGCTGGCCGAAAGCCTGGCGCATGACTGGCAGCTACCTCAGGTGCGTTTGTTCAACAGCCTGCTTGGCGTGGCCCTGGCTTTGCTGGTAGCGCTGCTGGTGTATGGCCTGGAGCGCTGGCTAGATCATCGAAACAATCTGCAAAAAATCAAGCACAGCACAGGTCCAATCTAGAGCTGTAGCAGCGTAAGAAACCGGCATCCGCGCCACGGCAAAACGCACAACGCTCCACTATGCTTTGCGCTTGGCCAAGGCATAAAAGGATATGCGCGGATGCAGCAGACAGTCAGGTCCAAGGAACGACGTTTTCCGCTCCATATCCATATCAGCGTGCTGTTTACCCTGCTGTTGCTGGGCTCCGGGGTGGTGCTGGGGTACTTCAACTACCAGCAGACCAGCAAGATTATCCTCAGTAGCAGCGACCAGCTGTTCACCCAGATGCGCAAAGAAGTGCAGGCGAGTCTGCGCAATACCTACCAACCGATTCGTAACATGATCAACCTGCTCGCGCGCAACGAGCAGCTCAGTGGTCGCGACCGCCACGAACGGATGGTCATGCTGCCGATTTTCAGCCAGGCGCTGCGCGACAACCCAAAGCTGGCTTCAATCTATGTCGGCTATGGAGATGGCAGTTTCTTTATGGTGCGCCCACTGCGCAGCGAGAAGCTGCGGCAGATCTTCTTCGCACCCGACAATGCGGCCTATCAAGTGTGGAGCATCGACCGCATCAGTGAACAACGCCTGGACTCCGAATACCTGTTCTTCGACAAACAACTGCAACCAATTAGCCGGCGGCAGAACCTTAAAGAAACCTATGACCCGCGCACCCGCCCCTGGTACAACGGTGCTCTGCAGAGCCCTGAGCACTTCACCACCGCGCCCTATGCCTTCTTCTCCACGGGAGAAATTGGCACCACCCTGGCTCGCAAAAGCACTGAAACCACAGTGGTGGGGGCCGACCTCACCCTTGATGACCTGTCCGCCACCCTGGCCGAACACCGCCTGACCCCCTCTACCGAAGTGGTGCTGTACAGCCCCGATGGCAGCGCGGTTGCATACCCGGACAGCGCGCGTCTGGTAATCCCAGGAGAAACACTGCAACTGGCGCAAGTCAAAGACCTCAGCCCAGTGCTGGCCGACTTTCTCAGCCTCGGGCTCGACGCGGATCGCCAAGGCGCCGTGCACCTGAATAAACAGCGCTGGCAGATTTCTTACAGCCAGTTCAGCGAAGGTGGCCCGCAGGGATTGCGCCTGGCCCTGCTGGCCCCGGAAAGCGAGCTGCTGGCGGATGCCTACCGCATCCGCTGGCAGGGCGCGGTACTGACCTTGTGCATTCTGCTTTTATGCATACCGCTGGGCTGGCTGCTTTCCAATATTCTGGTCAAACCGTTGCGCTTGCTGGTGGGCGAGGCCGAAGCCATTCGCAGTTTCAATTTCGATTACCCGGCCAGCGGCCGCTCCTTCGTCAAGGAAGTCGACCAGTTGGCCGTGTCGATGGGAAAGATGAAGGACACCATCTCCAGTTTCCTCGACATCACCGCCACGCTTTCAGCGGAAACCCGTTTCGATGCCTTGCTACGCCGGGTGCTGCGTGAAACCGTCGACCTCAGCGAAGCCAGCGGTGGCCTGCTGTATTTGCGCGACAGCAGCAGCGGCCGCTTGGAGCCGTACGGCCTATTTATCAACGAGCAGCAACACAACCTGGAAGAACACCGTATCCCGAGTTTCGACCCCGATGACCCCGCCCTGCCCAGCTGGTTAGCGCAAACGGCCACCGGCGGCACCAGCGTCACCGTGGCGCTGGGGTTCGAGCATGCGCAGGGTTTCCAGAGCCTGCTGCATACCCTCGACAGCCCGCGTGCGCACCTGGTCTGCACCGGCCTGCACAACCGCCAGGGTCAGACATTGGGTGTGCTGGTACTGCTGCACCGCGACAGCGGTGACGAAACCGACCTGGCCATGCTACGCCCCGAGCGCATTGCCTTTGTCGAGGCTGTTTCTGGCGTCGCGGCGCTGTGCATTGAGAGCCAGCGCCTGCTCGATCAACAAAAGAAACTGCTCGACGCCTTTATCCAATTGATCGCTGGCGCCATCGACGCCAAAAGCCCCTACACCGGCGGTCACTGTCAGCGTGTACCAGAACTTACCCTGATGCTCGCCCGCGCGGCTGAAGCCAGCGAGGAAGCTGCATTCCGCGATTACCAACCCAGCGAAGAAGAATGGGAAGCCCTGCATATCGCCGCCTGGCTGCATGACTGTGGCAAGGTCACTGTGCCCGAATACGTGGTGGATAAAGCCACCAAGCTGGAAACCATCTGTGATCGTATCCACGAGGTGCGCATGCGCTTCGAAGTGCTCAAGCGCGATGCCTGGATCAGCTACTGGGAGAACCTCAGCCAGGGTGGCGATGCTGCGAACCTCGGCCAGGCGCGCGATGAGCTGCTCACCACTCTGGATGACGAATTTGCCTTTATCGCCCGCTGCAACCTGGGCGGTGAAGCCATGGCCGAAGCCGATCTTGAACGCCTGCGCCGCATCGGCGCGCGCACCTGGGCGCGCACTTTGGATGATCGCCTGGGAGTGTCCTGGGAAGAAAACCTGCGCCAATCACGTACACCGGCGCAGCCCTTACCGGTGCAGGAAACGCTTCTAAGCGACAAACCCGAACACCTGATCGAGCGCCCTGAGAGTGAACTGATCGCCGAGGACAACCCCTGGGGTTTCAAGCTGGACATACCGCACTACAAACACAATCGCGGCGAGCTGTATAACCTCGGTATTGGACGCGGCACCTTGACCAATGAGGAGCGCTTCATCATCAACGGCCATATGGTGCAGACCATCCGCATGCTCAGCCACCTGCCCTTCCCTGCGCACCTGGCCAACGTCGCTGAAATTGCCGGTGGTCACCACGAAAAAATGGACGGCACGGGCTACCCCAAACGCCTTAAGCGTGAAGACATGAGCCTGCCAGCACGGATGATGGCGATTGCAGACATCTTCGAAGCGCTGACGGCGGTGGATCGGCCTTACAAGAAAGGCAAACTGCTGTCTGAATCACTCAACATCATGGCGGGTATGTGCAAGGGCGCGCACATCGACCCCGAGCTGTTCGGACTGTTCGTGCGGGAGAAAATCTACTTGCAATACGCCGAACGCTTTTTGCGCCGCGAGCAGATTGACCAGGTTGATAGCGCTGCGCTGCTGGCCAAGGCTGGACTGAGCGACTGACGGGAATTGCAGGAGGGCGAAGCAACAGGGCATGCGCGATGCATGCCCTGTTAACAGGTCTTAGGCCTGATTGATCGAGTTGTCTGGGTACCAGACGTCGATCAGCGGGCTGGCAGTGAAGTCCACCAGCTCGTCACGGCCTTTCAGCCAGGCTTCAACAGCAGCACGCTGCTCTTCATTGACCGAGCCACGCTTGGACAGGCATACCAGACCGAAGTCATCGCCGCCGACATAGCCCAGGCCGTTAGCGACCATCGCGTCACGCAGAAAATCTTCCAAGAAGCTGTCGATGGCTGCATCGCTCAGGTCTTGTTTGAAGTTCAGGTTCAGCTCAAAGCCCAGCTCCTGGAATTCATCCACGCAGAGTTTTTTGCGCAGACGGCGGGAACGGTTAGTAGCCATGGAACAATCCTCAAAAGTGATAACGCGCGGCACTCTAGCAGTTTCGCGGCCTACGCGCCCGTCTGGAAGACGACAGGTCAACCGATAGCCCGCAGAAAAGCCCGGCCAATCGCATTTACTGCCACTCAGCCGGAACTGTCTTGGGGCATAATTGCCAACATTATCCCAACCCGCGACGGAACCTCGTTAGATGCCTCGCGTCACCTTTGTCCCTCAGTTAGAGGGGAGTCGCCCATGATCAAAAGCCTACGTCACCTGGCCATCGCCGGCCTGCTTTTACCCGTTTGCCTGCCGCTGGCGGCCGCCACCCCGGGCTTATCAAACAAAGTTCAACAGTCATTGAAAGCCAACAAGATCAGCAGCCAGTCACTGTCTGTGGTCACCGTGCCGCTCAACGGCCCGGGTAATAGCACTTATTTCAATGCCGACATCTCCGTTAACCCGGCCTCGACCATGAAGCTGGTCACCACCTACGCGGCGCTTGAGCTGCTCGGCCCGACCCACCAGTGGAAAACCGAATTCTTCACCGACGGCCAACTGAAGAACGGCGTGCTCAACGGCAACCTGTACCTCAAGGGCGGCGGCGACCCCAAGCTGAACATGGAAAAGCTCTGGCTGATGATGCGTGACCTGCGCGCCAACGGCGTGCTGCAGGTGACGGGCGATCTGGTGCTCGACCGCAGCCACTTCGTGCAGCCACAGCTGCCCAGCTTCAATGACGACGGCGGCGACGCCAACAAGCCGTTCCTGGTGGCCCCCGACTCACTGCTGGTCAACCTCAAGGCGCTGCGTTTTATCGCCCGCACCGAGGGTGGCAAGGTGCATATCGCCGCCGAGCCACCGATTGCCTCTATTCGCATCGACAACCGCGTCAAAGCCCTGCCGGCAGCCAAATGCCCAGGCTGGCCGGATGTGCGCTACAACCCGGTCACCGAATTTGACGGCACCACGGTCATCGTGACCGGAAAACTGGCCGAGGGCTGCAGCTCGCAGACCTACCTGTCGCTGCTGGATCACCCGGGCTACGCCGCCGGCGCCATCCGCGCCATATGGCAGGAACTGGGCGGCAGCATCATGGGCAAGGACCGTCTCGCCCCTGTGCCGGAAAAAGCCCGCCTGCTGGCGCGCGCCTATTCGCCGGACCTGACGGAGATCATCCGCGACATCAACAAATACAGTAACAACACCATGGCCCGGCAGCTGTTCTTGAGCCTCGGCGCGCAGTTTCGCAACTCCGCCGACCAGGACGACAGCAAGGCGGCGCAGCGAGTGATTCGCAGCTGGCTCGCGCGTAAAGGCATCACCGCGCCACACTTGGTGATGGAGAACGGCTCCGGGTTGTCACGTGCCGAGCGGGTCAGTGCGCGTGAAATGGCGACCCTGCTGCAGGCGGCCTGGAAGAGTCCTTACGCCGCCGAGTTCATGGCTTCACTGCCGCTGGTAGCAATGGACGGCACCATGCGCAAACGCCTACACCGCACCCCGCTGGTGGGCGAGGCGCGGATCAAGACCGGTACGCTGAACAACGTGCGTGCCATCGCCGGTTTCAGCCGCGACAGCAACGGCAACAGCTGGGCCGTGGTGGCCATCCTCAACGACCCACGCCCCTGGGGCGCCTCGTCGATTCTCGATCAGGTGCTGATCGATCTGTACAAGCAGCCCAAGCTCAGCGCCCAGCGCTAGTCCTCGCTAACCCCGCGCCGTCCCAGGCGCGACGTTTTACTCCATTTCCCCACACAGCTGCGCCGCGCGTAACAACGCGGCGGTCAGGCTGTGGCGCTCCCACTCATCCAACCCGGCAAAGCGCGCGACAAACTCCGGCGGCAGCAGGCTCGGCGCCTGTTGCAGCAGGGTGCGGCCCTGTTCGCTGAGCAGCAGCCACTGCCGGCGGCGATCCTGATCATCACGCTGGCGTTGCAACAGGCCCTTTTCCTCCAGTCTGTCGAGCATGCCGGACAGGGTCGCAGCCGTCAGGCTGACACGACCACTGAGGTCGCTGGCCGTCAGGCGCGTCTCTCCCGCCAACACCTGCAGAATCATCAACTGCATCGGCGTCAGCCCACCAAAGCGACCGAGCCGTTTGGCATGCACTTCCCCGGCCTGCTGCAAACGCCGCAAGGCCTTAAACAGCGGCAGTTCGAAGGCCGAAATAGATGACAAATCTATTTCAGTAGAAACCTTTTTTTCGACCATATACGCCTTTTAATCCGATATAAAACTTTGACATGAAAGCATTATTTTGTTTTGGTGTAAAAGGTTCGGCAGCCCCGAACCACTCCCCAACGGCAATACCGGTAAGGAATTATGTGCGCAATCGCTGGAGAATTACGTTTTGATCAACGACCGGCCGACCTGGCTGCAGTCGAGCGAATCACCCACCACATGGCCGCCCGCGGCCCCGATGCCCACGGCTTTCACAGCCAGGGCCCACTCGCCCTCGGCCACCGCCGCCTGAAGATCATGGACCTGGCTGAAGCCTCCGGCCAGCCGATGATCGACAACGAGCTGGGCCTGACGATGGTGTTCAACGGCGCCATCTACAACTACCCGGAACTGCGCGAAGAACTGAAAGCCCTCGGCTATCGCTTCTTCTCCGGCGGCGACACCGAAGTGCTGCTCAAGGGCTACCACGCCTGGGGCACTGACCTGCTGCCCAAGCTCAACGGCATGTTCGCCTTCGCCATCTGGGAACGTGACAGCCAGCAGTTGTTCATCGCCCGCGACCGCCTCGGGGTCAAGCCACTGTACATGTCACGCACGGGCGAACGTTTGCGCTTTGCCTCCAGCTTGCCCGCACTGATGGCCGGCGGTGATATCGGCAAAACCCTCGACCCCGTCGCCCTTAACCACTACCTGAACTTCCACGCCGTGGTGCCTGCACCGCGCACCCTGCTGGCCGGGGTGGAGAAGCTGGCACCGGCCAGCTGGATGCGCATCGACGCCCAAGGCAACTGTGAGCAGCAGACCTGGTGGAACCTGAACTTCGGCCCGCAGCGCGAGGAAATCGCCTTCGGCCTGGATGAATGGCGTGAGCGCGTATTGGATGGCATGCGCGAAGCCGTGTCGATCCGCCAACGCGCCGCCGTGGATGTCGGCGTGCTGCTCTCCGGCGGAGTCGACTCGAGCATGCTGGTCGGCCTGCTGCGTGAAGCCGGGGTGGACAACCTGTCGACCTTCTCCATCGGCTTTCAGGATGCCGGTGGCGAACGCGGTGACGAGTTCCAGTATTCCGACCTGATCGCCGAGCACTTCGCTACCCGCCACCATCAACTGCGCATTGGCGAGCACGAGATTCTCGAACAGCTGCCCGCCGCCTTTCGCGCCATGAGCGAGCCGATGGTCAGCCACGATTGCATCGCTTTCTACCTGCTGTCACGCGAGGTGGCCAAGCACTGCAAGGTGGTGCAGAGCGGCCAGGGCGCCGATGAGCTGTTCGCCGGCTATCACTGGTACCCGCAGGTGGACGCTGCCGAGGATGCCTTCGGCGCTTACCGCGCGGCGTTCTTCGACCGTGATTACGACGAATATGCCGCCTGCGTGCAGCCCGCCTGGCTAACCGGCGACATGGCTGGCGACTTTGTTCGTGAGCATTTCGCCCAGCCTGGCGCCGTGGCCGCTGTGGATAAGGCGCTGCGCCTGGACAGCACGGTGATGCTGGTCGATGACCCGGTCAAACGGGTCGACAACATGACCATGGCCTGGGGTCTGGAGGCGCGCACACCGTTCCTCGACTATCGCCTGGCCGAGCTTTCGGCACGTATCCCTGGGCGTTTCAAGCTGCCGGATGGCGGCAAGCATGTGCTCAAGGAAGCGGCACGTAAGGTGATCCCCAGCGCCGTCATCGACCGGCCCAAAGGGTATTTCCCGGTGCCAGGCCTCAAGCACCTGGAAGGCGCCACCCTCGGCTGGGTGCGTGATTTGCTGCTCGACCCCAGCCAGGATCGCGGCCTATTCAACCCGGCCATGCTGGATCGTTTGCTGAGTGACCCGCATGGTCAACTGACGCCTTTGCGCGGCTCCAAGTTGTGGCAATTGGCAGCGCTGAATCTCTGGTTGAACGAACACGGCCTGTAGAGCGCTGCAGTGGCTGGGTACACACCCGCCACCGCAGCATCCGCCACCTGCTCACGGCAAAGGAACCCCTCAAATGCGTGCCACTGCCTTTAATCAACGCCTGCTACGCGGCCAAGCGCCCTCCTACGAGCGCCTGCAGGCGCGCCTGGCCGAGGACCACAACGCGCCACCCAGCCAACCGCAAGCCGTGCACTGCGGCTGGGGCCGCCTGCTGCTCGGCCACACCTACCCGGATGCTGCCGCCCTGGCCAGTGATCTGCTGACCGAGCAACCCGGCGAGCGTGATATCGCCCTGTATGTTGCTGCACCGCACCAGGTGCTCGCGCAAGCGCCGCAGCAGCTGTTTCTCGATCCTTCCGACACGCTGCGCCTTTGGTTTACCGACTACCGCCCAGCGCGCCGGGGCTTTCGCGGTTACCGAGTGCGCCGTGCGCAGAATGCCGAGGACTGGCAGGCGATCAATGAGCTATATCAACTGCGCGGCATGCTGCCGATCGACCCCGGCAAACTCACCCCGCGCCACCTTGGTGGGCCGGTGTATTGGCTGGCCGAGGATGAGGACAGCGGCGCGGTTATCGGCAGCGTGATGGGCCTCAATCACTACAAGGCCTATCAGGACCCGGACCACGGCAGCAGCCTGTGGTGCCTGGCGGTCGACCCACGCTGCAGCCGACCTGGCGTCGGCGAGGTGCTGGTACGTCATCTGATCGAACACTTTATGAGCCGCGGCCTGAGCTACCTGGACCTGTCCGTGCTGCATGACAACGAACAGGCCAAGGGTCTGTACGCCAAGCTGGGCTTTCGCGAGCTGCAGACCTTCAGCATCAAGCGCAAAAACGGCATCAACGAAGCCCTGTTCCTCGGCCCTGGCCCGCATACACCGATGAACCCCTACGCGAGAATCATCGTCGATGAAGCGCTGCGCCGCGGCATCGAAGTGCAGGTCGACGACGCCGACGCCGGGCTGTTCACCTTGAGCCATGGCGGCCGGCGCATCCGCTGCCGAGAATCCCTGAGCGACCTGACCAGCGCGGTAAGCATGACCCTGTGTCAGGACAAGCGCCTGACCCATCGCGCTCTGGCCCGCGCAGGCTTGCACCTGCCGGCCCAGCGCCTGGCCGGCAGCGCCGAGGATAACGCCGCGTTTCTCGCCGAGCATGGCAGCCTGGTGGTCAAGCCGGTGGATGGCGAACAGGGCCAGGGCGTAGCGGTGGACCTGCGCACGCCACTGGATGTGCAGGACGCCATTGAACGCGCTAGCACCTTTGACAGCCGCGTCTTGCTGGAAAGCTTTCACCCAGGTTTTGATCTACGCATTCTGGTGATCGGCTTTGCCGTGGTGGCCGCCGCCATTCGCCGCCCGGCCGAAGTGATCGGTGATGGCCAGCACAGCATCGGCGAGCTGATCGACGCACAAAGCCGTCGTCGGCAAGCCGCCACCGAAGGCGAAAGCCGCATTCCCAAGGACGCTGAAACCCTGCGCACCCTGCATGCCGCCGGGGTGGACTACGACAGCGTGCTGCCGGCTGGCCAACGCCTGGCCGTGCGTAAAACCGCCAATTTGCACACCGGCGGCAGCCTGGAAGACGTCACCGACATCCTCCACCCGGTGCTGGCCGATGCTGCAGTAAAAGCCGCCCGCGCCCTGGATATCCCGGTGGTCGGCCTTGACCTGCTGGTGCCCGCGGCCGACCAACCCGAGTACGTGTTTATCGAAGCCAACGAACGCGCCGGCCTGGCCAACCACCAGCCGCAACCCACGGCAGAGCGTTTTATCGACCTGCTGTTTCCATTGAGCCAAACGCCTAGCTAACCCCTTCCCCAGCCCCTCTCCGGCAACGACTGAGGGGCGCAATCGCCGTAGAGGAGACTCCATGCAGCAACTCCCCGAACCCGACCTCGCCTATCTGCAGAAAGTGCTGTTGGAAATGCTCGCCATTCCCAGCCCCACCGGTTTTACCGACACCATCGTGCGCTACGTCGCCGAACGTCTGGAGGAGATCGGCATCCCCTTCGAGATGACCCGCCGCGGCACCATTCGCGGCACCCTCAAAGGCAAACAGAGCAGCCCGGACCGTGCGGTTTCGGCGCACCTGGACACCATTGGCGCGATCGTCCGCGAACTGCAGGACAATGGTCGCCTTGGCTTGGCCGCAGTCGGTTGCTGGTCGAGCCGCTTCGCCGAAGGCAGCCGTGTCAGCGTGTTTACCGACCAGGGCGTGATTCGCGGCAGCGTACTGCCGCTGATGGCCTCCGGGCATGCCTTCAACACCGCCGTGGACCAGCTACCAATCAGCTGGGACCATGTCGAACTGCGCCTGGACGCTTACTGCAGCACCCGCGCTGACTGCGAATCACTGGGCATCTCGGTGGGTGATTTTGTCGCCTTCGACCCGCTGCCGGAATTCACCGAGAGTGGGCATATCAGCGCGCGTCACCTGGATGACAAAGCCGGCGTCGCGGCGCTGCTTACCGCACTCAAGGCCATCAAAGAAAGCGGCCTGGAGCCAGAGATCGACTGCCACCCGCTGTTTACCATCACCGAGGAAGTCGGTTCTGGTGCGGCAGCAGCCCTGCCCTGGGATGTCAGCGAATTTGTCGGCATCGACATCGCTCCGGTTGCGCCGGGCCAGCAGTCCAGCGAACACACCGTCAGCGTGGCCATGCAGGACTCAGGCGGGCCTTACGACTATCACCTGTCACGCCAACTGCTGCGCCTGGCCAGCGAGAATGAAATCCCGGTACGTCGCGACTTGTTTCGCTACTACCACAGCGACGCACAGTCAGCAGTCACCGCCGGCCACGATATCCGCACCGCCCTGCTGGCCTTCGGCTGCGACGCCACCCACGGCTATGAACGTACGCATATCGACAGCCTCAAATCCCTCAGCCGTTTGCTTGCCGCTTACGTGCTCAGCCCACCGGTATTCTCCAGCGATGCCCAGCCGGCGCAGGGCTCGCTAGATCGCTTCAGCCACCAACTGGAGCACGATGCCCAGATGGAAAGTGATACCCGTGTACCGACGGTTGACAGCTTATTGCGCCCCCGCGATCAGGACGCTTGAAGGGCCGCACGCATCCGGGCAAAGTGACAGCATGACGCGAGGCCGGATCTGGCCTCAGATAATAATATTGAGGTCGCTGAATGCCTCGGATATGGCTGGCGTTGGTGCTGTTCTGGCTGTGTGGGCCGGCGTGGGCGTTGCTGCCTGCCACACTGGACAGCGCCGATTTGCGCCTGTCACTCGGCCCGTCCATGGCTTACCTGGAAGATTCAAAAGGCATGCTGAGCGCCGAACAAGTCGGCGCGCTCAGCGATGAGCGCTTTACCCCTGTCAACGGCGAACACGCCAACCTCGGCAAAAATGATTCGGTCTGGTGGTTCAAGGTACATCTGAACAACCGCCTGGCGCAGGACCTGGCCGGCTACCTGGAAGTCAATTACCCCTTACTGGACCACCTGCAGGTGTACCTGCGCCACGCTGATGGTCAGTGGCAGATGCAGGAAAGCGGCGACCGCTTTGCCTTCTCTCAGCGCCCTGTGCAGGTGCGCAACTTCTGGTTTCCACTGGAGCTGACACCCGGTGACAGCACCTTGCTGGTCAGGGTCGAGACCACCAGCACGATCTTTATGCCGCTGTTCTTCAGCACCTATCAAGCCAGCGCGGCCGCCCAGGAAAACCTCATGGGGTTCAATGGCGCGTTCTATGGCGTGCTGTTTGCGATGTTCTGCTACAACCTGTTCCTGTTTATCTCACTGCGCGAGTCGGCCTACCTCTGGTACCTGGCCTACAACCTCAACGTCGGCCTGTTGGCCGCCTGCTTCGACGGCATGCTGTTCAAGCTACTGCCCGAGCATGTGGTGTTCCAATCGGTGAGCATCTACATCCTGATGTACCTGCATTGCCTCACCGCCATTCAATTCAGCCGGCATTTCCTGCATGCGCCGCAGTACTTTCCACGCCTGGACACTGGCCTGCGCTTATTGATGCTGGCTTGCGCCGGCTGCCTGTTGTCGGTGCCGCTGATCGGCTTCAACGCCTGGAATATTCTGGCCAGCGTCACGGTCTCGCTGGTGTCGCTGATTTTGCTGCTCACCGGGGTCTATGTCTGGCGGCGCGGTGTACGTTACGGCTCTTATTACACCCTGGCCTGGGCCATCCTGCTGTTCGCCTTTATTCAAGCCACCACGGGCTCGCTGGGCCTGGAAGTGCTGGGTGTATTCGGCGCAACGGTGGTGAAAATCGGCGTAACCATCGAGCTGATCACCCTGTCCATCGGCCTGGCCGACCGCATCAACCTGCTCAAGGAAGAAGGCTTCCAGTCGCGCCGCGCCGCTGAGCAAGCGGAAATCGAGAACCTGGCCAAGAGCCGCTTTCTGGCCAAGATGAGCCATGAAATCCGCACCCCACTCAACGGCGTATTGGGCATGTTGCAGCTGCTCAAAGAGACCCCACTGGACCGCAGCCAGCGCTTCTATGTCGACACCATTTCCAGCTCCGGCAGCTCGCTGATGGCGGTGATCAACGACATCCTCGATTACGCGCGCATCGAATCCGGCAAGCTCAGCCTGGAACACATCGAATTCGACTTGGAAGAGCTGATTTCCGACACCCTCAGCCTGTTCACCGGGCAGGCGCTGGATAAGCGTCTGCGCCTCTATGTCAGCTTGGAAAGTGGCGTGCCACGCCGTGCCCAGGGAGACCCGACACGGCTTAAACAGGTGCTGATGAACCTGCTCAGCAATGCCCTGAAGTTCACCGCCGAAGGCCACGTGGCACTGAATGTCTGCCGGCGCAATGATTCCCAGGGCAAACCGCATCTGGTGTTCGCCATAAGCGACAGCGGCATTGGCATCAGTGATACAGCCCTGACCCAATTGTTTGAATCCTTCGCCCAGGGCGACTCCAGCACCACCCGCCGTTATGGTGGCAGCGGCCTGGGTCTGGCGATCAGCAAGGAGCTGGTGGAAATGATGGGCGGCCGTATCGAGGTGCAGAGCACCCTCGGCCAGGGCACGCGCTTTGCCTTCGATGTTCCGCAAAGCGCTGACGAACTCCCGACCGATCCACTGCACGAGCTGCTCAAGGGCCGCACCGCTCTGCTGACGTCACTCGACGGTCTCGGCCTCGATGCCTTGAGCCGTTTGCTGGGACGCTGGGGCATGCGCACCGAGCGCTGCCAGAACCCGGAAACCCTGCAAGGCTACCTGGAAGACTTCTCCGCCCCGCCACTGCTGGTGCTGATGGCACCGTGGCCGGGCAGCATTCAGCACTGGCTGGATTCGCTGCGTCCACTGCTGCAACCTGGGCAACGCGTGCTGCTGCTCTGCGCACCCGAACACTGTCAGCAACTGCCCAGCTCCGCCGGCCTGCGCCTGCTCGGCCTACCTCAGCCGCTGGCCATCAACGCCCTGCGCAGTGCCCTACTCGAACTGTACGAAGAGCCGCGTATCTTGGAAATCCAACCGCAACCCAAAACCCACACAGATACAGGCACCGCGCCTTGCATCCTGGTGGCCGAAGATAACCCCGTGAACCAGCTGGTGGTGCAGGGCTTTCTGAAAAAACGTGGCTATAACGTGCGCCTGGTGACCAATGGTCTGGCTGCGCTGAATGAGTACCAACGCGACCCCAATGCCACGCAACTGATTCTCATGGACTGCGAAATGCCAGAGATGGACGGTTTCGAAGCCACGCGGCAAATCCGTCGCCTGGAGCGTCAGTACAACCTGCCAGCCGTACCGATCATCGCCCTGACCGCCCATATCCTGGATGAGCACCGCCAGCATGGCGCTGATGCAGGCATGAATGACTTCCTCGGCAAGCCCCTGGACAGTGCCAAGCTGTACAGCACCCTGGAAACGTATCTGCAGCCTGCAGAGCCGTCCGTTCAGTAGCGGCGCGGCAGACATGCACACGCAGAGCCCTGTGAATCGCCCCTGAGGTCGTGCTCAAGGGTGTTAGTCACAAGCGGCTTTTCAAGGCAGTTTTTAACGCAGAACTCCCAACGTAGGTAATTTCCCAACGGCCTGCTAGCATCCGCGCTGCGCTCTGGAGGCCTTACCGTGCTGATCCCTTATCACCTGCTCGAAGCTGACACCCTGACCCGCCTGATCGAAGACTTCGTTACCCGCGACGGCACCGACAATGGCGACGAGACTCCACTGGATACACGTATCGAACGGGTACGCCACGCGCTGAGCAAGGGCCAGGCAGTGATTGTGTTTGATGCGGAAAGCCAGCAATGCCAGCTGGCGCTGAAGCGCGATGTACCGAAAGAGTGGCTGGATGCGCTTGAGGGTCTTGAAGACTAAGGGGCATGTGGCCGGCTACCCTCGCAGGCCGCCCTCGCGCTCCCAGGCACAACGCACGCGCAACTCACCTTCCTGCGGGCTGTGAAAGCCACTGTCGGACTCCCAGCGAAAGGTGTGCGTACCGTTCAGCTCGGTTTCCAGGTGCACCACCGCACTGGCCCAGTAAAGACGCTTGAGCAGCGCCTCGAACTGCTTGATCCACAGGCTCCACTCATACTCCACCGTACGGTAGCTGGCGCCGAAGTGGATCACCTGGGTCTGGTACAAACCATCGCCCGGTTGTTCACAACAGGCGAACATCTCACGCCCGAGAAAGCTCCAGACATCGCCGGTCGGTAGCTCTTCGAGCACTTGCCGATTGATTTCACGGCGCAGTCGACTCTCCGCCGGACTGTCCGATGGCCAGTCTCGGATGCAACCATAAACGATGGATTCGGACTCCACGCAGGCACTCCAGCAAATCAAGGCTGCCTTCTATCACAGCCGTCCAGAGCAAGGAAGGAACTACTACCAAATAAGCGTCATTGCAGTGGCATAGCGACGCCTAGGCGGCGTCAGCTACAGGCACGCTTCGGCCCGCGCCGCATCATCCAGGCCAGCACCGTCATCAGCACCGCAAGCCCGGTAAGCACCATAAACGGCAACTGGTAGTTACCCGCCAGATCGCGCGCCAACCCGGTCAACACCGGTGTCAAACAAGCAATGCTGTATCCCATGCACAGCATCATCGCCGTCCAGCGGCTTACCGCCAGTGGCGATCCAGCCTCGTACAACGGCAGCACCAGCGACAAAGCAAACGAGCCGCCCAAACCAAAGCCGATGGTCACCGCCCAAAGTTCAGGCAGCACGGTCGGTTGGAAGGTAATCATCGCCAAGCTGATCGACGACAGCAGCCCGCAGCCGACCAGCAGCAGGTAACGGTTCTTGAAACGCTGCGCCAACCAGGGCAGCAGAAATGAGCTGGGCAGTCCCATCAGCATCGACACACTGAACAGACTATTGCTGTGCATCAGGCTCAACCCGGCTTCGTTGTAACGCGCTACGGCCCAGGTGGCGAGGGCATAAAACAAGCCGGCTTGGATGGCAAAGAACGCACTGATCAACCAGGCCCGTGGCTGCCGCCAAGGCAAGCCAGTGCCACCCTCTTCGCTTTCCGCTTCGACGCGGTTAGGCAGGCACAGCCACAGCAGCAAACCGACGACCGCCGGTAGCGCCCAGATGGCCAGGCCATAGGTCCAGTCATTCGCCAACAACTGGGTAGCAGGGATCGTCAGTACTGCACCGCCCGCACCGCCAATCGCCATGCTCAGCGAATACCAGCCCACCACGCTGCCCATCCGCCCAGCGAAGTGGCGCTTGATGAAACCCGATAGCAAAGGCCCAGCAACCGCGATGGCCGCGCCCAGCAGCACCGCACTGCCAATCAGAATTGCGCTTGCATGCCCTAACGCACGCAGCAATAGCGCCACAGCAATAACCGCCAGACACAGGGCAATGGTACGTTCGAGCCCCAGGCGCATCGCCAGACGCGGCGCAAAAGGCGCGAGCAAACCCATGCATAACACGGGAAGCGCAGTGGTGAGGCTGATCAGGCTACGGCTCAAGGCCAGTTCTTCAGCAATCCGCTCAATCAGCGGTGCCAGAGAAGTGATACCGGGCCGCAAGTTGATTGCAGCCAGGATCAGGCCCAGCAACAGCAGGGCCCGCGGGAAAGGTTTCACAGTAAATCCATCAGTTTCGCGGCCATGCCGACATGGCCGCAAACCTTAGAGCGCAAGTTCACACCAGACAAGCCCTAAGCGGGATAAAGTTGACCAATAAATCAGCAATTAAAGCGCTACAAGTCCAATTACTTGGTGCGCGGTGCACGCATCTTGTCGGCCATGGCTGTCATTTCGTTATAGAGCAACTGAGGGTTCTTCTGCTTCAACGCCCAAGCCATACGGCCCTGTTCGTGAGGCAGAATCATGAACTCGCCTTTGCCGATTTCCTGGTAGATGTAATCGGCAATATCGGCCGCACTGATCGGTGAGCTTTCCAGCAGCTTGCCCACCTGCGCTTTCATCGCTGGCGTAGGACCGCGGAAGGAATCCAGCAGGTTGGTCTGGAAGAACGAAGGGCACACCACATGCACGCTGACTTCATGCAGCTTCAGCTCGATCAACAAGCTTTCCGACAGTGCCACAACTCCGGCCTTGGCCACGTTGTAGTTACTCATGGCAGGGCCCTGCATCAAGGCTGCCATGGAGGCAATATTGACGATTTTGCCTTTGCTCTTTTCCAGTAACGGCAGGAAGGCCTTACACCCCTTGACCACACCCATCAGGTTGATCGCAATCTGCCAGTCCCAATCTTCAAGCGACAACTCGCTAAAGAACCCGCCAGAGGCCACACCGGCGTTGTTGACGATCACATCGATGCCGCCGAGCTTCTCCTCACAGGCCTGGGCAAACGCAGTCAGCTGGCTGTAATCACGTACATCACAACGCTGGGTAAAGCCATCGCCACCCGCCTCACGAACCATCTGCAGGGTTTCCGCCAGGCCCGGCTCGTTGACATCCGACAGTGCCAACTGCCAGCCCTCACGCGCCCAACGCAGGGCCATCTCACGCCCCAAACCCGAACCTGCGCCGGTGATCATCATGCGATTTTGCATAGGAAAGCTGCCTTGTGCTGCTGTGATTGATGGAGCCAGTGTAGCCGGGTAAATTATCTTGCCCGCATACCATCATCCATCTGAATAAGGCGGCCTAAGCTCAACTCACGGCCGCTGCCAGCGCTGCCACAGCAACACGCCATAAATCACCGCATTGAGCAGCAGAACAAACATCCCCAAACCAATCTGAATCTGCGGCGTCAGCCCAGCCGGGTAGATGATCGGCAGCAAATAGTGCTCAACAAAACCACCGCTGTACCCCGCCTGCCCTGCAGCCAGACGCAGGCTGTGTTCCAGCGGCGTCAGCGGACAGGGCCAATGCATCAACTCCACCAACACACCCCATAAGGATGCTGGCACATGCAACCAAACCAACCAGTGCCAACGCCACACCAGCAAGCCGCCCAACACCGCAAATAGAATAAAAAGCAGATGAAAGACCACCACCGCATCTGCCGCCACTGCCAACCAAAACATAAAGCGCCTCGCTGTTAATCCTCAGACTTATTGTTGTCAAATAACAGGCAACGACTATTAAAAACCTGATCGCCAGAAAGCAAAAAGGCCGGTTAATAACCGGCCTTAATTCAAACGACTAAACGCGTCAGTTAATACTCAACTTGTCGCGATTCTTTTCCAGCGTTGCCTCGCCGATACCCTTGACCTCCAACAACTCATCCACCGAAGCAAAGTCACCGTGCTCATCACGGTAGGCCACAATCGCCTGCGCTTTGACCTCACCAATCCCCAGCAACTCACGTTGCAAAGTGGCCGCATCAGCAGTATTGAGATTGACTTTACCTACTGGAGCCACTTCGGCTGTTTCAACTACGGGTGCTGGCTGGGTTTGCGTTTCAACGGCGTAAACCGCCAAAGACATGGAGGCAAGAACAGCGAACAACAGAGACGACAGTTTGACATTTAGCATGTAGTGCATCCTTTCGTTAGTTATTTCAGAACGTGGGACTTCCCTCTCCACGCACTGAAAACTAGCTGCTGCCATGCACTTGTCAAATAACTGATGCATAACGGGATCAATCAGTGCAAACCTGCACCCCATGCCTGGTTCAATCAGAGCTTACGGTTCCTGCCTACGCTTCATATGTATCCAGTCGACTATCTCACCTTCGGGCTTGTAACCGCTAACCGTCTCACGCAACAACTGGCGCACGCGGTCATAGTCATCACGTGCAACCGCCGCTAACAGATCGCCTAGCACCACCTTAAAGGCTTCCCACGACAGGTGCTCTTCGTTAGCCCGCATGATCATCGGATGTTCGGTCGGGCTGACGTTATCGCCAATCAGCAACTCCTCGTAAAGTTTCTCGCCGGGGCGCAGACCAGTAAATTCAATGGCTATATCACCATGAGGGGTCTTCTCAGAACGAACGCTCAAGCCACTCAGATGAATCATTTTCTCGGCTAGCTCGGCAATCTTCACCGGCTGCCCCATATCCAACACAAACACATCGCCACCCTGCCCCATAGCACCCGCCTGAATTACCAACTGCGAGGCTTCGGGAATGGTCATAAAGTAACGGGTGATATTCGGATGAGTCACCGTAACCGGGCCACCTTTGCGAATCTGCTCATGGAACAGCGGTATGACGGAGCCGGAAGAGCCTAGTACATTGCCAAAGCGTACCATCGTAAAACGCGTCTTGTTCAACTGTCGCAGCGCCTTGTCATTCTCGAACAAGACTGGCGCCGACTCGCGACTAAGGGCCTGGAGCACCATCTCTGCCAGACGTTTGGTACTGCCCATGACATTGGTAGGTCGTACGGCCTTATCCGTGGAGATAAGCACAAAATTACTCACTCCAGCCCTAATCGCCGCTTGCGCAGTATTGAGTGTGCCCACCAAATTATTCAGAACACCTTCGGCAATATTGTGCTCCACCATAGGTACATGCTTATAGGCTGCAGCATGGTAGATCGTATCCACTTTCCAGGCATTCATGACATCTAGCAGCCTATCAGGATTGCGTATAGAACCAAGAATAGGCACCAAGCGCAGCGGAAAAGACTCACGCTTGACCCTCTCCGCAAGCTCGCTGTGGATGTTGTACAGATTGAACTCACTGTGCTCAAACAGCAGAAGGGTTGCGGGCTCATTCAACAAAATCTGCCGACAAAGCTCAGCACCAATGGAGCCACCAGCGCCGGTTACCATCACCGCCTGATTACGGATGCAGCGCTCAAACAAAACCTGCTGCGGAGGTACGGTATCGCGCCCTAGCAAGTCGGCTATATCCACTTCTTGAACATCCTCAACCTTGACCCGTCCGCTAGCCAAGTCCATAAAGCCGGGAATGCTACGCACGTGAAGTGGAAAACGCTCTAGCTCTTCAAGAATCTGCCGCCGCCGCCCACGCGAGGCTGAAGGCATAGCCAAGAGAATCTCATCGGCACCCGTTTCATTGATCATCTGCTGAATGTGCTTAGAGGTGTACACACGCAATCCGGCAATGCTGCGATTGGCGATACCTGAATCGTCATCTATAAAGGCCACTGGGCGCATGGCACGCCCAAGACGTAAAGCAGCAATCAGCTGGTTACCCGCTGCGCCCGCACCATAAATCGCCACTTTCGGCAAACCACTTTCACGGCCTTGTATTTTGGTCGGCTGGTCTGCAGAGAACCAATCCCCCATAAAATACTGGCGCATCATCAATCGCAGCCCACCGATCAATACCAAGCTCAGCCACCAGTAATTGAACACCATAGAACGGGGGATAAGCTTTGGCGCCTCCTGGTGCCAATAAACGGCAAGTGCCAGAAATAACGCTGAGAGTGTTACAGCCTTACCGATAGCCAGTAGCGCATCGTTACCGAAATAACGCATGACGGCACGGTACATACCAAAACGAATAAACAGCGGAATGGCAATAACCGGCGCCAGCGCGAATAACCAAGCATGCCCATCGAGGGGTTCGATAGACTTACTATCACCCAAGCGCACAACAAACGCCAACCACAGCGCACTCCAGACAAGTACCACATCCATGGTTACCTGAATCAGTCGCTTACGACGCCTAGGCAAACTTACCAAGCGACAGCGCAACGTTTCAGCAAGTCTTAACACGATGACTCCTCAAACCTTTTAAAACACAGCCGAAACTAACAAGCCTCACTCAACACCTGAGCCAGAACATCACAGGTCTTACTGATTTCTGCTTCTGTAAGCGTCGGATGAACTAGGAACATCAAGCTGGTTTCCCCAAGCTCTCTTGCAACGGGCAAGCGTTCTGTAGGGCGCCAGCCCGTGTCATCGAAAGCCTTCTCCAAATACACTTCTGAACAAGAACCCGAAAAACAAGGCACGCCTCTAGCGGTGATTTCATTAAGGATACGGTCACGATTCCAACCCGCGTTCAAAGCAGCCGGCTCAACAAACACATAACACTTGTAGGCCGCATGCGTGACTTCAGCCGGCACGGCCGGTACACGCAACCCCGCCAGCGCTTGCGCAGATGACCAGATCCGCTCGGCATTGGCCAACCGCTTCGTGTGCCAATCCTGCATACGCTGCAACTGGATCCGGCCAATAACTGCTTGAACCTCCATCATCCGCCAGTTGGTGCCGAAGCTCTCATGCAGCCAACGAAAGCCCGGCGCATGCTGATGCTCGTAAACCGCTTCCCACGATTTACCGTGATCCTTGATCGACCACATGCGCGACCAGAGGGCACGATCATTAGTGGTAACCATGCCACCCTCACCGCCAGTGGTCATAATCTTATCTTGGCAAAAAGACCATGCACCTACATGGCCAATCGAGCCAACCGAACGACCTTTATAGTATGCGCCATGGGCCTGGGCGCAATCCTCGATCACTTTTAGATCATGCTCGATGGCCAGTGCCATGATCGGATCCATATCGCAGGGCCAGCCGGCCAGATGCACGCAAATGATCGCCCGAGTACGCGGAGTAAGCACGGCGCGGATGGTTTCAGCGGTAATGTTCTGCGACTCGTTGTCCACGTCTGCAAAAACCGGGATAGCGCCTGCATTAACAATGCTCGACACCGAAGCGAGGAACGTTCGCGGCGTAACAACCACCTCGTCACCTGGGCCTATGCCCAAGGCCTGCAGGGCAACGTCCAGCGCAACAGTGCCGTTGGCCAAGGCGATGGCATACTCGCTACCGGCCCACGCGGTAAACTCCTTCTCGAACTCACGGCACTCCTGCCCTGTCCAGTAGTTGACCTTGTTGGAGAGAATTACATCACGAACGGCATTGGCCTCTTCCTCAGAGAACGAGGGCCAAGGGGAAAACGGGGTATTGAGCATGTGCAGTAGCCATAATTAGTATTTGAAAAAACCGAATCCGGTCTTGCGGCCGAGGCTGTTCGCACGGACCATCTTACGCAGCAAGGGGTGCGCACGGTATTTAGGATCGCCCGTTTCGTTATGCAAGGTTTCCATGATTGACAGGTTCACGTCGTTGCCGATCAGATCCGCCAGTGCCAGTGGCCCAATAGGGTGATTGGCACCCAACCGCATAGCCTTATCGATCTCTTCAGCGCTTGCGACCCCCTCAGCCAGAATGCCAATGGCCTCATTGATCATCGGGATAAGCATGCGATTGACAATAAAGCCAGGAGCTTCGTTGACAACAACCGGGTCTTTGCCCAGTTGGCGAGCAAAGGCTAGTGCCCACTCGAGGGTAGCCTGTGAGGTTGTCAACCCAGCTATCACTTCGGTGAGTTTCATGACTGGGGCAGGGTTGAAAAAATGTAAGCCTACAACATTTGCAGGATTACTCGTCAGACTCGCCAGCTCTGTGATGGACAAAGAAGAGGTATTGGATGCCAGAATTGTGTCCAAGCCAGCGACCCTTGCCAGCTGTGCAAACAGCTCGCGTTTGGTACCTATGTTTTCTGGGACAGCTTCGATAATACAACGCACATGACCAAGGACGTCATAATCCTCGGCCAAGTGAATCTTGCGAATGAAACGAGAGGCCGTTTCTGGGTCAAGTCGTTTTTTAGCAACCATCCGGCCCCATTGCATTTCGAGTTCGGAAAAAGCCTTCTGCACGCTGGACAGTGACGTTCCCTTCCAAATAACCGAGGCTACGTGATCAGCTTGGGCAAGGATTTGCACAATCCCCTTACCCATAGTTCCGGTACCAATAACCGCGATACTTAACACCTGCTTTTCGACTTCCATGAACTCAACTCGCGTTATTCTGCGATCAGTTTGATCGGTTTTGCCGGACTACCAAACACTACAGTATTTTCCGCAACATTCTTAGTCAGTACACTGCCCATCCCGATCATTGCTCCATCATTGACGGTCAAGCCCTGTCGGATGGATGCGCCGGTACCAATTTCTGCGCGCTGACCGATTCGCACATTACCGGAGATGGCGACCATCGGAGCAATAGTGGCGAAATCTTCGATACACGTTTCGTGGCCCACCGTGCAATTAAGGTTGAGGATGACATGAGCGCCTATCTCAACCTCAACGGTACAGATTGTGCCAGCACATATCACGCTGCCAGCACCAATAGAAACATGCTCGGGCATCGCTACCGCGTCAGGATCGATCAAAGTCGCAAAACGAGGGCTTCCAAAAATGCACATTTTTTCATGCACCTTCTTCCGAATGCGTGGGTTACCAATGGCTATGACGAATTCACAGTCGGGATATTCCAGCCATTGTTGAACCCCCCCCAATACCGAGGTAGAGCAAAATTTCTGTCCAACAACCGCAGGGTTGTCATCGAGAAAACCGCGAACAGTAATACCCAGGCGAGAAGCCAACCAATGGACCTCCTTCCCGAAACCACTAAAGCCAACAATAATCAAATGTTTATGAGAGGCTGTCATTTACCTTCTGTCCCTTCAAATTTTGACATTGTTGCTTCCCCATCCGCACTGATGCCATCGCGCACGAGCACCTTCTTGACGGTCAGGAAGATGATTTTCAGATCCAGCCAGAGCGAGTGATTGTCCACATACCAGACATCCAGCTTGAACTTCTCGTCCCAACTCAGGGCATTACGGCCATTGATCTGAGCCCAACCGGTAACGCCAGGGCGCACCTTATGACGCCGATACTGCTCGGGATTGTAAAGCGGCAGATACCCCATCAGCAGTGGTCGTGGACCGACCAAGCTCATATCGCCTTTGAGCACGTTCCACAACTCCGGCAACTCGTCCAGGCTGCTGGAGCGCAGGAAACTGCCAAACGGTGTCATGCGTTCGGAGTCTGGCAGCGGGTTGCCCGTCGCATCCACAGCATCGCGCATAGTGCGGAACTTGATCATCTCGAATGGCTTGCCATCCAGACCGGGACGCACTTGGCGAAAGAGCACTGGCGAGCCTAGTTTGCGATGGATCTGCCAGGCGACGATGGCAATGACCGGTGCTAGCAATAAAAGGCCACAGAAGGAGGCGACGATATCAAAAAGGCGTTTAATCACCGCTTAACCCCCTCCAACCAATCGACAAAGCGATTCGCTAACAGTTCGCGATCAAATTCCCGCTCTGCCAATTCACGACCTCGTTTACCCATCGCATTAAGTGCCGACCTATCACTTGCGGCCTGCTCCAGCGCATCGGCAAAGGCTTGTGGGCTTTCTGGTGCAACAGCAAAGCCGCACTGATTGTCGCGGATCATACCCGCCAGCCAGCCGGGATAATTGTTAAGTACCGGCAAACCGGCTGCGATGTAGTCGAAGAACTTGTTAGGGGAAGTGCCAAAGTAGAAAGCAGGCACATTTGCCAACACCTGCAACCCAACATCCGTACTAGCCATCAGACCAGCAAGACGTGATTTGTTGACAGGTTTATGAAAGACCACACAGTCCAACGACTCTCGCTGCGCCCGTGCCTGTAAAGCCGGTTTGAGCTTGCCCTGACCGATCAAAAGCAACTTGATATCGTCGCGTCCACGCTGTTTCAGTTCCGCTGCTGCATCAAGCACTGCATCCAGACCATTGGCCATTCCGTGGGTACCGGCAAAAACGGCCAGTAAGTCATCAGCCTTTATCTGCTCCGGCCGCCAAGGCTCAACATTCTCGGCAAAGATACCTAGATCACAACCATTAGGAATTAGGGTAATCCGCTCGCGCGGAACCCCCCGTTTGGCAATTCCTTCGACAATCCCGGGGGATAAACCAATCAACCTGTGCGCCGAACGGTAATTTATCCACTCAAGGATAGACATAGCAGCCAATATCAACGGATTACGGATAACCCCCATAGCTTTAGGCAACTCTGGCCAAAGGTCTCTCACCTCAAAAACAAATGGTTTACCTCGTAACCAGCGCGCGAAAAAACCCGGAATTCCAGAGGTCAATGGCGTGGTCGTTGCAAAAACCAGATCATAGCGAGCGGTAAGTGCCAGCCCGATACTGCGCAGAGCGAATTTGGCAAACGTAAGAGCTCTTTTAACTAAACCATCACTATTTGAATACGAAAGATCAAATTCAACAACATCAATCCCATCAACCAAGCCAACTCGCTTGTGCGACAAAAAAGGACCCGACAAGCCGGTTACACCCCCAGCATAACTACCACAAACCATAGTGACCTGATGCCCACGAGCAATCAAACATTTAGCCATTTCATAGGAACGGATACCCGCCGCACCTTGAGGCGTGGAAAAATGCTGGTGGAAATATAGTACTCTCATGGTAAATCCTGTATCCGAATGTGCGTAGTAACCCCCACCTCCGTGCCACAGGCAATAATACGGGCACCGGCGAGTTGCTCTAAATAACGCTGGGAATAATGGGCTGACTCGACCACCAGCGGCTGGTCACACGTGAGCGAGACACCAGGCGCAAGAGCTAATGGAGCGGCTGAATCCAAAACCTTCAGAACGGAAGGAACATTGAAACTCACCCCCCAGTCGACGCCTTGAGGCCCACTGTCTGTTATCGCTATACGTCCTTTAAAAAATTGGATATTACGGATGAAGGTAAGACCGCTACTGTTATTGAGACATGCAGTAATTTCTACTTTGAACTCATCAATCGTCTCAACAACCTGCGCGTTGGGCCACTCAAGATACAGAAAACGACTCAAACGCTTTACAAATGCCTGCCCTATTAAAAAAGGGCCATTATGGGCAGTTGAGTCATCAAAATAATCAACCAACGCTATATCTTTTGGATTGTAACTATAGGTGCCAGAGTCATGCAAAATATTCTTACCGTTAACCCAAAGATCAAAATGCAAAAAGTCCTGCTGCTGAGGTCGCCCCTTATTCCGAGCATATTTAAAAAAAGCTTGATAACCAGGGCGCCTGACAACGACCAAACCAAAATCTTCAAAAAAGCTCACATATGAATCCGAGACCTTCTCAATAAAACGAAGAACACGACCAAAACAATACACGTAGCGCTGTGCGTCACTAAACTCAATACTAACTGGCAAAGAAAACACACCACCCATAAAAAGCAGAGACGGTGTATAAAGTAGGCTAGACGCATACTGGATAGCATGCAAGGAGCCATCATTATGACCAATAACCGGAGCGCCACCTGCCTCAGAAACAATAACAGCTGAAAGAAATTCATGCATATTACCAATACGCACAACCCTTTCTGCCGTCCAGAAACCTATGTTCAACTCATCATCTAAAACTTTTGCCAAAGACAATATATCGCATACGGCACGATGATAATTAACAGAATACATTCTAAACGAGCCATCTTTCTGTATGAGCCGCGAAAAAATGGCACTGAATCTCTTATATCGTGTCTCAGCGCTATCCCTCGCAGACAACAAAACACCATAACGCGCGAGAAACAATGGAACGTAATAGAGAAAGAGACTTTCGGTAAGACTATGATTATTTTCTTGAGATAAAGAATAAGAAATTGTCTCCTCTACTCTCCGATACGAAGACGTAAGGAAATCAATAGAAGTTTTTCCGGGACGAGCCTGAAAATGCTTTTCCAGTAGCAGTAAACTATTCATCAGATGCAAGCCACGAATCGAAACTTCCTGCCCGCACGCCCAATTGACACCAGAAAAGTAGGCGTTATTTTCAAGCCACTGTTTAAGTAAAGAATGGGCACGAGCTAAGTACCTATCAGCATCGTTAGCTGACGGGGCATGCACTGCAGCAATTACCAACTGGGTCAGCCACTTAAAACGCGAGAGATCCCAGCAAAGTTTAACATCATCGCCAGGAATAACATTCAACGCTATGGTTGAAAAATGATGACCGCGAGAATGAAAGTAACCTGACTTATGCCACTGGGGCTGCTCTCCTTCAAATACAACTTCATCTTCAAAACGGCGAAACAGACCAGCAACTATCTCGTCGCCGCGAGCCAACATTACCTGTCGAAGATCAGTGCTCACACTAGGTATAACAAGACGATCAACTGCCCCAATCCAAAAATCACCTACATAATAATTAGACACACAAGGTAACGCACGAATAAAATATCCTTTCTCTAGTCGCCTACGGTAAACCAATACTCGAATAATATTAATTGGGCGCAGCCGAAAAACCAAAACCACCCAAAGGAGGAACCGGATTTTTTTTATTCTACCTAAAAGACCCAAGAGAGCTTCCATCATTAGCTCAGCTCTCTCGAATATAATCTTTGAATTCGCGAAGCCAAACCTCAAGCCCTAGAGGATTAAATATTTCACGATACCAAACATTTCCGCGCCCACTACAATAATCTCTGTATTTTCTTAATAGCTTACTACGATCCACCAAATCAAACTTAAAAAGCAATGCTGACTCTTCAAAATACGACTCCACCACCAACTTCAAGTCGTTCTTTAACCACTCCTCCTGCGGGCTGGTAAAGCCTTGCTTATCTTTACGCCAGGTGATGGCCTTAGGTAAACACTCTTCATAGGCAACCCGCAGCAGATACTTAGTCCAACCTTTCGCAAGCTTCAATTCAATCGGCGCATTGAGCATATATTCAACCAATCGATAATCGAGAAAAGGTAATCGAATTTCTCGACCGAAAGCCATGGACATACGGTCTTCATAGTGTGTGAGGTAGGGGACAGAGTATTTTTTGTAATCCAGCCACTGCCGATCTCCTATTGAAGCACCTATCGACCCGACTGGCGCTTTTTCGAAAGCATCAACTAGTTTGGGCGACAAAATATTATCCTTGCTTACAGATGCGCCACCGATATAGCGCTTTGCTTCAGCAAGACCAAATTGATTAAGTACCGTACCAGTCCGAGCAAAATTGAACAGAACACGCAGTGCCTTGAAGTAGCGTTTATCCTTGATCAAATGCTTCACATAGAAAGCCAAATATTTTTTATACCCACAGAGTATTTCATCAGCGCCCTGACCGCTAAGAATTACTTTTACGCCCAGCTCATGGGCCTTTGACATCAGAAGATAAAAAGCAACGTTAGAAAAGCTACCTAACGGGGCATCGTTATGCCAAGTAGTTTTATGCATCAACGCAAGGGTTTCTTCAGGAGACCAACGCAAATCAACTTTTGTGACATCAAGACCATAGTGATCGGCGACTATATCAACAAACATTGACTCATCACCGAGACTACCCGGGGATACTGCTGAAAGTACAAAGAAGTCACCATGACCTAGCTGCTTATGTACTGAATGACAGATCAAACTGGAATCTAACCCACCAGACAAAGTCACACCGACAGGAACATCCGCGCGAAGACGTAGATTTACTGCGTCCTCAAAAAGCCGTCTAAACTCAGCTTTAGGATCACTGTAATCATATTGTTTGCCGCTTACAAAAGGCGTCCAGTACGGGCGACTGACGACCTCATGCTGCCGAGCCTGGAGGTTAATAACGGCGTATTCACCGGCCTCAAGACTCTGGATACCTTTGAAAAAGGTGCGGCAAGTGTCGTCCTGCAATGACTGTTCTAAGTATTTACCTACTACGCCAAGGTCAAGCTCAAACCTTTCGCCAGTCAGGATCAAAAGAGTCTTTACTTCAGAGGCAAAGTACAGATTTCCACCAACCCACGTATAGTAGAGTGGCTTGACTCCCGCACGATCTCGGCTTAACAACAACTGGTGCTTCTGAAGGTCAAGTAATGCGATAGCCCACATACCGTTGAACTCAGCCAGCGACTCTTCGAATCGATCCTTGCTTAATGCCTCAAGAACAACTTCAGTGTCCGTCCTAGAATTAAGACCGGTCAAATTGTTGTCGCGGGCAATCTCCTTGTAGTTATACACCTCACCATTGAAAACTATGACCTTCTCCTGCGATGCGGAAAGCATCGGCTGCCGCCCGCTGTCAGACAAGTCAAGAATGGAAAGACGCTGATGGGCCAACAATACGGTAACGCCGTCTAGATCATAAAGATCATGGCCATGCATGTCTGGACCGCGATGGTCTTGTGCAGCCTGAGCCAGCCCAAGGCGAGACAACAGGGGCGATTTCGCCTGCTCTTTATTGTAAATTACCGCGCCAAACAGCCCACACACGTGAACCTCCTAGATTTTGTTTATCAGCACCGATTCTATCGTGGCCACATCAATTTATTACGCTATCGATTTGTTCCTGGCGTGTTGAAACCGGCGCTCAGCTTTCGCCGCAGCAGCGACCACCCCACAGCTGATAGCAAAGTTCACATATGCAAAAACACTAAACTCGGTTAAAAGAAAAAACATCGAAGCCATGCAATATACAGCGTAACAAAACACTACAACATTCGTGTAGTCACGCGTCATTCGCAAGGCTGTACTGAAGATGGTTGCAAGATAATAAAAGAACACAATAGTAAAGGGAATCCCGTAATATATAGCGAGACTGGCGGGCGTAAAGTGCAAGTTACGATGCCCTTCGGCAGCGTCCGCGAACCCCTTAGCCTCGTAGGCAAAACCTAACCCAGCTCCAAATATAAACTGCAAGGGAGAGGCCATACCCGCAATTGCCCCCTGGAACTCGTCTAAGCGCCCCCCACTTAGAACATCTATAAATCCAGAAATACTCTCACTGGCATCAGAAGATGCGCCCTTTAGAAAAACTTTTTGAACCTCCTCACCATATAAAACTAAAAGCACAAAGGCAAAAAATGCGATAATGAACACACCCAACCACGAGGCAAGGGAAAACTTTAAATTTCGATAATAAAGAAATATCACGACAAGTGCAGCTAGATATACACCCCTTTTCCCGGAAGCAACTAAAACCATTAAATATGCCGCCTGAAGAAAAAAATTACCAGTTGCTAGCAACCATCCCATACCGAATATAGAGTCCATACTGGAATATGCAGGATAAAGGGGCAAGATGAACAATGTGATGACCCAGCTAACAGGTACAATAATTACCGTCACCCACATTGACAGGCGTATCCAGCCGCGCAAGCTGCGCGAAGCATTAAAACTCTCAACATTCACAAAATTCCTGAATACAACCACTATGAAAATGAATAGTATTGGCCTAAGAAAATCAGTCATCACATCCACAATGTACCGGCCATCATAATTCGTAGTGACTGCAGTAGCAAAAATAAGCAGACACAGCAAAAACTCGACCGGCCTTACTTCAAGTGTTCGAACTTTCAATAAAAATAGAGCACCACAACATAACATCACAATAAGATTAAAATAAAGAAATGGGATCAAAGTATTGGCAATGAATGCTAAGCGCAGTGGATTTAACAGCAAAAAACCACATCCTGAGATCAACGCAAAAACTGCCAAAAATCGTGTAGCCCGCTCTCCGGTCATCTGACGATTGCCTTGTAATCAAGCGCAGTCTGCTTAATAATTCTTGCAGGCATACCCACCAGTACAGAATTGGCGGGCGCATCCTTGAGCACCACAGCACCAGCACCGATTTGACAATTATCACCAATAGTGACATTACCGAGAATTTTCGCCCCCGTAGCGATGTAGCAATTATTACCTATAACCGGACAGCGGTTAACCTCAGAGGAAGCATAGCCCTCTATTGCGCCAATAGTTACATTCTGTCCAATGACGCAGTTTTCTCCAATTATCGCATTGGCGTGGATAACTACGCCAATTCCACCATAGGCCAACACGGAACCCTTTCCTATGCGAGCAGACATTGGAACATATGAATTGAAAAAAAGAAAAATAAGATTACGAATAAAACTTGGAAAAAATGGTACACGGCGCTTATAAAACCAGCTCCCAACCCTATAAAGATCTACAGCATTCATTGTAAATACTCTAAATTTTACATAATAAATAACTGATGGAGATTTTTAATAAAAGCACCTATTCCGCCCCATCAACAGCAAGATTCAACACATGTACAACACGGTCCTATTGAGCTCTAGTCAACCCAACCCAGAGCGGCAAACGAATCAGGCACGTCGATGAGCGATTGGTGACCCGCATCGAACCTGAGCCCCTACCATAGCGTAAACCTGCAGGCGACGAGTGCAGCGGCACATAATGGAAGACCGCGCTGATACCATTTCGCTTCAACTCACTCAAAACCACCTGCCGATCAATATCAGATCTCAGCAATACATGGTACATGTGCGCATTGTGTTGGCAATATGATGGCACGATCGGCCGCCGGAGAAAACCCTTGGCCTCTAGCGACTCAAATGCCTCATGATAATATTCCCATATTGCAATACATTGCGCCGTGATTGCTTCGGCCTCCTGAAGCTGCGCCCAAAGAACTCGCCCCTAATGCTCCCTGCATTGAAAGATATGTCTCTTCATCCCAAGCATTGACAAAAACAAAAGAATTGCTTTGGTAGTAGGCCAGCCAGCCGGGCAAAAAACATCCTAGCACGACTAGAAAAGCAACTATTCTAGTCAATGTGATTTTGCTATCAAATACTTGGTAAGACTTAAACTTAATCACCATCAAAACCTCAAGCCACGAATATCTTTCAGACGCAGACGAAGCTTCCAAATCGCCATCACCAAAAGCAAGCACATATAGAGCACACCCCAAAACAAGCTAGTATCTGCCCCTGTAATAGCTAGCGGTGAGAGTATAGAAACCAAAAAAACAACAGATAAATCAATTCCAGTACGACAGTGGAAATGCAACAATAACAAATAAGCAGAAAACCCTAGAGCATAAAATAATTCTGCCTGTTTAATATCCCGCACGAAAAACGCAACTCCCGTTACAGCAAGTACTCCAACAATAACATTTACTATTATAACCTTGCGATTTAACCCGGAAGCGACCAAGTACCTCTCCGTTACTACAGCCCAGTATAGAACCGGAATGCAAGGCAGCATTACCAAATAGATTGCGTATTGCGGGAAAAACCATCCTACTGTGTAGCCGAATAATCCAAGAAGGGAAAAATAGAAAAGCGCTACTGACATAACTACTCTATATTGCTCCTGGCGCTGGCCTCCTGATACAAATGAGACAAATACTGCTCTAACATTTATAGGAAACAGACTTGTAGCTGATTGAATAACTGAAATAATCACACGAAAAAGCCCAAGATCGCGAACAGGTAGACTTTTTGAAAGAATATAAGGGAGAATGTTAGTGAATAAGTTGAAGACTAACGTGATTAACACCATCTTGGGCAGCGAGGTTAATACCTGCTGAAAAGCAGATAACAAATTCTTACCTAATGGAATCCTTGCACCGTGGAAAAGAAGTGCGACGACAGCAAAAAAGCAAGGAACTAGATTAGTCAGAATAAGGACATCTACGATGCTTAGCGCTAGGATTTCATTATGACTGGCAAGCAGGGCGCTGCTAAAAGTGCACAGGAAAATTACGAGATAACCAACAATCCAACGATGAAGGCGCAACCCAAATAGCGACAATGTGCACGCTGAACTGAGCAGCATTACACTAAGCAATAAAGGGTTTCCGATATCGATTACTAAGCTAAAACCGCAGAATGCTAAAAAAATCAAAAAAGCCATAAATAATGATGTAACAAGGATATACTCAGCCTCAACACTAGCTATGAGTTGTTCGTTTACTATATCTAAGAGCTTCTGAAATAAAAATATTAGTATATTGGCCTTGATGAACTCGCCATAGACGTCAAGACCATATAGACCAGGAATAACAAAATTAACAACAAGCCCACTTATTAGTATTAGCGCCTGTATCAACAAATTCACCACAGTAGAACCTCTACTACCCCATCACCAAAATTTTGAGGCTACTATCGTCGAAAATAAAACCCGACACCACTATTGCAGCACGAGATGTAGGATCGCCACGCAGTACCTAACTCTCGCGCACAATTGAGTCTAAATATCAGGCCCAAACACCACGAGTATCAATGAGTTCCTGTGTCGAAAAACGGTTTTTTGGAATTGCCTTAAACACCGTATGGTCTACAAGCATAACTATTACGTTTGCGTCAGACATGGCTTTTTCTATGCTACAAAGGGTTGCTAATCCTTCTAGACTAGTGGGGAGGCGCTCAATATTGGGTTCAACTACTAGTACGGCGCCTTGATGGGACTTAGCAAGTTGCAAAGCAATCTCTAAAGCAGGACTCTCACGAAGGTCATCAATGTCTGGCTTAAACGCTAAACCCAAACAAGCAATCGTCACATCCTTAGATGTTTTAGATAGATTCTCCTGTAGATATTTATCTATTGCATAGCCGACTTGATCCAACACCCATAAAGGCTTACTGTCATTCACCTCACGTGCCGTACGTATCATACGCGCCTCATCTGGTGTTTTGCTCACAATGAACCATGGATCAACAGCTATACAGTGCCCACCAACACCAGGGCCGGGCTGCAGGATGTTAACTCGTGGGTGGCGATTAGCCAGACGGATCAATTCCCATACATTGATGTTCAGTTTGTCACAAATAATCGATAGTTCGTTAGCGAACGCAATATTCACGTCCCGAAAACTATTCTCAGTAAGCTTGCACATCTCCGCAGTGCGAGCAGTAGTAACTACACACTCGCCCTCCACGAAAGTCTTATAGAGCTGTACCGCCGCCTCTGAACATTTATCTGTCATGCCGCCAATCACCCGATCGTTTAGTACGAGCTCACGTAGTACGTGGCCAGGAAGAACACGTTCGGGGCAGTGTGCAATACGAATATCGGAGTCTTCACCATGGGACTGTGGGAAGCTAAGGTCAGGGCGCGCCGCAGCTAGCCAGGCGGACATCTGTTCAGTGGCCCCCACTGGGGAAGTGGACTCGAGTATAACGAGGTCACCTCGTTTTAATACGGGCGCTATAGCCTTGCTAGCAGCTTCGATATAACTCAAATCTGGCTCATACTCACCTTTAAACGGCGTCGGTACGGCAATTAGAAAAGCGTCAGCTGGCTCAGGGCTGGTCGCTGCACGCAAGTAACCCTCCGTGACAGCAGCATGCACCACCATATCCAAGTCAGGCTCAACGATATGGATTTCACCACGGTTAATTGTGTCAACTGCTTTCTGATTTACATCAACACCGATCACCTTTTTTTTACGCGAAGCAAAAACTGCAGCGGTAGGCAGACCGATATAGCCAAGGCCGATAACTGAAATGGTTTGGAAAGGCATAACGCATCCTTTAATATTTTTTGAATAGATATTTTCGGCGATCTAAGTCAGCGATGGCGAGCAAGCTCGCTCCCATAAAAGCACTGATAAGAATTCAGAATATTTTTCTGCACAGGGCCTCTATGATCCGCCCACAGGCTTTTCCGTCACCGTAAGGGTTGTGGGCATAGCTCATTACCTGGTAGGCGTCTTGATCAACCAGCAGGTGATTCAGTTCGCGGACGATGTTGCGAGTATTCGTACCTACTAATTTAACAGTGCCCGCATCTACTGCTTCAGGACGCTCAGTGGTATCGCGCATGACAAGTACTGGCTTACCTAACGAAGGTGCCTCTTCCTGAATGCCGCCAGAGTCGGTCAAAATGATATACGCTCGACTCATCAAAGAAACAAAGGGCAGGTAGTCCAATGGTTCGATCAGGTAAACGTTGCTGATACCACTGAGCAGCCGGTTAACTGGCTCGCGAACATTGGGATTGAGGTGAACCGGATAAACGATATCGACATCTGGATGTTGTTGGGCCACCTCACCCAATGCCTGACATATACGCTCGAAGCCGTCACCGAAACTCTCCCTGCGATGACCGGTAACCAGGATCAGCTTGCGCGTAGAGTCGAGAAAATCAGAGGGTGCAGCGGCTTTGGCGTTCAACTCGGGGTCATGGTCGAGGCGTTTGACGACATCCAACAACGCATCGATAACCGTATTGCCGGTAACAATGATCGTCGAGGGGTCAATTCCTTCGCGTAGCAGGTTGCTCTGAGAGGTTGCAGTTGGAGCGAAATGTAGGTTGGCCAAGGAGCCGGTCAGCTTGCGGTTGGCTTCCTCAGGCCAAGGCGAATAGATGTTGCCGGTGCGCAGGCCCGCCTCCACATGAGCCACTGGAATTTGCTGGTAATACGCCGCCAGGCTGGTCGCAAAGGTAGTGGCTGTATCACCATGAACCAGCACCACATCTGGCTTGAACTCAGCGAAAACAGCTTTCATGCCCTGAAGAATTGATGTGGTCACATCTGTTAGATCTTGGCCAGGCTTCATTATATTCAAATCGAAATCTGGCTTGATCGCGAAGAGGTCTAAAACTTGATCAAGCATTTCACGGTGCTGGCCCGTTACACATACTTTTGCCTCAAAACGCTCGTCGGCAGCTAACTCCAACGCTAATGGTGCCATTTTGATCGCTTCGGGGCGGGTGCCAAATACACAAAGAGTTTTTAAAGACATTTAATTACCAAAAAATCCACGTCGAATAGTTTAGTGATCGGATTAACTATCACCGCTCTGAGTCACCTTAAGAACTAGAAACTATCATTTCCCCAAGCAGTCCTCGACTTCGGTAAGCGCACTTAGCATATCTGATAACTGCTTTTTGCATCAGGCTCACCGCGCACAAACCTCACCCTCACAGGTCAAATTGAGCTAAGCGGTGACCATCACCATGTGAGCGCGACTGCCGTCTGTGGTAAGCAACTGTTCAAAGCTCAGTGGTTTACGGCCTTGCTTGACGCACTGCAGATCTTCATTGCCCCAAAACGGCTTTAGTTAGCGGTACGGTTGACCAAAGGAGAATCAATAATGATCAGCGGCTTGGACCAGTCCAACTCACTACCCTTTGCTGCCGATCTGTTGATGGCGATGAAGATATCCTCAGGCTCGTAACGTAGCTCTGACCAATACTAAAGACACGACCTTACCGCTGGGCTTGTTTCCGCCCAGCGAAACAAGCCATAGTCGGTTAACAGACAGTTATTAACTGCATCATAAGCTGATGACAAAAGCCAGTGACGCCAACCGTCGAATAATGATGGCAACTCTGGGTAATTCATATATCGATCCACGTTAGTCCATTAACGATACCGGGCTATCCAAGTCTTATGATGTAATCTAGCCAACTGCTGAAGATACCAGCAAAACACAATCGCACCAATCAGACTTAGAACATGAAAATTGCAAGCCCTGTCCATATGGACCGACCCAACCATACGTTTACTATAAGTGAACAACTACTATACGTAGATTGCACGCATATCTAAACACTTGCACACTCGCTACCGAAATAATCATCCAGAAATAACAGTACGTTTTCTTAGCATCATTCGGATTAAAGCAACGAACACACCGATCATTACACCCATCACTAGACCTATCAAAATGACAAGGAATTTTTTAGGTTTGATTGGCTGATCTGGAACTTCGTTCTCACCATCTTGACGGAAGACTGCAACGCTTTTTGGATCAACATTCACACCCGAAAAAACCTGATACATACCCTCTAAATTACGTAGCTCTGGTATAAACGGGTCGTCAGATGTTCGTGCCAAGAGCACCTGCATCTCAGCACGCAAAGCTTTGGCACCACGCATGTACATCAAACTGCCATCCATAAAAGCAGAAAGCTCGCTATCATTCGACACACGCCCAGTTATCACGGGCGGATTATTTAGACCTATTGCTTCAGCAACTGTCAGTGCCTCCTGCAGTTGTCTAGTGCGGTCTTCTCGACGGGCCTTAGCACTAATCCGCTCAGACTTGATTTGCTGTTCTATGTTGCGGGCTTGAACAGCAAGCTCTCGCTCTGAGTTTTTTAACATTTCACTTAATGAACGCTCAGCCACTTGATCGACATAATACTTAACCCAAGCTGATGCTGATTCTGGATCAACGTGTTCGATAACGACCATGTACCGATCAGGCTGATTCTTATCTAACACCTTAACAGTTAACGTTTCATTAAAGATTTTATAAAGCTCATCCCTAGAGCCAAGGCGTTTAGCTTCACTTAGAGACGGTAAATAAACATCTCGAAAGAATCGACGACGAGATATCTCGGATTGTAAATTACGAGCAAAAACTCCATATACATCGTCAACTGAGAACAATTTCAAACCATTCCCATTTGAACTTTCACCTGTTCGACCCAAATTAAAGCCTGCTATATCACTAAGATTTGGAGGCATAACAACCACATGCCCCTCATACACTGGCTTACTTATAAAAGCATATGCAGCAGCGCCTGATGTAAACACAAAAACAACAAGAATGATTAGCCACTTTTGCGCCCAAAGCCCCCGTAATAATTCCAGAAGATCAAATTCAACACCATCTTGCTGTAAGGTTTTTAATTCAGTCACTGTAGATCCATCTTTTAATCAGAAAAGAACATCCGAAGACCATAGAAGTCGCATGGATAAATAATAACCTAACACCTTGACTAGAGTGATTAGTAATATCACCAACCTCAATCATGACTAGGACACTTACCCAGCCAAACATAGCCGACTATAACCACTATCAAGTGAGAAGAATTTTCATCAATACGGATCCTTTGTTTCATTTTGCCATGCAAAAGCGCGAATTCCCACACCCATGAAAGCACTTCTTTTAAGGATACAGGTCACACTGACCCTACACAGCTCCAGTGGACATACCGTTGAATTAGCCATACATTTATGGTTGACTTCCGACTCCACTGATTTTGAAAACGGAAACCGATCAAAACAATCACATCATCCGCTAATTTCTGTGTCTTTTAGCCCCCGAAAGCAGCTCGTAGAGGCTATTATCCGCATTACGGGCACACCCTGTATACCTAGGCAACGTCCGCCACTTGGCTTGGTGCATTTCTGGGTTACGCTTCCGTTATTGCTCTTGGTCGAATTCGGCACATTGATCAACGCGGCATCGACGATAGTCGCTTTGGCATAGCGAGAACCCCGGTCACCAAATAAGGAGAAATTCGAGAGTTGATTTAACTTAAAGGGATAACAAGCATCGTTCGATAAATTTTCTAATTACTCGAATAAACACATCAGCGATAAAAGGCGAGCAAAAATTGACTCTATCTAAAGCCAACAGCTCCAAAAAACTTGTGTGATTATGGTAATTGTATGCAGGATGAACTATTCATCCTCATTCACCCGATCCCGTAACTCCTTGCCCGGTTTGAAGTGCGGGACAAATTTCCCATCCAGCGTGACCGAGTCACCCGTCTTAGGGTTACGCCCTACACGCGGCGCACGGTAATGCAGCGAGAAGCTGCCAAAACCACGGATCTCAATCCGGTCACCAGTCGACAACGCCTGCGACATTTGCTCCAGCATGGTCTTGATCGCCAACTCAACATCCTTCGACGAGAGCTGCCCCTGATGGGTAACGATGCGCTCGATCAACTCCGACTTGGTCATGGTTTTCCCTTCTTTTTCAAGCGGCTAGATCACTAGATAAAAAGGTTTTAGCACGCCTCGCCTGATTTGAACAGCCTATAAAACAACACCTTAGCGATTTTCAGGTACAAAAAAGGGCGACCGACGTCGCCCTTTTTCTGGATTACCTGAACTTAGTTCTGGTTTTCCATTTGCGCACGGATCAGATCACCAATGGTGGTCGGACCAGCAGATGCAACTTCGTCCTGCTTAGTACGCATTTCTTTGATTGCTTCTTTTTCGTCTTCAACGTCTTTCGACTTAACCGACAAGCTGATTACGCGGCTCTTACGGTCAACGCTGATGATTTTGGCTTCGACTTCTTCGCCTTCTTTCAGGACGTTGCGCGCGTCTTCAACGCGGTCACGGCTGATTTCGGAAGCTTTCAGAGTGGCTTCGATGCCGTCGGCCAGGGTGATGATGGCGCCTTTGGCGTCAACTTCTTTAACGATACCGCGCACGATGGTGCCTTTATCGTTAACAGCAACGTAGTCGGAGAACGGGTCTTCTTCCAGCTGCTTGATGCCGAGGGAAATGCGCTCACGCTCCGGATCAACGGAGAGGATAACGGTTTCCAGCTCGTCGCCTTTCTTGAAGCGGCGTACAGCTTCTTCGCCTACTTCGTTCCAGGAGATGTCGGACAGGTGAACGAGGCCGTCGATGCCGCCATCCAGACCAATGAAGATACCGAAATCGGTGATCGACTTGATGGTGCCGGAGATTTTGTCGCCCTTGTTGAACTGACCGGAGAAGTCTTCCCACGGGTTAGTTTTGCACTGCTTGATACCCAGGGAGATACGACGACGCTCTTCGTCGATATCCAGAACCATAACTTCCACTTCGTCGCCGACGTTAACGACTTTCGAAGGATGGATGTTTTTGTTGGTCCAATCCATTTCGGATACGTGCACCAGGCCTTCCACGCCTTCTTCCAGCTCTGCGAAGCAGCCGTAGTCGGTCAGGTTGGTTACGCGCGCAGTAACACGGGTGTCCTGTGGGTAACGCGCCTTGATGGCAACCCATGGATCTTCGCCCAGCTGCTTGAGGCCGAGGGAAACACGGTTACGCTCACGATCGTACTTGAGGATCTTGACGTCGATTTCATCGCCAACGTTGACGATTTCCGACGGATGCTTGATGCGCTTCCAAGCCATGTCGGTGATGTGCAGCAGGCCGTCGACGCCACCCAGATCCACGAACGCGCCGTAGTCGGTGAGGTTCTTGACGATACCTTTGACTTGCTGACCTTCCTGCAGGGATTCCAGCAGAGCTTCGCGCTCGGCGCTGTTCTCGGCTTCCAGCACGCTGCGGCGGGAAACGACAACGTTGTTGCGCTTCTGGTCCAGCTTGATGACTTTGAATTCGAGCTCTTTGCCTTCCAGATGAGTGGTATCACGCACCGGACGGACATCGACCAAGGAACCTGGGAGGAACGCACGGATGCCGTTAACGTCGACAGTGAAGCCGCCCTTAACCTTACCGTTAATAACGCCCGTAACCACTTCCTCAGCGGCGAAAGCTGCTTCCAGAACGATCCAGCACTCGGCACGCTTGGCTTTTTCGCGGGACAGCTTGGTTTCACCAAAGCCATCTTCAACCGCGTCCAGGGCAACGTGAACTTCGTCACCGACCTTGATGGTCAGCTCGCCAGCGTCGTTGTGGAACTGTTCCAGCGGAATGAGGCCTTCAGACTTCAAACCAGCGTGAACGGTTACCCAACCAGCTTGGTAATCGATGTCGACGATGATAGCGGTGATGATCGAGCCAGCCTGAAGATTCAGGGTTTTTAGGCTTTCTTCAAACAGTTCAGCAAAGCTTTCGCTCATTTTAATTCCTGTTGATTCAGGGCAGGGAATCCGCCCAAACCACATTCCAGACAATGTGGGTACGTTCATTTAAAAAGAGGCAAACAGGACTAGGACTGGGTTCCCGTACGCCTCCTTGCGAGCCGGTCAGCTTAAAGCAGCTGTGGCTCTTATCATCCGGCGAGATCGCGATTGGCGACTTCACTCAGAATTCGTTCAAGCACTTGTTCGATGGAGAGTTCGGTGGAATCCAGCTGGATCGCATCGACTGCCGGCTTGAGCGGAGCCACTGCACGCTGGGTATCGCGCTCATCGCGCGCCTGAATCTCATCAAGAAGACTCGCGAGATTAACATCATCGCCCTTGGCCTTCAACTGTAAGTAACGGCGACGGGCACGCTCCTCGGCGCTGGCGGTGAGGAAAATCTTCAGCGGCGCATCCGGAAACACCACAGTGCCCATATCGCGGCCATCGGCAACCAGTCCTGGCATTTCTTGGAAGGCCTGCTGACGCTGTAGCAGGGCTTCACGCACGGCAAAGAGCGAGGCCACCTGCGAAGCACCGGCCCCAACCTGCTCATTGCGGATGAGATCAGTGACCTCTTCGCCCTCAAGAATGATGCGCTGACCATGGCCATCGCCCGCAGCAATAAATTGCACATCCAGATGAGCGGCAAGTAGCTTCATCGCTTCTTCGTTGGTCAGATCGACGCCATGATTACCGGCGGCAAAGGCCAGCAGACGATATAGCGCGCCCGAGTCCAGCAGATTCCAGCCCAGCTGTTTGGCCAGCAGGCCGGCGATGGTGCCCTTGCCCGAGCCGCTCGGCCCGTCGATGGTGATAACCGGTGCGACGATCATGCCTTGCCCTCCTCGGCCACACGAATGCCAACCTGAGCCGACAGCGCGAGGAAGTTGGGGAACGAAGTGGCGACGTTGGCGCAATCATGGATGCGGATCGGCGCAGTGGCGCGCAGCGATGCCACGCTGAACGACATGGCGATACGGTGATCGCCGTGCGCCCAAACTTCGCCACCACCGATGCTGCCGCCTTCGATAATGATGCCGTCCGGCGTTGGCTCGGCCTTGACGCCCAGAGCAATCAAACCATCAGCCATCACCTGAATACGGTCAGATTCCTTGACCCGCAGCTCTTCGGCGCCACGCAACACGGTGCGACCTTCGGCCACCGACGCAGCAACAAACAGCACCGGGAACTCATCAATAGCTAGGGGCACCAGGTCTTCCGGAATATCGATACCCTTCAGCTTGGCGCTGCGCACGCGAATATCAGCCACGGTCTCGCCGCCGACTTCACGCTGGTTTTCTAGGGTGATGTCGCCGCCCATCAGCTTGAGGATATCGATGACCCCGGTACGGGTTGGGTTGATGCCTACGTGCTCAAGCACCAGCTCGGAGTCTTCGGCAATGCTGCCGGCCACCAGGAAGAATGCTGCCGAGGAGATATCCGCAGGCACTTCGATATGGGTAGCGGTCAGCTTATGGCCTGATTCAACGCTGGCAGTACTGCCATCCACGGTTACCGGGTAGCCAAAGCCGCGCAGCATGCGCTCAGTGTGGTCGCGGGTAGGCGCAGGCTCGGTCACTGAGGTGGTTCCGGCGGCGTAAAGCCCAGCAAGAAGCAGGCAGGATTTAACCTGGGCACTGGCCATGGGCATTTCGTAATCCATACCAGTCAGGCGCTGGCCGCCTTTGATCATCAGTGGCGGGCGACCTTCCGGACCGGTTTCGATCACTGCGCCCATTTCGCGCAGCGGCTTGGCGACACGGTTCATCGGCCGTTTGGACAGCGAGGCATCACCGGTCAGCGTGGTGTCGAACGGTTGCGCTGCCAACAAACCCGAGAGCAGGCGCATCGAAGTACCGGAGTTGCCCATGTACAGCGGACCGGCCGGCGCCTTCAGACCATTCAGACCCACGCCGTGAATGGTCACGCGGCCATGATGCGGGCCTTCGATGACCACCCCCATGTCGCGGAACGCCTGCAACGTCGCCAGCGCGTCTTCACCTTCCAGAAAACCCTCGACATGCGTGGTGCCTTCAGCCAGCGAGCCGAGCATGATCGAACGGTGAGAGATGGACTTGTCGCCCGGAACGCGAATACGCCCGGAGAGTTTGCCGCCAGGGTTAGCCAGAAAAACCAGATCGTTCGAGTGCATAGCGTCCACATAGGCCCTACGGGCCAAAATTTTGCCGAAATGCTCACGGGCCACGCGGGCGCGGGTGAATACGCCCAGCAATTGATGCCCATCCCCTGCGTCAACCGCGTCGCGCAAGGCGTCGAGGTCGTCGCGAAATACGTCCAGCGTGCGCAGCACCGCCTCGCGATTGGCGAGGAAGATGTCGTGCCACATGACCGGATCACTGCCGGCGATCCGCGTGAAGTCGCGGAAACCGCCGGCGGCGTAACGAAAGATCTCCAGGTTCTCACTGCGCTTGGCCAGCGAGTCAACCAGGGTAAAGGCCAGCAAATGCGGCAGGTGACTGGTCGCAGCCAGCACCTGATCGTGATGCTCGACCTCCATATGTTCAACATCAGCGCCCAGTTCGCGCCAAAGGGCGTCGACCAAAACCAGAGCCGCGTCATCACTCTGCTCGCAGGGCGTGAGGATGACCTTATGGCGGCGGAACAGCTGCGCATTGGACGCTTCCACCCCGCTCTGCTCGGAGCCGGCAATCGGGTGGCCCGGCACAAATCGCACCGATTTACCGGTAAAGGCCAGGCGCGCAGCGCGAACCACATTGCCTTTGGCGCTGCCCACATCGGTGAGCACCGTCGTACCCAGGTCAAGCTTGGCCAGCTCTGCGAGCAGCTTTTCCATGGCCAGGATAGGCACCGCCAGCTGGATAATATCGGCTCCCTGACAGGCGGCAGCCAGATCAACCTCACAGCGATCGACAACCCCCAGCTCAACCGCCAACCGCCGCGACTCTGGATCGAGATCGACACCTATCACTTCGCGGCACAGGCCGCGCTCACGCAAACCCTTGGCAAAAGAACCACCAATTAGGCCCAGGCCGATAACCACCAGGCGGCCGAGCTTAGGGGCGGCAGGTTGCACCTGAGTGACAGCAGATTTGGCTTCACTCACGCGCTCAGCACCTTGGCCAGGGCGTCGAGGAAGCGCGCATTTTCAGCAGGCAGACCAATCGACACCCGCAGGAAGTTCGGCATGCCGTAACCGGCTACCGGCCGCACGATCACCCCAGCGCGCAGCAGCGCCTGGTTGATCGCAGCGGTATCACGGCCAAAATCCACGGCAATAAAGTTACCTTTCGACGGAATCCAGCTCAGACCCAACTCGCGCAGGCCAGCTTCCAGCTGCGCCATGCCGGCATCATTGAGCTGACAGCTTTGCGCCAGATAATCGGCATCATCCAGCGCCGCGCACGCCGCCGCCAGGGCCAGGCTGTTAACGTTGAACGGCTGGCGTACACGGTTCAGCACATCGGCGATCTGCGCCGAGCTGAGCGCATAACCAACGCGCAGCGCCGCCAGGCCATAGGCCTTGGAGAAAGTGCGCGAGACCAGCAGATTGTCATAACGCGTCAGGTACTTGAGGCCGTCCGGCAGCTCATCACCTTCGGCGAACTCGATATAAGCCTCATCCAGTACCACCAGCACATTACCGGGTACACGCGCGAGAAAGCGCTCCAGCGCGTCAGGGCCGAACCAGGTGCCAGTCGGATTGTTCGGGTTGGCGATAAACACCACGCGAGTGTTTTCATCGATGGCCGCCAGCATGGCTTCCAGGTCGTGACCGTAGTCCTTGGCCGGCACCACCTTGCCCTGAGCACCCACGGCCTGGGTCGAGATGGGGTAAACGGCAAAGGCGTATTGACTGAACACCGCATTCAAACCCGGCGCCAGATAGGCACGGGCAACCAGATCGAGAATATCGTTAGAGCCATTGCCCAGCGTGACCTGATTGATCTGCACACCGCAGCGCGCAGCCAGACGGCTTTTCAGCTCGAAACCATTGCCATCGGGATAACGGGTCAGCTCGGCCAACTCGCCGCGAATCGCTTCCAGCGCCTTAGGGCTTGGACCTAGCGGATTCTCGTTGCTGGCCAGCTTGACGATGCTGGCCGGGTCCAGATCCAGCTCACGAGCCAGCTCATCCACCGGCTTGCCCGGCACATAGGGCGACAGCTGCTGTACGCCTGGCTGGGCCAGGGCGAGGAAATCGGTCATAGCAAAGCCTCACGCTTAAAGCCGCAAGCCCCAAGTACAGCCCGGCGTCGATGCGCGTGTAGCTTGAGACCTGAGGCGTGCCGCAGCAGTTTTAAAGTACCGCTTTCGGGTAGGAGCCCAGCACCTTGAGCGCCACGGCTTCCTGATTGATCTTTTCCAGCACGTCCTTGATCAGCGGGTCGCGGTGGTGACCAACGAAGTCGATAAAGAACACATAGGTCCACTTGCCGCTGCGCGACGGACGGGTTTCGATGCGGGTCAGGTCGATGCCGTTGTTGTGGAACGGCACCAGCAGCTCATGCAGTGCACCCGGCTTGTTGCGCATGGAGACGATGACCGAGGTTTTGTCGTCGCCGGTCGGCGGCACTTCCTGGCTGCCTATGATCAAGAAGCGCGTGGAGTTGTCCGGACGGTCTTCGATCTTTTCCGCAAGCTTGGTCAGGCCATACAGGCTGGCTGCCATATCGCCGGCAATCGCCGCACTGTTCCACTCGCTTTTCACCCGTTTGGCTGCATCGGCGTTGCTCGACACCGCCACGCGCTCAACATTGGGGTAATGCGCGTCCAACCACTTGCGGCACTGCGCCAGGGACTGGGCGTGGGAATAGATGCGGGTGATCTTGTCGGTCTTGGTAGTTTCACCGACCAGCAAGTGGTGGTGAATGCGCAGCTCGACTTCACCGCAGATGACCATGTCATGTTCGAGGAAGCTATCGAGGGTGTGGTTGATCGCCCCTTCTGTGGAGTTCTCCACCGGCACCACGCCGAAGTTCACCGCACCGGCAGCCACTTCGCGGAACACTTCATCGATAGCCGCCATCGGCACGCTGATCACCGCATGACCGAAGTGTTTCATCGCTGCCGCCTGGGAGAACGTACCTTCCGGGCCGAGGTAGGCGACCTTGAGCGGATTTTCCAGGGCCAGGCAGGAGGACATGATTTCGCGGAACAGCCGCGCCATTTCCTCGTTACCCAACGGCCCCTGGTTGCGCTCCATGATGCGCTTAAGCACCTGGGCTTCGCGCTCCGGGCGGTAGAATACCGGCTTCTCGCCTTCCGGTAGGGCCTTCATCTTCACCCGCGCGACCTCTTCGGCGCAGCTGGCGCGATCACTGATCAGCGCGAGAATCTTCTCATCGAGGTTGTCGATGCGCAGGCGTAGGGCCTGCAGTTCCTGCTCGGAAATTGGATCGGTCATCAACCGTGCTCCTTCTCGAACTCGGCCATATAAGCCACAAGCGCTTCAACGGCATCCAGGCCCACGGCGTTATAGATGGAGGCACGCATGCCGCCGACCGAACGGTGGCCTTTCAGATTGAGCAGGCCGCGCGCATCGGCGCCAGCGAGAAACGGTTTGTCCAGTTTCTCGTCGGCCAGGCGGAACGGCACGTTCATCCAGGAGCGGGCGTTATGGGCAATCGGGTTGCTGTAGAAATCACTGGTATCGATGGCCTTGTACAGCAGGTCTTTCTTGGCGCGGTTGATCCGCTCCATGGCGGCCACCCCGCCCTGCTCTTTCAGCCACTCGAACACCAGGCCGGACAGGTACCAGGAGAAGGTCGCCGGGGTGTTGTACATCGAGCCGTTATCGGCAGCGATCTTGTAATTGAGCATGGTCGGGCAGACGCTGCGGGCACGACCAAGCAGGTCTTCACGGACGATGGTCACCACCAGGCCGCTAGGGCCGATGTTCTTCTGCGCGCCGGCGTAGATCAGGCCGAACTTCGACACATCGATCGGGCGCGAAAGGATGTCGGAAGACATATCCGCCACCAGCGGCACGTCACCGACCTCGGGGACCCAGTCGAACTGCAGGCCGCCGATGGTTTCATTGCTGGCGTAATGCAGGTAGGCGGCGTCTTTTGACAGCTGCCACTCGTTCTGCCCAGGAATGGCGAAGTAGTCATAAGCCTTGGCGCTGGCGGCGACATTGATGTTGCCGTAGCGGCTGGCTTCTTCGATGCTTTTCTTCGACCAGATACCGGTGTCGATATAGTCGGCGACGCCATCTTCCGGCAGCAGGTTGAGCGGAATCTCGGCGAACTGCTGGCTGGCACCGCCCTGCAGGAACAGCACCTTGTAGTCGGACGGGATCTCCATCAGGTCGCGCAGGTCCTGCTCGGCCTTTTCCGCGATGGCGGTGTACTCATCGCTGCGATGGCTCATCTCCATCACCGACAGGCCTTTACCCTGCCAATCGAGGAGCTCCGCCTGGGCGCGTTGCAGAACAGCTTCAGGAAGCGCGGCCGGGCCGGCGCAGAAGTTAAAGGCTCGCTTGCTCACATCCACTCTCGCTCAAAATAGTGGGCGGGCTGGTGCGTGCCAGCAGCCGCCAAATCCTACGCCGTCAGGGGCGAGCGCACTCGCCCCGACAGATTACTCTTCGCTGATCGGGCTTTCGTCAGCTGCGGCTTCGGGTGCATCACCTGCATCCGCTACTGCGCCGTCAACACCCTCTTCGCCTTCGAGCAGCTCTTCGTCGTCTTCCGCCGAAGGCTCCTGCACACGTTCAAGACCAACAAGGGTTTCATCCTTGGCCAGCTTGATCAGGGTCACGCCCTGGGTGTTACGGCCAAGGCTGGAGACTTCGCTGACACGGGTACGCACCAGGGTACCCTGGTCGGAAATCAGCATGATTTCCTCGCCTTCAAGCACCTGCACGGCGCCAACCAGCTTGCCGTTACGCTCGTTGCTGACCATGGCGATTACGCCCTGGCCGCCACGACCGCGACGCGGGAACTCAGCCATCGCGGTACGCTTGCCGTAGCCACGCTCGGAAGCGGTGAGAATCTGCGCGTCGGCTTCAGGAATCAGCATGGAGATGATTTCCTGACCTTCCGGCAGACGCATACCACGCACACCGCGAGCCGTACGGCCCATGGTGCGGACCTTGCTTTCCTTGAAGCGAATCACCTTGCCGCCGTCGGAGAACATCATCACTTCGCGGGCGCCGTCAGTTACGGCAGCGGAGATCAGGGTGTCATCTTCGTCCAGCTTGAGGGCGATCAGGCCCGAGCTGCGCGGACGGCTGAACTGCACCAGCGGCGTCTTCTTTACAGTGCCTTTGGCCGTAGCCATAAAGATGTAGGCACCGGTCGGTTCATCCGGGGTCTCGTCGTCGGCGTCATCGCCTTCGGCCAAGTCTTCGACTTCTTCAGCCTCGACCACTACGCCTTCGATATCGTCCGGCTCGTCGCCTTCCGGCGCTTGCTGACGCAGCGCTTCCAGGTCGACCTGAAGCATGGCGGTAATGCGCTCGCCGTCGTCCAGCGGCAACAAGTTGACCAGCGGACGACCACGGGCAGCGCGCGAGGCCTCCGGAATTTCGTAGGTCTTCAGCCAGTAGACCTTACCCTTGCTGGAGAACAGCAACAGCGTGGCGTGGCTGTTGGCGACCAACAGGTGCTCGATGTAGTCCTCATCCTTCACGCCGGTGGCCGACTTGCCCTTACCGCCACGACGCTGCGCCTGGTAGGCATGCAGCGGCTGGCTCTTGGCATAGCCACTGTGGGAGATGGTGACCACACGCTCTTCTTCGGTGATCAGGTCAGCCAGGCTCAGGTCCAGACGGTTGTCGAGAATCTCGGTACGGCGCGCATCGCCAAACTCGGCTTTGACCGCTTCCAGTTCTTCGCGGATCACTTCCATCAGACGCGTGGCGCTGGTGAGGATGCGGATCAGCTCGCCGATCTGGGTGAGGATTTCCTGATATTCAGCCAGCAGTTTTTCATGCTCAAGACCGGTCAAACGGTGCAGACGCAGCTCGAGGATGGCCTGGGCCTGTTCCGGGGAGAGGAAATACTTGCCGTCACGCAGACCGTACTGCGGATCGAGATCGTCCGGGCGACAGGCGTCAGCACCAGCGCGCTCGACCATGGTTTCCACAGCACTGGATTCCCAGGGTGTGGCAATCAGCGCCAGCTTGGCTTCGGCCGGGGTCGGCGAGGCCTTGATCAGAGCGATAACCGGGTCGATGTTAGACAGGGCAACCGCCTGGCCTTCAAGGATATGGCCACGTTCACGGGCCTTGCGCAGCTCGAATACGGTGCGACGTGTGACCACTTCACGGCGGTGCAGAATAAAGGCTTCGAGCATGTCCTTGAGGTTAAGGACCTTCGGCTGGCCGTCGATCAGCGCCACCACGTTGATGCCGAACACACACTGCATCTGGGTCTGGGCGTAGAGGTTGTTGAGCACCACTTCCGGTACTTCGCCGCGACGCAGCTCGATGACGATGCGCATGCCGTCCTTGTCGGACTCATCGCGCAGCTCGGTGATGCCTTCGAGCTTCTTCTCTTTAACCAGCTCGGCGATTTTCTCGATCAGGCGCGCCTTGTTCAGCTGATACGGCAGCTCGCTGACGATGATCTGCTGACGGCCACCGACCTTGTCGATGTCTTCAATGATGGCGCGGGCACGCATGTAGATGCGACCACGGCCAGTGCGGTAGGCCTCGATGATACCGGCGCGACCGTTGATGATCGCCGCTGTCGGGAAGTCCGGACCGGGGATGTATTGCATCAGCTCATCGACAGTCAGCTCGCCGTTGTCGATCAGCGCCAAACAACCATTGATCACTTCCGTGAGGTTGTGTGGCGGAATATTGGTGGCCATGCCCACGGCGATACCGCTGGAGCCGTTGACCAACAGGTTGGGGATCTTGGTCGGCATAACCGCCGGGATCATCTCAGTGCCGTCGTAGTTCGGCACCCAATCCACGGTTTCTTTATGCAGGTCAGCCAGCAGTTCATGGGCCAGCTTGGTCATGCGTACTTCGGTGTATCGCATGGCAGCTGCGTTATCGCCGTCCACCGAACCGAAGTTGCCCTGGCCGTCGACCAGCAGGTAACGCAGCGAGAATGGCTGCGCCATGCGGACGATGGTGTCGTACACCGCGGTATCACCGTGTGGGTGGTACTTACCGATGACGTCACCGACCACACGGGCGGACTTCTTGTAAGCCTTGTTCCAGTCGTTGCCCAACTCACTCATGGCAAACAGCACACGGCGGTGCACGGGCTTCAAGCCATCACGTGCATCCGGCAGCGCGCGCCCAACAATTACACTCATCGCGTAATCGAGGTAGGACTGCTTGAGTTCGTCTTCAATATTGACCGGGAGGATTTCTTTGGCCAGTTCGCCCATGAGTAGCCTTGTTCCTTTTTCTGGTGAAACTCCGCGCCGCTCGTCCTGAGTGGTGTGGAGCCTGTCGCCGTGCCTTGAGGCTCATAGCGACTCACGACAAATCAATAAGTTATGCCATGTATCTGCGCAGGTAAGAGGCCCATAACAGGTACCCCCGAAAACCGCCGGAGCTTACCACAATCAGTGCGTCGCACCTATCCCCAGCGCCGCCCTGCCGACTAGGTGTGCGCACCCGCAGAAAAACTCAGTGCAGGCGCTTGCGGCACATCAATTGCGCCATTTTTTCCGCATCCGGACGATCAACCACACCCTTCTCGGTGACGATAAAATCGATCAGGTCCGCCGGGGTCACATCAAATACCGGATTGAGCGCTTCGATACCGCCAGCGATGCGCTTGCCGCCCAGTTCCAGCAGCTCGTTGGCATCGCGCTCTTCCAGCACGATATCGTCACCGTGCTCCATGGCCATATCGATGGTCGAGCTGGGGGCGACCACCATAAAGCGCACGCCATGGTGCATGGCGTTCACCGCCAACTGATAGGTGCCGACCTTGTTGGCCACATCGCCATTGGCAGCAATGCGGTCCGCACCGACGATGACCCAGGTGATGCCACGGGTTTTCATCAGATGGGCGGCAGCCGAATCGACATTAACCGTCACCGGAATGCCGTCAGTCGCCAGCTCCCAGGCCGTCAGGCGCGAGCCCTGCAACCAGGGCCGAGTTTCGTCGGCATATACCCGCTCAAGCAAACCATCATGAAAAGCGGCGCGAATCACCCCCAGCGCCGTACCGAAGCCGCCTGTGGCCAGGGCGCCGGCATTACAATGGGTCAGCAGGTTCTGCTGATTGCCCTGGTGCTTGCGGATCAGATCGACGCCCAACTGGGCCATGGTCAGATTGGCTTCACGATCACTTTGATGAATGCCGATGGCTTCGGCCTCCAACAGCGCCAGCGGGTCGTCATGGCTTTTCAGCCGACCCAGCCGCTCACGCATGCGCTCAAGCGCCCAGAACAGATTGACCGCTGTCGGGCGCGATGCAGCCAGCAGGTCGAAATCCACCTGCAATGCCGCTCGCCAGTCGCCGCCTTCCTGCAGACGAGCCCTTACAGCCAGGACAATCGCATAGGCCGCGCTGATGCCGATGGCCGGCGCGCCGCGCACCACCATGCTACGGATAGCCTCGGCGACATCTGCCGCTGAGTGATAGCTCAGCCAGGTTTCCTCGAAAGGCAGCGCGCGCTGATCCAGCAAGAGCAGAGCGCCGTCACGCCACTCGATGGCCCTGACCTTCTCTGCCGCTAGCAGTTGCTCGCGCATGACACACCTCCGCCGGAAAAAGCCGACCATTATACGCACAGCACTGCGCACATCGCGCCAGATCAGCTGCATGCAGCTTCAAGCCTAGGGCGTTCCCCTATAAACTCGCCACTCTACTGACTGCCGGAAGCCTTCCCATGCCCCAAGCTCCGCTCGATTTGCTGCTGCTGCCCACCTGGCTGGTCCCGGTCGAGCCAGCTGGCGTGGTGTTGCTGGAGCACGGCCTGGGCATCCGCGACGGGCGCATCGCACTGATCGCACCGCGCGCTGAAGCGCTTAAGCACGCAGCCCTGCAGGTGCTTGAGTTGCCCGGACGACTGCTCACACCAGGCCTGGTCAACGCCCACGGCCATGCGGCAATGACCCTATTCCGCGGCCTGGCCGATGATCTGCCGCTGATGACCTGGCTGGAGAAGCACATCTGGCCGGCCGAGGCCAAATGGGTCAACGAGCAGTTTGTGCAGGATGGCACCGAGCTGGCCATCGCCGAACAGCTCAAGGGCGGTATTACCTGCTTCTCCGACATGTATTTCTTCCCGGAAACCGCCAGCCAGCTGGTGCACAGCAGCGGCATCCGCGGGCAGATCACCATTCCGGTACTGGATTTTCCGATTCCCGGCGCCCGCGACGCTGACGAAGCGCTGCGCAAAGGCCTGAATCTGTTCGACGACCTTAAGCACCACCCGCGCCTGAGCGTCGCCTTCGGCCCGCATGCGCCCTACACGGTGAGTGACGACAAGCTGGAAAACATCCGCGTGCTCGCCGAGGAGCTGGACGCCGGCATTCATATGCACGTGCACGAAACCGCCTTCGAAGTGCAGCAGAGCCTGGAGCAGCGCGGCGAGCGGCCACTGGCGCGCCTGGCGCGCCTTGACCTGCTCGGCCCGCGCTTCCAGGCCGTGCACATGACCCAGATTAATGATGAAGACCTGGCCCTGCTGGTGGAAAGTAACAGCAGCGTGATCCATTGCCCGGAGTCCAACCTCAAGCTGGCCAGCGGCTTTTGCCCGGTGGAAAAACTCTGGCAAGCCGGTGTCAACGTCGCCATCGGTACCGATGGCGCAGCGAGCAACAATGATCTCGATCTGCTCGGCGAAACCCGCACCGCCGCCCTGCTGGCCAAGGCCGTTGCCGGCTCGGCCACGGCCCTGGATGCCCACCGCGCGCTGCGCATGACCACCCTCAACGGCGCCCGCGCTTTGGGTCTGGATGAGCAAATCGGCTCGCTGGAACTGGGCAAGGCGGCCGATATCGCCGTATTCAACCTCTCCGGCCTGGCCCAGCAACCAGTTTATGACCCGGTTTCGCAGCTGATCTATGCAGGTGGCCGCGCCTGCGTCGAACACCTGTGGGTCGGCGGCAAACAATTGCTCGACGGCGGCCAACTGACGCGCCTAGACGAACAACGGATCATCGCCAATGCGCGCGCCTGGGGCGCGAAGATCACCGGCAAGTGACAGCCAGCCCAGAGAATTCGGGCACTGCGACAAACTGACATACATTGGACGCATAACAGGCGTCCAATCCACCCGGCGAAACTGGCAACATGAGTCTCCCGCCGCCGCCTGATTCAGGGATTTATATGAGCAACGTCGACCGCGCCGAAATCGCCAAATTTGAAGCCCTTGCCCACCGCTGGTGGGACCGTGAAAGCGAATTCAAACCGCTGCATGACATCAACCCGCTGCGCGTCAACTGGATCGACGAACGCGTCGGCCTGGCCGGCAAGAAGGTGCTCGACGTTGGCTGCGGTGGTGGCATTCTCAGCGAATCCATGGCCCAGCGCGGCGCCAGCGTGACCGGCATCGACATGGGCGAAGCGCCGCTGGCAGTAGCCCAGCTGCACCAGCTGGAGTCTGGCGTCAGCGTCGAATACCGGCAGATCACTGCTGAAGCCCTGGCTGAAGAAATGCCGGAACAGTTCGACGTGGTCACCTGCCTGGAAATGCTTGAGCACGTACCCGACCCGGCGTCGGTGATCCGCGCCTGCTACCGCATGGTCAAGCCTGGCGGCCAGGTGTTCTTCTCCACCATCAACCGCAACCCCAAGGCCTACCTGTTCGCCATCATCGGTGCTGAGTACGTAATGCGCTTGCTGCCGCGCGGCACCCATGATTTCAAGAAATTTATCCGTCCGTCCGAGCTCGGCGCTTGGAGCCGCGAGGCGGGCCTTGAGGTCAAGGACATCATCGGCCTGACCTACAACCCGCTGAGCAAACGCTACAAGCTGGAAGCCGATGTCGACGTCAACTACATGATCCAGACTCTCAAGGAGGCGTGATGCGCTTGCGCGCGGTTTTATTCGATATGGACGGCACCCTCCTCGACAGTGCGCCGGACTTTATCGCCATCAGCCAGGCCATGCGTGCCGAACGCGGCCTGCCACCGATTGCGGACAAGCTGATCCGTGACCAGGTGTCCGGTGGCGCGCGCGCCATGGTCGCTGCCAACTTCGCCATGGACCCCGAGGCAGAAGGCTTCGAAGTCCTGCGCCTGGAGTTTCTCGACCGCTATCAGGCGCATTGCGCTGTACTGACGCGGCCGTTTGACGGCATGGATGAGCTGCTCAATGGCATCGAACAGTCCAAGCTGATCTGGGGCGTGGCAACCAACAAGCCGGTGCGCTACGCCGAACCGATCATGCAGCAACTCGGCCTGGCGCAGCGCTCGGCGGTACTGGTCTGCCCGGATCACGTCAGCCGCAGCAAGCCCGACCCCGAGATGATCCTGCTGGCCTGCGCAAAGATGGGCGTAGAACCTGCCGCCACCCTGTTTGTGGGTGATGACGAGCGCGACATCGAAGCCGGTCGCGCGGCAGGCTGCAAGACCGCCGCTGTCACCTACGGCTATATCCACCCGCAGGACAACCCACGCAACTGGGGCGCCGACGCGGTGGTGGACCACCCACTGGAACTTCGCACCGTGCTCGAACAAGCCCTGTGTAGCTGTTGAAGACGGTTTACCGGACGCGCATCACGTGCCACCCGCTTTTGAATTAATGAGGCTTTACCCATGCATGACTATTCCGCCCGCCCCGACCTGCTAAAGGGACGCGTGATTCTGGTGACCGGCGCTGGCCGTGGCATTGGTGCAACCGCCGCCAAGACCTTCGCCGCCCATGGCGCAACGGTGCTGCTGCTGGGCAAGACCGAAGACAATCTCAGCCGCGTCTATGACGCCATCGAAGCCGCAGGCCACCCGCAAGCAGCAGTGATCCCGTTCAACCTGGAAACCGCCCTGCCGCATCAGTACGACGAACTGGCAGCGATGATCGAAGCCGAATTCGGCAAACTCGACGGCGTGCTGCACAACGCCTCTATCATTGGCCCGCGCACGCCGCTGGAACAGCTGTCCGGCGACAACTTCATGCGCGTGATGCAGGTCAACGTCAACGCCATGTTTATGCTCACCAGCACCCTGCTGCCGCTGCTCAAGTTGTCGGCAGACGCCTCAGTGGTATTCACCTCGAGCAGTGTCGGGCGCAAAGGTCGCGCTTACTGGGGGGCCTACGCAGTATCCAAGTTCGCCACCGAAGGCCTGATGCAGGTGCTGGCCGATGAAGTCGACGGCATTGCCAACGTGCGCGCCAACAGCGTCAACCCAGGTGCAACACGCACTGATATGCGCGCCCAGGCCTACCCCGGAGAGAACCCACAGAACAATCCACTGCCTGAAGCCATCATGCCGGTTTACCTGTACTTGATGGGACCGGACAGCACAGGCGTTAATGGCCAAGCATTTGACGCGCAATAAACCATGACGGCTACCGCCGGTTTTCCGGCGGCAGCCCGATCCACTGGCATCAGATTGCCAGCAGTCCCGCCAGTTAACCGGCAAATCCTTGCCGCACGCCCGCCCAATGAATCGCTAAACCAATGAATTAAAAGCACTTTTAAAGTGATTTTGAAATTGGCACGGAATTCGCTCTAGCCCAACTATCGCCGCGTACTGCGCTAGAGGTAGAGCTTCATGGCCCCGCACAACCAGTCCAACACCATTGATTTCGACGCTGCCAAACTACAGCGCCTCGGCTATGCCGGCCGCCTGCAGAAAAGCCTGAAACCAGTCAGCCTGGCACAGTTGCGCCAACAGCTGAGCCTACGCCTGCAGACCTCACTCGAAGCCGAACGCATTCTTGAGCTGTTCTACAGCGAAGTGCAGCGCCTGGTGCCGCTCAGCTCCCTGAGCTACCAGCTGGCCTCCTGCGACCTGCGCCTGGAGCTGGGCGAGCGCGCGAACCATTCGGCTGGTTATCGGTTGAATCACGACGGCGAATTCCTCGGTGAACTGACCTTCCGCCGCAACGTGCGCTTCAGTGAAGATGAGTTGGGCCAACTCGAATCGCTGCTCGCCAGCCTGCTGTTCCCGCTGCGCAACGCCCTGCTCTACCGCGCAGCCGTGCAAAGTGCATTGCGTGATCCGTTGACCGAAACCGGTAACCGTATCGCCATGCAGCAAACACTCAAGCGCGAAGTCGACATCGCCCGACGCACCCTGCAGCCACTGTCCGTGCTGATGGTCGACATCGACCACTTCAAACGCATCAACGACACCCACGGTCACCTGATCGGCGACCAGGCGCTCAAAGCCGTCGCCAGCGCACTGAAAGAAAGCCTGCGCAATGTCGACATGGTGTTCCGCTTCGGCGGCGAAGAATTCATGGTGCTGCTCTCCAACACCAACCGTGAAGCCGCGTCCATGGTTGGCGAGCGCCTGCGCATGGCCGTTCTCGGCATCCAGTACCTGGTGGAGAACCGTGCCATCGAGTTGTCGGTCAGCCTCGGCTGCGCCACTTTGCTGCCGGGCGAATCCATGGAAAGTCTGCTGCGCCGTGCGGATAACGCGCTGTACGTGTCCAAGCGCGATGGCCGCAACCGCCTGTCGATGGCCGGATAAAACCGCCGACCACACAATGGCTGCGAGACATTTTTAATGTCGCGCAGCCACGACCCACAGATTGTCAGCCATGAATGGCTGGACATAAAAAAGGCGACCCGAGGGTCGCCTTTTTACATCCACCGTAATGGATTACTCCGGCTTAGGACCGCGACCAAAACCTGGACGCTGACCGTCGCGGGTTGGCTGGCTGCGGCGCTTGACTGGCGCACCCGCTGGCTTACGCGAAGGGCGATCAGTCAACTCAACACCTGGGCGTTGCGCACCCGGCTTGGCCGGACGTTTCTTGTTGACATCACTCGGACGCTCAGCAACCGGCGTCCCCTTGCTCTGATCCGCACGCGGTGCACGCGGGGTGCGTACTGGACGCTCGCTACGCTCATCACCTTCACCACGAGCAGGACGCGAGCGCCCCTGATCACCGGCCGCTGCCGGGCCGCCGCCATGAGCCGGACGCAAAGTCCGCTCTGGACGTGCCGCACGCCCCACCGGCTTGGCCGATTTGCGCTGCAGACGGTCGATCTTATCGCGGGCTTTTTCCTTCATATCCGGCAAGGCGACCGGCTTGAGGCCGACTTCCTCGCTGAGGATATCCACTTCGCGCTGACTCATTTCGCGCCAGCGACCCATGGTCAGGTCCGAGGTGATGAACACCGGGCCGAAACGCACACGCTTCAGACGGCTGACCACCAGACCCTGGGATTCCCACAAACGACGCACTTCGCGGTTACGGCCTTCCATTACCACGCAGTGATACCAGTGGTTGAAGCCCACACCGCCCGGAGCGACCTTGATATCGGTGAACTTGGCTGGGCCATCTTCCAGCATCACGCCGGCTTTCAGGCGCTCGATCATCTCTTCATCGACTTCGCCACGCACGCGCACGGCGTACTCGCGGTCCATCTGGAAAGAAGGGTGCATCAGGCGGTTGGCAAGCTCACCGTCGGTGGTGAACATCAGCAGACCGGTGGTGTTGATGTCGAGGCGACCGATGTTGATCCAGCGGCCATCTTTCGGCCGTGGCAGACGATCAAATACAGTCGGACGGCCTTCTGGGTCGTCACGGGTGCAGATCTCGCCTTCAGGCTTGTTGTAGATGATGACGCGACGCACGTTTTCGGCAGCTTCTTCGCGGCGGATCACCTTGCCATCGACAGCAATCGCATCGTGCAGGTCAACGCGCACACCTAGGCTGGCGACTGCGCCGTTGACCTTGACGCGGCCAGCGGTAATCCAGGCTTCGATTTCACGGCGTGAAGCCAGGCCCATACGCGCCATGACTTTCTGCAGTTTTTCGCCTGCGGGACTGTATTCTTCGATTTCTTCACTCATCTGGGCACCTCCCGGTGTTTTCTTTAGTGATTGGACGACTCGAGTCGTCGAAGGGTCGCGGAGCATACGCGAAACGTGACGCTTACGCACGGGTTGAGGCTAGTCGCCTGATCGGTGGCCGTCAGCCTTTGCGTCGACCGATGGTCGCCAAACTCAGCAAGCGCATATCCGCTTCGGCCAGAACGGCACGTCGGGCATGCTTGTCGAGCTTCTTCCAGCCTTTGATCTCGGCCTTGCTGCGCCCGCAACCCAGGCAGATATCGCGCTCGAACTTGCACAGCTTGATGCAGGGGTCTTTCACCGCGCAAACGCCTTCATTGGTGCCACCAGCACTTCAGTCAGGCAGCTGCTCTTTATCCAGGGTTTCGTGAGGCTCTTCAGCATCGTCGCGCTCATCGTCCTGCTCGGGTAAATCATCGAAGTCGGTCTTCAGACCCTGCTCCATCGAGTCGAGTTCAGCCAGCAGGCTGCTGAAGCTGGTTTCTTCGCTCGCTTCCACCGCGGGCTCATCGGCCAGGGCCAGGTCGGCACGCGCCTGCAGGCTTTGTGGCGCCTCCAGATCATCCTCGAAGGCAAGCACCGGCTCCGGTTCCAGCTCGCGCAGGGCGGCCAGCGGCGGTAATTCGTCGAGGCTTTTCAGGTTGAAGTGATCGAGAAAGGCCTTGGTAGTGGCGAACATCGCCGGTTTGCCCGGCACATCGCGGTAACCCACCACACGAATCCACTCGCGCTCCAGCAGGGTTTTGACGATATGGCTGTTCACCGCCACACCGCGCACATCTTCGATCTCGCCACGGGTGATCGGCTGGCGGTAGGCAATCAGCGCCAGGGTTTCCAGCATGGCGCGCGAATAGCGCTGCGGGCGCTCTTCCCATAGGCGACCCACCCAAGGCGCAAACTTCTCGCGTACTTGCAGGCGGTAACCGGACGCCACCTCGATAAGCTCGAAGGCGCGCCCTTCGCAGGACTTGCCCAGATGCGTCAGGGCCTTCTTGAATACCGCCGGTTCCGGCCGCTCGGCCTCCTCGAAGAGTTCATACAGACGCTCCAACGATTGCGGCTTGCCGGATGCCAGCAGAAAGGCTTCGAGCAGGCTGGCCAGCTCACGAGGTTCGTTAAGGTTCATGCTTATTCAGCTCGCGCACGCACATGGATTGGCCCGAAAGCCTCATTTTGCACCAGTTCAACCAGGGATTCCTTGATCAACTCGAGCACCGCCATAAAGGTCACCACCACCCCGAGCTTGCCCTCTTCCGCGCTGAACAGGCTGACAAAGGGCACAAAGGCGCCGCCCTTGAGGCGCTCGAGCACTTCGCTCATGCGCTCGCGGGTTGATAGCGCCTCACGGGTGACCTGGTGGCTTTCGAACATATCGGCGCGGCGCAGCACCTCAGCCATCGACAGCAGCACTTCTTCCAGACTGACGTCCGGTAGCAGCTTGCGCGCCCGCGCTTCGGGCGCGTCCAGACGCGGCACGGTAACGTCACGGCCAACCCGGCTAAGGCCGTCGATACCTTCCGCGGCAGCCTTGTAACGCTCGTATTCCTGCAGACGGCGGATCAGCTCGGCGCGCGGGTCGTCTTCCTCCGCTTCCGCCTCACTGGAGCGCGGCAACAGCATGCGTGACTTGATCTCGGCGAGCATGGCCGCCATCACCAGGTACTCGGCAGCCAGCTCCAGACGCACCGACTGCATCAACTCGACGTAGCCCATGTACTGGCGGGTGATTTCCGCCACCGGGATATCCAGCACGTCGATGTTCTGCTTGCGGATCAAGTAAAGCAGCAGGTCCAACGGCCCTTCGAAGGCTTCGAGAAACACTTCCAGCGCATCCGGCGGGATGTACAGATCGAGCGGCATTTCAGTGACCGCCTGGCCATACACCAGGGCAAATGGCAGCTCCTGCTGGGCATTGGCCTGATCCTGGGGATGGCTCTCGGTATGTTCCTGGGCTGGCACGCTGGACATGGTCATTCTCAAAGTTAGATACAGCGTCAGGTTCAGCGGTAATTCAGGCCAAGGGCCAGGCGCACTTCGGTGAGGGTTTCGCGCGCTTCAGAGCGCGCGCGCTCAGCGCCGTCGGCGAGAATCTGCCGGACCAGATCAGGGTTGTCCTGATAATCCGCAGCACGCGCCTGCAGAGGTTGCAGTTCCTGCTGCAGCGCTTCGACCAAGGGTGCCTTGCACTCCAGGCAGCCGATGCCGGCGCTGCGACAGCCTTGCTGTGCCCAGTCGCAGGTTTCATTGCTGGAATACAGCTGATGCAGCGACCACACCGGGCAATTCGCCGGGCTACCCGGATCATCACGATGCACCCGCGCCGGATCAGTCGGCATGCGGCGGATCTTCTCCTCGATCGCCGAACCGCTGTCACGCAGGAAAATCGCATTGTTATTGGATTTGGACATCTTGCCGCCATCAAGCCCAAGCAGCTTGGGCGAATCACCCAGCATGGCCTGCGGTTCGATCAGCAGAATCTTGCCGCCACCTTCCAGGTAGCCGTAAAGGCGCTCTTTATCGCCCAGGGTGATGCTCTGCTGATCCTTGAGCAGCGCTCGCGCGGTTTCCAGCGCCTCAGCGTCGCCCTGTTCCTGATAGGCCCTGCGCAGGTTGTTGTAGAGCGTCGCGGCTTTCTTGCCGAGCTTGATGATCGCCGCCTCGGCCTTTTCCTCAAAGCCCGGCTCGCGGCCATACAAGTGGTTGAAGCGCCGCGCCACATCGCGGGCAAACTCGATATGCGCCAGCTGATCGCTGCCGACCGGCACCACGCCTGCGCGGTATAGCAGGATGTCAGCCGCCTGCAGCAAGGGGTAACCGAGAAAGCCGAAGGTGCTCAGGTCCTTGCCGTTCAGCTGCTCCTGCTGTTCTTTATAGGAGGGCACGCGTTCCAGCCAACTGAGCGGGCAGATCATCGACAGTAGCAGGTGTAATTCAGCGTGTTCAGGGACTTGCGACTGGATAAACAGCGTCGCTGAGCTGGGGCTCACGCCGGCAGCCAACCAGTCCACCGCCATGTCCATGACGCGCTGCGACAGTGGACCGACATCGTCGTAATCAGTGGTCAGGGCGTGCAGGTCAACGATGCAGAAGAAGCATTCATAGGTGTGTTGCAGCTTCACCCAGTTCTTCAGCACACCTTGGTAGTGCCCCAAGTGCAGCAAGCCACTTGGGCGCATGCCAGACAGCACGCGGCGTTCAGCGTCAACAAGACTCAAAACGGATTACCTGAAAACTCAAAGGAACCCGATTATAGCCAGGATCAGTTGCCATTCGTAAAAGGCGACGGATCACCGCACCCTACTCGAAACACCTCGGGCTCATCGTTGAGCAAGCTGACCACAGTGGAGGCTTCCAGGCCGCCGAAGCCGCCATCGATGATCAGATCGACCTGATGCTCAAGCATCTGACGCATTTCGTAAGGATCACTCATCGGCAGCGTTTCGCCCGGCAAAATCAAGGTCACGCTCATCAATGCCTCATCCAGCTCGGCCAGCAAGGCCATGGCAATCGGATGATTAGGCACACGCAGGCCAATGGTGCGGCGTTTGGCATGCAGCAGCATGCGCGGGACTTCACGTGTGGCATTGAGAATAAACGTGTAAGGCCCGGGCGTATGACTCTTGAGCAGGCGGAAGGCTGCAGTATCAACCTTGGCAAAGGTACTGAGCTGCGACAGGTCGCGGCATACCAGGGTGAAGTTATGCTTGTCATCCAGTTGGCGCAGGCGACGAATACGCTCCACGGCGTTCTTGTCGCCAATATGGCAGCCGACTGCATAGGAAGAGTCGGTCGGATAGACCACCACACCGCCATTGCGGATGATTTCCACGGCCTGTTTGATCAACCGTGCTTGCGGGTTTTCCGGATGAATCTGGAAGAATTGGCTCACGCTAGGCCCCGGGTCAAAGTGCAGTAGGCTGCTGGACATGTTGGAACCGTGCCCATAAGGGCGGTAGATCCTCGGGCACCGGGCGGTAAACGCCCAGTTCAGACCACTGGCCAGGCGCATGGAAATCACTGCCAGCGGTGACGAACATGCCGAACTCCCTCGCCAGAATCGCTAGACTGCCCACCTGATCAGCGGGCTGCATGCCGTTGACCACTTCCAATGAATGCCCACCCGCTCCGACAAAATCGGCAATTAACTTACGCCGTTTACTGCGAGTAAAGTCGTACTGCCAGGGATGCGCCAGGCTGACCCAGGCACCTGCTCGGCGCAACGTATCCACAGTTTGCGCCAGCTCCGGCCAATGCTGTTTCACATCCCCCAACTTGCCTGAACCCAACCACTTGCGGAACGCTTCAGCACGGTCCTTGACGTACCCACTGCGCACCAGAAAGTCGGCAAAATGCGGGCGTGCCGGAGCATTGCCACTGTCGCCCAACTCCTGCTGCAGAGCACGCGCACCTTCCAGTGCCCCCGGCATACCTTTGGCTTCCAGACGCTTACTGATTTCCGCAGCGCGCAGCCAGCGCCCATCGTGCAATTCGGCAATTGCCTGCTGTAACGCCGGCGCATCGCGATTAAAGGCGTAGCCCAGCACATGAATGGTCGCGCCGCCCCAGGTGCAGGACAGCTCGATACCGTTGATCAACTGCATGCCCAATGCCTGCGCCGCTGCGCCTGCTTCATCGAGGCCATCAAGGGTGTCGTGATCGGTCAACGCCAGCACACGCACACCGCGCTCAAACGCCCGCGCCACCACCACAGCGGGCGCGAGTGCGCCATCTGAAGCGGTGCTGTGGCAATGCAAATCAACATCCATAGGGGGCGCATTCCGAGTCATTTATGTTTGATATTATGCCGCCAGATGCAGATTCTTGCTGGCTTGCACCAATATTTCCTCGACTTTGCCTGACCGGGCTGCTTTTCTCCCCAAGCAGCGGCCTGCGCCGACGACCTTATTAAGGATTGAAATGCTCTACGCGATCATTGCCACCGATGTGCAGAACTCCCTGGAAAACCGCTTGAATGCCCGTCCGGCGCACCTTGCGCGCCTGGAGCAGCTGAAAAACGAGGGTCGCCTGATCCTCGCCGGACCGCACCCCGCCGTCGACAGCAATGATCCAGGCCCTGCGGGGTTTTCCGGCAGCTTGATCGTCGCCGAGTTCGAGTCACTGCAAGCCGCACAACAGTGGGCCGAAGCCGATCCTTACCGCGCCGCTGGGGTGTACGCCTCGGTGCTGGTAAAACCCTTCAAATTGGTCTTGCCTTGAGCCAACCTCCCGCTGAATAACCCATAACAACAATTACAAAGATAGGAGTTCCGATGCGTCCAGGCCCGCTGTTTCTGCTCTTGACCCTGTGCTTGCCAGCCGTCACTCAGGCTGAGGAAAGCCCTCCGCTGCCATTGGCAGAAGCCACTTCAGCGCAGACGCAGATTGATGAACTGGAGCAGCGACTGGCGCTCAGCGAAGAGCAACGCGAAGCCCTCGCGACTGAACTGCAGACCAGCAGCAACGAACGTGACACCGTGCAGCTGCAGCGCCTGCGCCAGGAAAACCAGCGCCTCAAGCTGCAGCTGAAAAAAGCCATCGCCAGCGCCCCGCAACCGCTGATCAGTGAGCAGCAGATGTGGTTTGCCACGGGCGCCGGGGCCGGCTTACTCGGGGTGATCATCGGCGCCCTGCTACGCCGTGGCCGTCGCTCACGCAGCGAGTGGCTTAACTGACCCATGAGTGATCTGCTGTTAATCGACGACGACGTCGAACTCTGCGAACTGCTGACCAGCTGGCTGACCCAGGAAGGCTTTCAGGTCAGTGCCTGCCATGATGGTCACAGCGCGCGCAATGCCCTCGCCAAACACAGCCCGGATGCCGTGGTGCTGGATGTGATGCTGCCCGATGGCAGCGGCCTGGAGCTGCTCAAGCAGTTACGCAGCGACCATCCGGAGCTGCCGGTGCTGATGCTCTCGGCGCGCGGCGAACCGCTGGACCGGATTCTCGGTCTTGAACTGGGCGCCGACGATTACCTGGCCAAACCTTGCGACCCCCGCGAACTCACCGCGCGCCTGCGCGCAGTGTTACGCCGCAGCCTGCCGGCCACACCCAGCAGCCCACTCGACCTGGGTGACCTGCATTACAGTCAGGCCCGCGGCACCGTGACCCTGGGCGAACAAGAAGTGCTGCTGACGCTCTCGGAAAGCCGCATCCTCGAAGCCTTGCTGCAACAGCCGGGCGAACCGGTGGATAAACAGGAACTGGCGCAACTGGCCCTCGGCCGCAAACTGACTCTGTATGACCGCAGCCTGGATATGCACGTCAGTAACCTGCGCAAAAAACTCGGCCCGCATGCCGACGGCCGCCAGCGAATTTTGGCGCTGCGTAGCCGCGGTTACTACTACAGCGTCTGAGCCGTAGTTGTGTAAATCAGCTGCGCCGCGCTCTTTACCTAAGCTTTACCTTGCCCTGACCGCCCTTGACCTTGACCGCCCTAGACTGGGCTCATCCGGTGTTTACCGGTTTCAGACAAGGAGACACACCATGCGTAAAACTCTGACCGCAGTACTGCTCGCCCTGACGCTCCCAACCCTGGCCATGGCCATGCCTGAAGACGGTCCACGGCACGGCGGCGGCCATCATGGCGAACATGGCTCCCGGATGTTTAAAGAACTCGACCTGAGCAAAGAGCAGCACCGCGAAATCCGTAAGCTGATGGGCGAGCAGATGCAAGGTCGCCATGAGATCACCAAGCGCTACCTGGACAAGCTGCCGGCGGCGGAACAGAAAGCCATGCAGGACGAATTGAAGGCAGCCAAGGACAAACAGCACAGCGCCATCCGCGCCCTGCTCAAGCCCGAGCAGCAGAAAGCCTTCGACGAGCACCAGAAAAAGATGGAAGAGCGCCGCGCCGAGCACCAGGCATTCAAGGCTTGGCAGGCAGACCAAGCGAAAAAGAACTGATCCAGGCATTGTTGCCGCTACGCCCACCCGGTTTTCCAGCCGGGTGGGCGTTAGCATTTCTACTACTGCATCACTAAGGAGCTACCGTGCGGTCACTGTTCTGGCGCATTTTTGCCAGCTTCTGGCTGGCCATTGCCCTGGTTGCCGGGCTGTCCATGTTGCTTGGGCGCATGCTCAATCAGGATGCCTGGCTGCTCAGCCAGCACCCCGGCATGGACGACCTCGCCGAGACATGGACGCAACGCTATGAAATGAAAGGCCCGCGCGCAGCCCAAAATTTGCTCGAACAACGCAAACGCAAGTTCCGCATCGATGTGCAGGTCCTCGATGACAGCGGCCAGCCGGTCGTTCAAGGCACCTTCCCGCCGCGTGCGGCGGCTTTTGAAGCCCGTCACCGCAATGAAAAGCGCCTGCCCTGGCGCCGTTTGAGTGTCGATTACACAAGCCCACACAGCGGCGAAACCTACTTGTTTATTTACCGCATCCCGATTCCAGAAGTTGCCGCCTGGCAGCGCGACAGCCTGCTCTGGCCGTTGAGCGCGCTGGGCATCGCCATGTTGGTGCTGACCCTCTTCAGCCTATGGCTGACGCTGTCTATCACCCGCCCACTGAATCGCTTGCGCGGCGCAGTGCATGATCTGGGGCAAACCGCCTACCAGCAGAACAGCCTGGCCAAACTGGCCGAGCGACGTGATGAACTCGGCGTACTGGCGGCTGACTTCAACCGCATGGGCGAGCGTGTTCAAGGTTTGATCAGCAGTCAGCGCCAGCTGCTGCGCGACGTGTCACATGAGTTGCGCTCCCCCCTGGCCCGCCTGCGTATCGCCCTGGCGCTGACCGAGCGCGCCGATGCAGTGGAACGGGAAAAGTACTGGCCACGCCTGAGCCAGGAGTGTGACCGCCTGGAAGCGCTGATCAGTGAAATTCTCACCCTCGCCCGCCTCGACGCCGAACCGGGCGCCGCGCAGCCAATCAACCTGGGTGAGCTGCTGCACAAACTGCAGGACGATGCGCGCCTGGATGCGCCCGAGCAAACAATCGAGATTCAGCTGGAAAGCGACCTGCAGCTCAACGGTTGGCCGGACATGCTGCAACGCGCGCTGGATAACCTGCTGCGCAATGCCCTGCGCTTTAACCCGGTAGGCCAGACTATTGAACTGACGGCCAGCCGAAACGCCGAGCAACTATGCCTGAGCGTACGTGACCATGGCCCCGGCGTTGCGCCTGAACTGCTGACGCGACTTGGCGAACCCTTCTTCCGCGCGCCCGGCCAAACCAGTAGTGGTCATGGCCTCGGGCTTGCCATCGCGCGCCGCGCGGCGGAGCGGCATGGCGGGCAACTGGAGCTGAGTAATCATGCGCAAGGCGGCTTTATCGCCACCCTGCGCCTACCGCTTACTCTGCCGAATCAGGCGCTGACCAGGCCGTGACAAAATCATCGACCTGAACCTGCGGCACCGCACGCAACTCGCGCTCCGGCGTACCCAGGTAGAGGTAGGCAATAACCTGCTCATCCGCGCTCAGACCCAGGCCAGCGGCGACCTGCGGGTTGTAGGCCATATCACCGGTGCGCCAGACCGCACCAATACCTTGCGCATGGGCAGCCAGCAGAATCCCGTGGGCAGCGCAGCCGGCGGCCAGCACTTGCTCCTGCTCTGGGACTTTAGGGCTGGCTTGTACGCGGGCAATCACCACCACCAGCAACGGCGCACGCAGTGGCATGGCACGCGCTTTGGTCAAGGCTTCAGGGCTGGCATCAGCAGGTAATGCACGGGCAAACAGCTCACCCAGTTGCACAAGCGCTTCGCCTTCCACTGTGAGGAAGCGCCAGGGTTTGAGCTGACCGTGATCGGGCGCGCGCAAGGCGGCACGAAACAGCAGCTCACGCTGAGCAGCATCAGGGGCAGGCGCCATCAGGCGCGGCGCAGAAACACGGTTTAGCAACGCATCAAGAGCGTCCATCAGCCACCTCGGCAATTGAAACAGTCGACCATTCTAGTGCCTGCGCGCAGCTGAGGGGCAATCCGCACAGATTCTCAGGCCACCCGCTCGGGAGAAACGCTCGGCAACACCGGCGGCATTAACGGCGGCAAGCCGTGCGCACTGCGCGCCGCATCGCAATGCGGATTGTGCTCGCCATTGGCCCAGGAGGCCTCAAATTCGCGGCAGGTGCTGGAGCGCTGTTCA
[truncated: 4,047,318 more chars]
